# Supplementary material for: FKBP5-CCL5 interaction promotes neuroinflammation and neuronal apoptosis in ischemic stroke by regulating the MAPK pathway and enhancing NET formation
Source: Front Immunol. 2025 Sep 30;16:1609989. doi: 10.3389/fimmu.2025.1609989 (PMC12518073; doi:10.3389/fimmu.2025.1609989)
Supplement: Supplementary file 3 [file Table1.xlsx]

## Sheet: Differentially expressed genes
GeneID	locus	strand	gene_biotype	Control_readcount	IA_readcount	log2FoldChange	pval	padj	KeggOrtholog	BiologicalProcess	CellularComponent	MolecularFunction
IL1RL2	NC_000002.12:102186973-102242910	+	protein_coding	0	42.3597	8.2268	7.8e-07	1.99e-05	K05172 IL1RL2, IL1RRP2; interleukin 1 receptor-like 2	GO:0006954(inflammatory response),GO:0006968(cellular defense response),GO:0007165(signal transduction),GO:0019221(cytokine-mediated signaling pathway),GO:0032755(positive regulation of interleukin-6 production),GO:0045087(innate immune response),GO:0045582(positive regulation of T cell differentiation),GO:0050727(regulation of inflammatory response),GO:0070498(interleukin-1-mediated signaling pa…	GO:0005886(plasma membrane),GO:0005887(integral component of plasma membrane)	GO:0004908(interleukin-1 receptor activity),GO:0004909(interleukin-1, type I, activating receptor activity),GO:0050135(NAD(P)+ nucleosidase activity),GO:0061809(NAD+ nucleotidase, cyclic ADP-ribose generating)
GXYLT2	NC_000003.12:72848522-72976917	+	protein_coding	0	39.3191	8.1203	7.63e-05	0.00088192	K13676 GXYLT; UDP-xylose:glucoside alpha-1,3-xylosyltransferase [EC:2.4.2.-]	GO:0016266(O-glycan processing)	GO:0016021(integral component of membrane)	GO:0035252(UDP-xylosyltransferase activity)
PHF24	NC_000009.12:34810040-34982544	+	protein_coding	0.228408	47.2596	7.8075	6.75e-07	1.76e-05	-	GO:0007214(gamma-aminobutyric acid signaling pathway),GO:0008277(regulation of G protein-coupled receptor signaling pathway),GO:0032228(regulation of synaptic transmission, GABAergic),GO:0050966(detection of mechanical stimulus involved in sensory perception of pain)	-	GO:0005515(protein binding),GO:0046872(metal ion binding)
LOC105372412	NC_000019.10:43687557-43700540	+	protein_coding	0.338502	69.8858	7.7243	3e-05	0.00040976	-	-	-	-
CD177	NC_000019.10:43353659-43366063	+	protein_coding	0.608472	141.829	7.6614	2.96e-20	1.3e-16	K06552 CD177, PRV1; CD177 antigen	GO:0007155(cell adhesion),GO:0007159(leukocyte cell-cell adhesion),GO:0007596(blood coagulation),GO:0030100(regulation of endocytosis),GO:0032930(positive regulation of superoxide anion generation),GO:0034394(protein localization to cell surface),GO:0043312(neutrophil degranulation),GO:0043315(positive regulation of neutrophil degranulation),GO:0045087(innate immune response),GO:0045217(cell-cell…	GO:0005886(plasma membrane),GO:0030027(lamellipodium),GO:0030667(secretory granule membrane),GO:0035579(specific granule membrane),GO:0044853(plasma membrane raft),GO:0046658(anchored component of plasma membrane),GO:0070062(extracellular exosome),GO:0070821(tertiary granule membrane)	GO:0002020(protease binding),GO:0005178(integrin binding),GO:0005515(protein binding),GO:0048306(calcium-dependent protein binding)
COL4A1	NC_000013.11:110148958-110307157	-	protein_coding	0	28.1468	7.6214	7.69e-11	9.66e-09	K06237 COL4A; collagen, type IV, alpha	GO:0001569(branching involved in blood vessel morphogenesis),GO:0007420(brain development),GO:0007528(neuromuscular junction development),GO:0030198(extracellular matrix organization),GO:0030855(epithelial cell differentiation),GO:0038063(collagen-activated tyrosine kinase receptor signaling pathway),GO:0048514(blood vessel morphogenesis),GO:0061304(retinal blood vessel morphogenesis),GO:0061333(…	GO:0005576(extracellular region),GO:0005587(collagen type IV trimer),GO:0005604(basement membrane),GO:0005615(extracellular space),GO:0005788(endoplasmic reticulum lumen),GO:0031012(extracellular matrix),GO:0062023(collagen-containing extracellular matrix)	GO:0005201(extracellular matrix structural constituent),GO:0005515(protein binding),GO:0030020(extracellular matrix structural constituent conferring tensile strength),GO:0048407(platelet-derived growth factor binding)
NECTIN4	NC_000001.11:161070991-161089595	-	protein_coding	0.228408	41.3018	7.614	1.26e-05	0.00020031	K06593 PVRL4; poliovirus receptor-related 4	GO:0007156(homophilic cell adhesion via plasma membrane adhesion molecules),GO:0007157(heterophilic cell-cell adhesion via plasma membrane cell adhesion molecules),GO:0034332(adherens junction organization),GO:0046718(viral entry into host cell)	GO:0005886(plasma membrane),GO:0005912(adherens junction),GO:0016021(integral component of membrane),GO:0070062(extracellular exosome)	GO:0001618(virus receptor activity),GO:0005515(protein binding),GO:0042802(identical protein binding)
BMX	NC_000023.11:15500777-15556529	+	protein_coding	0	26.6026	7.5452	3.07e-10	2.9e-08	K08896 BMX, ETK; cytoplasmic tyrosine-protein kinase BMX [EC:2.7.10.2]	GO:0002250(adaptive immune response),GO:0006468(protein phosphorylation),GO:0006661(phosphatidylinositol biosynthetic process),GO:0006915(apoptotic process),GO:0007155(cell adhesion),GO:0007165(signal transduction),GO:0007498(mesoderm development),GO:0035556(intracellular signal transduction),GO:0038083(peptidyl-tyrosine autophosphorylation),GO:0046777(protein autophosphorylation),GO:0050853(B ce…	GO:0005654(nucleoplasm),GO:0005829(cytosol),GO:0005886(plasma membrane),GO:0032587(ruffle membrane)	GO:0004713(protein tyrosine kinase activity),GO:0004715(non-membrane spanning protein tyrosine kinase activity),GO:0005515(protein binding),GO:0005524(ATP binding),GO:0046872(metal ion binding)
MOCS1	NC_000006.12:39904258-39934551	-	protein_coding	1.44061	249.48	7.3724	2.25e-17	2.64e-14	K20967 MOCS1; GTP 3',8-cyclase / cyclic pyranopterin monophosphate synthase [EC:4.1.99.22 4.6.1.17]	GO:0006777(Mo-molybdopterin cofactor biosynthetic process),GO:0032324(molybdopterin cofactor biosynthetic process)	GO:0005634(nucleus),GO:0005829(cytosol),GO:0019008(molybdopterin synthase complex)	GO:0005525(GTP binding),GO:0046872(metal ion binding),GO:0051539(4 iron, 4 sulfur cluster binding),GO:0061798(GTP 3',8'-cyclase activity),GO:0061799(cyclic pyranopterin monophosphate synthase activity)
ACBD7	NC_000010.11:15075475-15088776	-	protein_coding	0	23.2163	7.3565	0.0001569	0.0015794	-	-	-	GO:0000062(fatty-acyl-CoA binding),GO:0005515(protein binding),GO:0008289(lipid binding)
CFAP58	NC_000010.11:104339124-104455090	+	protein_coding	1.83273	282.273	7.3021	1.46e-08	7.47e-07	-	-	GO:0005615(extracellular space),GO:0005856(cytoskeleton),GO:0005929(cilium)	GO:0005515(protein binding)
LOC101928093	NC_000005.10:172755503-172762562	+	protein_coding	0.142252	33.1568	7.2947	5.56e-05	0.00067942	-	-	-	-
PKD2L1	NC_000010.11:100288145-100347030	-	protein_coding	0.456816	43.6664	7.0543	1.5e-05	0.00023176	K04990 PKD2L1; polycystin 2L1	GO:0001581(detection of chemical stimulus involved in sensory perception of sour taste),GO:0006812(cation transport),GO:0007224(smoothened signaling pathway),GO:0009415(response to water),GO:0035725(sodium ion transmembrane transport),GO:0050912(detection of chemical stimulus involved in sensory perception of taste),GO:0050915(sensory perception of sour taste),GO:0050982(detection of mechanical s…	GO:0005783(endoplasmic reticulum),GO:0005886(plasma membrane),GO:0005887(integral component of plasma membrane),GO:0009986(cell surface),GO:0016020(membrane),GO:0016021(integral component of membrane),GO:0031410(cytoplasmic vesicle),GO:0034704(calcium channel complex),GO:0043231(intracellular membrane-bounded organelle),GO:0043235(receptor complex),GO:0060170(ciliary membrane),GO:0097730(non-moti…	GO:0005227(calcium activated cation channel activity),GO:0005261(cation channel activity),GO:0005262(calcium channel activity),GO:0005272(sodium channel activity),GO:0005509(calcium ion binding),GO:0005515(protein binding),GO:0008092(cytoskeletal protein binding),GO:0008324(cation transmembrane transporter activity),GO:0015269(calcium-activated potassium channel activity),GO:0033040(sour taste re…
IL1R2	NC_000002.12:101991805-102028544	+	protein_coding	6.54786	778.497	6.8815	9.52e-23	5.58e-19	K04387 IL1R2, CD121b; interleukin 1 receptor type II	GO:0006955(immune response),GO:0010955(negative regulation of protein processing),GO:0019221(cytokine-mediated signaling pathway),GO:0070498(interleukin-1-mediated signaling pathway),GO:1900016(negative regulation of cytokine production involved in inflammatory response),GO:2000660(negative regulation of interleukin-1-mediated signaling pathway)	GO:0005576(extracellular region),GO:0005737(cytoplasm),GO:0005886(plasma membrane),GO:0016021(integral component of membrane)	GO:0004908(interleukin-1 receptor activity),GO:0004910(interleukin-1, type II, blocking receptor activity),GO:0005515(protein binding),GO:0019966(interleukin-1 binding)
SMPD5	NC_000008.11:144048677-144051164	+	protein_coding	0.176973	33.935	6.8642	1.61e-05	0.00024414	-	-	-	-
CCL20	NC_000002.12:227813842-227817564	+	protein_coding	0.173763	24.8112	6.8589	1.13e-07	3.95e-06	K14625 CCL20; C-C motif chemokine 20	GO:0002548(monocyte chemotaxis),GO:0006935(chemotaxis),GO:0006954(inflammatory response),GO:0006955(immune response),GO:0007165(signal transduction),GO:0007186(G protein-coupled receptor signaling pathway),GO:0007267(cell-cell signaling),GO:0019221(cytokine-mediated signaling pathway),GO:0030593(neutrophil chemotaxis),GO:0035584(calcium-mediated signaling using intracellular calcium source),GO:00…	GO:0005576(extracellular region),GO:0005615(extracellular space)	GO:0005515(protein binding),GO:0008009(chemokine activity),GO:0031731(CCR6 chemokine receptor binding),GO:0048020(CCR chemokine receptor binding)
LOC102724237	NC_000009.12:89661915-89672876	-	protein_coding	0.228408	24.613	6.8545	7.26e-09	4.16e-07	-	-	-	-
ACE2	NC_000023.11:15494520-15602069	-	protein_coding	0.684493	82.5991	6.8515	8.96e-08	3.31e-06	K09708 ACE2, ACEH; angiotensin-converting enzyme 2 [EC:3.4.17.23]	GO:0001817(regulation of cytokine production),GO:0002003(angiotensin maturation),GO:0003051(angiotensin-mediated drinking behavior),GO:0003081(regulation of systemic arterial blood pressure by renin-angiotensin),GO:0015827(tryptophan transport),GO:0019229(regulation of vasoconstriction),GO:0022898(regulation of transmembrane transporter activity),GO:0032800(obsolete receptor biosynthetic process)…	GO:0005576(extracellular region),GO:0005615(extracellular space),GO:0005737(cytoplasm),GO:0005886(plasma membrane),GO:0009986(cell surface),GO:0016021(integral component of membrane),GO:0016324(apical plasma membrane),GO:0031526(brush border membrane),GO:0045121(membrane raft),GO:0070062(extracellular exosome)	GO:0001618(virus receptor activity),GO:0004175(endopeptidase activity),GO:0004180(carboxypeptidase activity),GO:0004181(metallocarboxypeptidase activity),GO:0005515(protein binding),GO:0008237(metallopeptidase activity),GO:0008241(peptidyl-dipeptidase activity),GO:0008270(zinc ion binding)
MMP9	NC_000020.11:46008908-46016561	+	protein_coding	5.46944	623.72	6.8051	2.37e-10	2.35e-08	K01403 MMP9; matrix metalloproteinase-9 (gelatinase B) [EC:3.4.24.35]	GO:0001501(skeletal system development),GO:0001934(positive regulation of protein phosphorylation),GO:0006508(proteolysis),GO:0007566(embryo implantation),GO:0019221(cytokine-mediated signaling pathway),GO:0022617(extracellular matrix disassembly),GO:0030198(extracellular matrix organization),GO:0030225(macrophage differentiation),GO:0030335(positive regulation of cell migration),GO:0030574(colla…	GO:0005576(extracellular region),GO:0005615(extracellular space),GO:0062023(collagen-containing extracellular matrix),GO:0070062(extracellular exosome),GO:1904724(tertiary granule lumen),GO:1904813(ficolin-1-rich granule lumen)	GO:0004175(endopeptidase activity),GO:0004222(metalloendopeptidase activity),GO:0004252(serine-type endopeptidase activity),GO:0005515(protein binding),GO:0005518(collagen binding),GO:0008233(peptidase activity),GO:0008237(metallopeptidase activity),GO:0008270(zinc ion binding),GO:0042802(identical protein binding)
CXCL6	NC_000004.12:73836556-73838760	+	protein_coding	0.0884863	23.8057	6.805	7.98e-09	4.47e-07	K05506 CXCL5_6, SCYB5_6; C-X-C motif chemokine 5/6	GO:0001776(leukocyte homeostasis),GO:0006935(chemotaxis),GO:0006954(inflammatory response),GO:0006955(immune response),GO:0007165(signal transduction),GO:0007186(G protein-coupled receptor signaling pathway),GO:0007267(cell-cell signaling),GO:0030593(neutrophil chemotaxis),GO:0030595(leukocyte chemotaxis),GO:0032642(regulation of chemokine production),GO:0042119(neutrophil activation),GO:0042742(…	GO:0005576(extracellular region),GO:0005615(extracellular space)	GO:0005515(protein binding),GO:0008009(chemokine activity),GO:0008201(heparin binding),GO:0045236(CXCR chemokine receptor binding)
ITGA7	NC_000012.12:55684568-55716037	-	protein_coding	0.0884863	21.9417	6.7294	1.91e-08	9.23e-07	K06583 ITGA7; integrin alpha 7	GO:0007160(cell-matrix adhesion),GO:0007229(integrin-mediated signaling pathway),GO:0007517(muscle organ development),GO:0008360(regulation of cell shape),GO:0030198(extracellular matrix organization),GO:0034113(heterotypic cell-cell adhesion),GO:0035987(endodermal cell differentiation)	GO:0005886(plasma membrane),GO:0008305(integrin complex),GO:0009986(cell surface)	GO:0005515(protein binding),GO:0046872(metal ion binding)
LOC388282	NC_000016.10:57809426-57817114	+	protein_coding	0.623006	61.6856	6.6299	1.56e-05	0.00023889	-	-	-	-
OTX1	NC_000002.12:63050057-63057831	+	protein_coding	0.176973	26.3008	6.4433	4.96e-08	2.05e-06	K09326 OTX1; homeobox protein OTX1	GO:0009952(anterior/posterior pattern specification),GO:0022037(metencephalon development),GO:0030901(midbrain development),GO:0042472(inner ear morphogenesis),GO:0045944(positive regulation of transcription by RNA polymerase II),GO:0048852(diencephalon morphogenesis)	-	GO:0000978(RNA polymerase II cis-regulatory region sequence-specific DNA binding),GO:0000981(DNA-binding transcription factor activity, RNA polymerase II-specific),GO:0001228(DNA-binding transcription activator activity, RNA polymerase II-specific),GO:0005515(protein binding),GO:1990837(sequence-specific double-stranded DNA binding)
ADGB	NC_000006.12:146598965-146815462	+	protein_coding	0.176973	24.4349	6.3371	4.1e-08	1.74e-06	-	GO:0006508(proteolysis)	-	GO:0004198(calcium-dependent cysteine-type endopeptidase activity),GO:0019825(oxygen binding),GO:0020037(heme binding)
LOC388813	NC_000021.9:14591392-14643107	-	protein_coding	1.32112	92.0129	6.201	1.96e-06	4.36e-05	-	-	-	-
KRT13	NC_000017.11:41500981-41505613	-	protein_coding	0.142252	15.5136	6.1799	9.39e-07	2.33e-05	K07604 KRT1; type I keratin, acidic	GO:0007010(cytoskeleton organization),GO:0031424(keratinization),GO:0070268(cornification)	GO:0005634(nucleus),GO:0005829(cytosol),GO:0045095(keratin filament),GO:0045111(intermediate filament cytoskeleton),GO:0070062(extracellular exosome)	GO:0005198(structural molecule activity),GO:0005515(protein binding)
RNASEK	NC_000017.11:7012417-7014533	+	protein_coding	3.35307	225.789	6.1158	2.28e-13	7.3e-11	K19770 RNASEK; ribonuclease kappa [EC:3.1.-.-]	GO:0090502(RNA phosphodiester bond hydrolysis, endonucleolytic)	GO:0005575(cellular_component),GO:0016021(integral component of membrane)	GO:0004521(endoribonuclease activity),GO:0005515(protein binding)
CSNK1A1L	NC_000013.11:37103260-37105664	-	protein_coding	16.1772	1026.43	5.983	1.05e-08	5.7e-07	K08957 CSNK1A; casein kinase 1, alpha [EC:2.7.11.1]	GO:0016055(Wnt signaling pathway),GO:0018105(peptidyl-serine phosphorylation),GO:0090090(negative regulation of canonical Wnt signaling pathway)	GO:0005634(nucleus),GO:0005737(cytoplasm),GO:0005829(cytosol)	GO:0004674(protein serine/threonine kinase activity),GO:0005524(ATP binding)
MYEOV	NC_000011.10:69294138-69297287	+	protein_coding	0.584683	41.1951	5.9561	0.00017578	0.0017396	-	-	-	GO:0005515(protein binding)
CXCL1	NC_000004.12:73869392-73871302	+	protein_coding	2.73844	171.649	5.9454	8.61e-08	3.21e-06	K05505 CXCL1_2_3, GRO; C-X-C motif chemokine 1/2/3	GO:0006935(chemotaxis),GO:0006954(inflammatory response),GO:0006955(immune response),GO:0007165(signal transduction),GO:0007186(G protein-coupled receptor signaling pathway),GO:0007399(nervous system development),GO:0008285(negative regulation of cell population proliferation),GO:0019221(cytokine-mediated signaling pathway),GO:0030036(actin cytoskeleton organization),GO:0030593(neutrophil chemota…	GO:0005576(extracellular region),GO:0005615(extracellular space),GO:0035580(specific granule lumen),GO:1904724(tertiary granule lumen)	GO:0005102(signaling receptor binding),GO:0005515(protein binding),GO:0008009(chemokine activity),GO:0008047(enzyme activator activity),GO:0008083(growth factor activity),GO:0045236(CXCR chemokine receptor binding)
HECW2	NC_000002.12:196194370-196593692	-	protein_coding	2.08982	125.063	5.9256	3.19e-07	9.6e-06	K12168 HECW2; E3 ubiquitin-protein ligase HECW2 [EC:2.3.2.26]	GO:0000209(protein polyubiquitination),GO:0006511(ubiquitin-dependent protein catabolic process),GO:0016567(protein ubiquitination),GO:0030071(regulation of mitotic metaphase/anaphase transition),GO:0043161(proteasome-mediated ubiquitin-dependent protein catabolic process),GO:0045732(positive regulation of protein catabolic process),GO:0048814(regulation of dendrite morphogenesis),GO:2000650(nega…	GO:0005737(cytoplasm),GO:0072686(mitotic spindle)	GO:0005515(protein binding),GO:0061630(ubiquitin protein ligase activity)
LOC100289279	NC_000009.12:61330592-61461350	+	protein_coding	1.24601	73.4656	5.8794	2.51e-06	5.38e-05	-	-	-	-
SOX6	NC_000011.10:15966449-16476388	-	protein_coding	0.630727	36.4166	5.7612	6.45e-05	0.00076866	K09269 SOX5_6_13; transcription factor SOX5/6/13 (SOX group D)	GO:0000122(negative regulation of transcription by RNA polymerase II),GO:0000902(cell morphogenesis),GO:0001502(cartilage condensation),GO:0001701(in utero embryonic development),GO:0002062(chondrocyte differentiation),GO:0006355(regulation of transcription, DNA-templated),GO:0007417(central nervous system development),GO:0007517(muscle organ development),GO:0009791(post-embryonic development),GO…	GO:0005634(nucleus),GO:0005654(nucleoplasm)	GO:0000976(transcription cis-regulatory region binding),GO:0000978(RNA polymerase II cis-regulatory region sequence-specific DNA binding),GO:0000981(DNA-binding transcription factor activity, RNA polymerase II-specific),GO:0001217(DNA-binding transcription repressor activity),GO:0001227(DNA-binding transcription repressor activity, RNA polymerase II-specific),GO:0003677(DNA binding),GO:0003700(DN…
CNTNAP3	NC_000009.12:39072767-39288303	-	protein_coding	1.98518	106.855	5.7038	6.87e-06	0.0001232	-	GO:0007155(cell adhesion),GO:0008037(cell recognition)	GO:0005576(extracellular region),GO:0005886(plasma membrane),GO:0016021(integral component of membrane)	-
SPTBN4	NC_000019.10:40467153-40576459	+	protein_coding	0.439222	27.7561	5.7018	1.8e-07	5.91e-06	K06115 SPTB; spectrin beta	GO:0000165(MAPK cascade),GO:0002028(regulation of sodium ion transport),GO:0006888(endoplasmic reticulum to Golgi vesicle-mediated transport),GO:0007010(cytoskeleton organization),GO:0007409(axonogenesis),GO:0007411(axon guidance),GO:0007605(sensory perception of sound),GO:0007628(adult walking behavior),GO:0009566(fertilization),GO:0010459(negative regulation of heart rate),GO:0016192(vesicle-me…	GO:0005737(cytoplasm),GO:0005829(cytosol),GO:0005884(actin filament),GO:0005886(plasma membrane),GO:0005912(adherens junction),GO:0008091(spectrin),GO:0014704(intercalated disc),GO:0016020(membrane),GO:0016363(nuclear matrix),GO:0016605(PML body),GO:0033268(node of Ranvier),GO:0033270(paranode region of axon),GO:0043025(neuronal cell body),GO:0043194(axon initial segment),GO:0043203(axon hillock)…	GO:0003779(actin binding),GO:0005200(structural constituent of cytoskeleton),GO:0005515(protein binding),GO:0005543(phospholipid binding),GO:0019902(phosphatase binding),GO:0030506(ankyrin binding),GO:0030507(spectrin binding),GO:0106006(cytoskeletal protein-membrane anchor activity)
LOC105373989	NC_000002.12:120342450-120345993	+	protein_coding	0	7.52976	5.6916	1.42e-05	0.00021965	-	-	-	-
PDYN	NC_000020.11:1978756-1994285	-	protein_coding	0	7.41874	5.6832	2.94e-05	0.00040279	K15840 PDYN, PENKB; proenkephalin B (prodynorphin)	GO:0007186(G protein-coupled receptor signaling pathway),GO:0007218(neuropeptide signaling pathway),GO:0007268(chemical synaptic transmission),GO:0007600(sensory perception)	GO:0005576(extracellular region),GO:0005886(plasma membrane),GO:0030425(dendrite),GO:0043025(neuronal cell body),GO:0043679(axon terminus)	GO:0001515(opioid peptide activity),GO:0031628(opioid receptor binding)
TAS2R40	NC_000007.14:143222037-143223079	+	protein_coding	3.01981	151.42	5.6687	8.34e-14	3.12e-11	K08474 TAS2R; taste receptor type 2	GO:0001580(detection of chemical stimulus involved in sensory perception of bitter taste),GO:0007186(G protein-coupled receptor signaling pathway)	GO:0005886(plasma membrane),GO:0016021(integral component of membrane)	GO:0004930(G protein-coupled receptor activity),GO:0033038(bitter taste receptor activity)
TMPRSS2	NC_000021.9:41464551-41508158	-	protein_coding	0	7.42052	5.6537	2.24e-05	0.00032265	K09633 TMPRSS2; transmembrane protease serine 2 [EC:3.4.21.-]	GO:0006508(proteolysis),GO:0006897(endocytosis),GO:0016540(protein autoprocessing),GO:0046598(positive regulation of viral entry into host cell)	GO:0005886(plasma membrane),GO:0005887(integral component of plasma membrane),GO:0070062(extracellular exosome)	GO:0004252(serine-type endopeptidase activity),GO:0005044(scavenger receptor activity),GO:0005515(protein binding),GO:0008236(serine-type peptidase activity)
TOPAZ1	NC_000003.12:44241886-44337071	+	protein_coding	0	7.32545	5.6483	1.67e-05	0.00025065	-	GO:0006915(apoptotic process),GO:0007286(spermatid development),GO:0048137(spermatocyte division),GO:0098781(ncRNA transcription),GO:1901995(positive regulation of meiotic cell cycle phase transition)	GO:0005829(cytosol)	-
ISL2	NC_000015.10:76336724-76342476	+	protein_coding	0.230738	15.645	5.6477	2.42e-07	7.69e-06	K18492 ISL2; insulin gene enhancer protein ISL-2	GO:0006357(regulation of transcription by RNA polymerase II),GO:0007409(axonogenesis),GO:0021520(spinal cord motor neuron cell fate specification),GO:0021524(visceral motor neuron differentiation),GO:0031290(retinal ganglion cell axon guidance),GO:0045665(negative regulation of neuron differentiation),GO:0048665(neuron fate specification),GO:0048666(neuron development),GO:0048935(peripheral nervo…	GO:0005634(nucleus)	GO:0000981(DNA-binding transcription factor activity, RNA polymerase II-specific),GO:0003677(DNA binding),GO:0005515(protein binding),GO:0046872(metal ion binding),GO:1990837(sequence-specific double-stranded DNA binding)
INHBB	NC_000002.12:120346142-120351808	+	protein_coding	0	6.95964	5.6086	0.00011001	0.0011869	K22687 INHBB; inhibin beta B chain	GO:0001541(ovarian follicle development),GO:0006952(defense response),GO:0009267(cellular response to starvation),GO:0009611(response to wounding),GO:0010862(positive regulation of pathway-restricted SMAD protein phosphorylation),GO:0030154(cell differentiation),GO:0032869(cellular response to insulin stimulus),GO:0032924(activin receptor signaling pathway),GO:0044320(cellular response to leptin …	GO:0005576(extracellular region),GO:0005615(extracellular space),GO:0048471(perinuclear region of cytoplasm),GO:0071944(cell periphery)	GO:0005125(cytokine activity),GO:0005179(hormone activity),GO:0005515(protein binding),GO:0008083(growth factor activity),GO:0042803(protein homodimerization activity),GO:0046789(host cell surface receptor binding)
MGAM_1	NT_187562.1:411-68627	+	protein_coding	0.596239	28.6735	5.5782	2.41e-08	1.12e-06	-	-	-	-
FAM83C	NC_000020.11:35285731-35292422	-	protein_coding	0.228408	9.7556	5.5241	0.0098507	0.043515	K23930 -	GO:0007165(signal transduction)	-	GO:0019901(protein kinase binding)
LOC105373133	NC_000023.11:13044544-13086975	+	protein_coding	2.98291	132.889	5.5188	1.18e-05	0.00019008	-	-	-	-
LOC112267968	NC_000006.12:159058596-159121478	-	protein_coding	2.49687	115.439	5.5147	1.71e-10	1.79e-08	-	-	-	-
IER3	NC_000006.12:30743199-30744550	-	protein_coding	0.0884863	9.46039	5.4471	9.84e-05	0.0010921	-	GO:0006915(apoptotic process),GO:0009653(anatomical structure morphogenesis),GO:0014066(regulation of phosphatidylinositol 3-kinase signaling),GO:0043066(negative regulation of apoptotic process),GO:2001020(regulation of response to DNA damage stimulus)	GO:0005634(nucleus),GO:0005829(cytosol),GO:0016021(integral component of membrane)	GO:0005515(protein binding)
OR2B2	NC_000006.12:27911185-27912396	-	protein_coding	0.689005	30.4571	5.4102	0.00028296	0.002568	K04257 OLFR; olfactory receptor	GO:0007186(G protein-coupled receptor signaling pathway),GO:0050911(detection of chemical stimulus involved in sensory perception of smell)	GO:0005886(plasma membrane),GO:0016021(integral component of membrane)	GO:0004930(G protein-coupled receptor activity),GO:0004984(olfactory receptor activity)
FKBP5	NC_000006.12:35573585-35728583	-	protein_coding	25.6284	1088.81	5.405	1.82e-13	6.16e-11	K09571 FKBP4_5; FK506-binding protein 4/5 [EC:5.2.1.8]	GO:0000413(protein peptidyl-prolyl isomerization),GO:0006457(protein folding),GO:0009617(response to bacterium),GO:0061077(chaperone-mediated protein folding)	GO:0005654(nucleoplasm),GO:0005737(cytoplasm),GO:0005829(cytosol),GO:0016020(membrane),GO:0070062(extracellular exosome)	GO:0003755(peptidyl-prolyl cis-trans isomerase activity),GO:0005515(protein binding),GO:0005528(FK506 binding),GO:0031072(heat shock protein binding)
AXDND1	NC_000001.11:179365704-179554735	+	protein_coding	0.142252	9.02644	5.4038	0.00012477	0.0013067	-	-	-	-
TNFAIP6	NC_000002.12:151357592-151380048	+	protein_coding	0.792257	32.9343	5.3964	4.14e-07	1.18e-05	K19018 TNFAIP6, TSG6; tumor necrosis factor-inducible gene 6 protein	GO:0006954(inflammatory response),GO:0007155(cell adhesion),GO:0007165(signal transduction),GO:0007267(cell-cell signaling),GO:0030335(positive regulation of cell migration),GO:0030728(ovulation),GO:0043312(neutrophil degranulation),GO:0050728(negative regulation of inflammatory response)	GO:0005576(extracellular region),GO:0005615(extracellular space),GO:1904724(tertiary granule lumen),GO:1904813(ficolin-1-rich granule lumen)	GO:0005515(protein binding),GO:0005540(hyaluronic acid binding)
BTNL3	NC_000005.10:180988845-181006727	+	protein_coding	0.453755	19.4157	5.3729	0.0012452	0.0086542	K06712 BTN, CD277; butyrophilin	GO:0001817(regulation of cytokine production),GO:0008150(biological_process),GO:0050776(regulation of immune response),GO:0050852(T cell receptor signaling pathway)	GO:0005575(cellular_component),GO:0009897(external side of plasma membrane),GO:0016021(integral component of membrane)	GO:0003674(molecular_function),GO:0005102(signaling receptor binding)
GNG10	NC_000009.12:111661571-111670246	+	protein_coding	0	5.97018	5.3592	0.00012162	0.0012815	K04545 GNG10; guanine nucleotide-binding protein G(I)/G(S)/G(O) subunit gamma-10	GO:0007165(signal transduction),GO:0007186(G protein-coupled receptor signaling pathway)	GO:0005834(heterotrimeric G-protein complex),GO:0005886(plasma membrane),GO:0031680(G-protein beta/gamma-subunit complex)	GO:0003924(GTPase activity),GO:0005515(protein binding),GO:0031681(G-protein beta-subunit binding)
DUSP13	NC_000010.11:75094432-75109221	-	protein_coding	0.257737	12.6287	5.338	3.08e-05	0.0004174	K14165 K14165; atypical dual specificity phosphatase [EC:3.1.3.16 3.1.3.48]	GO:0006470(protein dephosphorylation),GO:0007283(spermatogenesis),GO:0016311(dephosphorylation),GO:0035335(peptidyl-tyrosine dephosphorylation),GO:0051321(meiotic cell cycle)	-	GO:0004725(protein tyrosine phosphatase activity),GO:0005515(protein binding),GO:0008138(protein tyrosine/serine/threonine phosphatase activity),GO:0016791(phosphatase activity)
LOC102724957	NC_000011.10:15623372-15705368	+	protein_coding	0.169251	8.76017	5.3227	6.6e-05	0.00078159	-	-	-	-
OLAH	NC_000010.11:15032224-15073852	+	protein_coding	0	5.73304	5.3142	3.71e-05	0.00048572	K01071 MCH; medium-chain acyl-[acyl-carrier-protein] hydrolase [EC:3.1.2.21]	GO:0008610(lipid biosynthetic process),GO:0051792(medium-chain fatty acid biosynthetic process)	GO:0005829(cytosol)	GO:0004320(oleoyl-[acyl-carrier-protein] hydrolase activity),GO:0016295(myristoyl-[acyl-carrier-protein] hydrolase activity),GO:0016296(palmitoyl-[acyl-carrier-protein] hydrolase activity),GO:0047381(dodecanoyl-[acyl-carrier-protein] hydrolase activity)
CAMK1G	NC_000001.11:209583700-209613939	+	protein_coding	0.142252	8.47418	5.3005	0.00020733	0.0019913	K08794 CAMK1; calcium/calmodulin-dependent protein kinase I [EC:2.7.11.17]	GO:0018105(peptidyl-serine phosphorylation)	GO:0000139(Golgi membrane),GO:0005622(intracellular anatomical structure),GO:0005886(plasma membrane),GO:0005954(calcium- and calmodulin-dependent protein kinase complex),GO:0043005(neuron projection)	GO:0004674(protein serine/threonine kinase activity),GO:0004683(calmodulin-dependent protein kinase activity),GO:0005515(protein binding),GO:0005516(calmodulin binding),GO:0005524(ATP binding)
KREMEN1	NC_000022.11:29073078-29168333	+	protein_coding	2.96964	119.944	5.2944	5.86e-12	1.16e-09	K23091 KREMEN; kremen protein	GO:0006915(apoptotic process),GO:0007154(cell communication),GO:0016055(Wnt signaling pathway),GO:0030279(negative regulation of ossification),GO:0048681(negative regulation of axon regeneration),GO:0060173(limb development),GO:0060828(regulation of canonical Wnt signaling pathway),GO:0090090(negative regulation of canonical Wnt signaling pathway)	GO:0005886(plasma membrane),GO:0016020(membrane),GO:0016021(integral component of membrane),GO:0043025(neuronal cell body)	GO:0005515(protein binding)
TDRD1	NC_000010.11:114174442-114232669	+	protein_coding	0.574632	22.7454	5.2845	6.12e-08	2.44e-06	K18405 TDRD1_4_6_7; tudor domain-containing protein 1/4/6/7	GO:0007275(multicellular organism development),GO:0007281(germ cell development),GO:0007283(spermatogenesis),GO:0031047(gene silencing by RNA),GO:0034587(piRNA metabolic process),GO:0043046(DNA methylation involved in gamete generation),GO:0051321(meiotic cell cycle)	GO:0005737(cytoplasm),GO:0033391(chromatoid body),GO:0043186(P granule),GO:0071546(pi-body),GO:1990904(ribonucleoprotein complex)	GO:0046872(metal ion binding)
MGAM	NC_000007.14:141986517-142106747	+	protein_coding	16.434	643.123	5.2816	6.76e-08	2.66e-06	K12047 MGAM; maltase-glucoamylase [EC:3.2.1.20 3.2.1.3]	GO:0000023(maltose metabolic process),GO:0005983(starch catabolic process),GO:0043312(neutrophil degranulation),GO:0044245(polysaccharide digestion)	GO:0005886(plasma membrane),GO:0016021(integral component of membrane),GO:0016324(apical plasma membrane),GO:0070062(extracellular exosome),GO:0070821(tertiary granule membrane),GO:0101003(ficolin-1-rich granule membrane)	GO:0003824(catalytic activity),GO:0004339(glucan 1,4-alpha-glucosidase activity),GO:0005515(protein binding),GO:0016160(amylase activity),GO:0030246(carbohydrate binding),GO:0032450(maltose alpha-glucosidase activity)
NAV3	NC_000012.12:77571856-78213012	+	protein_coding	0.0884863	8.27188	5.2664	0.00053606	0.0043125	K23919 NAV3; neuron navigator 3	GO:0007026(negative regulation of microtubule depolymerization),GO:0007399(nervous system development),GO:0022008(neurogenesis),GO:0030336(negative regulation of cell migration),GO:0031116(positive regulation of microtubule polymerization),GO:0032703(negative regulation of interleukin-2 production),GO:1905929(obsolete positive regulation of invadopodium disassembly)	GO:0005640(nuclear outer membrane),GO:1990752(microtubule end)	GO:0005524(ATP binding),GO:0008017(microtubule binding)
SYN2	NC_000003.12:12004360-12192032	+	protein_coding	0	5.44573	5.2464	1.27e-05	0.00020196	K19941 SYN; synapsin	GO:0007268(chemical synaptic transmission),GO:0007269(neurotransmitter secretion),GO:0017156(calcium-ion regulated exocytosis),GO:0097091(synaptic vesicle clustering)	GO:0005886(plasma membrane),GO:0014069(postsynaptic density),GO:0030672(synaptic vesicle membrane),GO:0031201(SNARE complex),GO:0045202(synapse),GO:0098685(Schaffer collateral - CA1 synapse),GO:0098978(glutamatergic synapse)	GO:0005524(ATP binding),GO:0042802(identical protein binding)
LOC105375112	NC_000007.14:31567-37939	-	protein_coding	0.426988	17.0526	5.2293	2.66e-06	5.65e-05	-	-	-	-
LOC105375131	NC_000007.14:4126653-4137206	-	protein_coding	0.142252	8.21555	5.2288	0.00014955	0.0015176	-	-	-	-
KCNH7	NC_000002.12:162371407-162838817	-	protein_coding	26.5232	992.995	5.2242	2.59e-17	2.74e-14	K04910 KCNH7, KV11.3; potassium voltage-gated channel Eag-related subfamily H member 7	GO:0034765(regulation of ion transmembrane transport),GO:0042391(regulation of membrane potential),GO:0071805(potassium ion transmembrane transport)	GO:0005886(plasma membrane),GO:0005887(integral component of plasma membrane)	GO:0005249(voltage-gated potassium channel activity)
MAP1LC3B2	NC_000012.12:116559381-116576597	+	protein_coding	2.2087	80.971	5.197	3.25e-05	0.00043641	K10435 MAP1LC; microtubule-associated protein 1 light chain	GO:0000045(autophagosome assembly),GO:0000422(autophagy of mitochondrion),GO:0006995(cellular response to nitrogen starvation),GO:0016236(macroautophagy),GO:0097352(autophagosome maturation)	GO:0000421(autophagosome membrane),GO:0005776(autophagosome),GO:0005829(cytosol),GO:0005874(microtubule),GO:0012505(endomembrane system),GO:0031410(cytoplasmic vesicle),GO:0043231(intracellular membrane-bounded organelle)	GO:0008017(microtubule binding),GO:0031625(ubiquitin protein ligase binding)
PPP1R27	NC_000017.11:81833492-81835050	-	protein_coding	1.79656	58.4734	5.1944	2.43e-09	1.66e-07	K17566 PPP1R27; protein phosphatase 1 regulatory subunit 27	GO:0010923(negative regulation of phosphatase activity),GO:0032515(negative regulation of phosphoprotein phosphatase activity)	-	GO:0004864(protein phosphatase inhibitor activity),GO:0005515(protein binding),GO:0019902(phosphatase binding)
LAMB3	NC_000001.11:209614870-209652475	-	protein_coding	1.50528	52.3423	5.1399	4.55e-05	0.00057553	K06244 LAMB3; laminin, beta 3	GO:0008544(epidermis development),GO:0009887(animal organ morphogenesis),GO:0009888(tissue development),GO:0016477(cell migration),GO:0030198(extracellular matrix organization),GO:0031581(hemidesmosome assembly),GO:0034446(substrate adhesion-dependent cell spreading),GO:0035987(endodermal cell differentiation),GO:0050873(brown fat cell differentiation),GO:0070831(basement membrane assembly)	GO:0005576(extracellular region),GO:0005610(laminin-5 complex),GO:0043256(laminin complex),GO:0062023(collagen-containing extracellular matrix)	GO:0005198(structural molecule activity),GO:0005201(extracellular matrix structural constituent),GO:0005515(protein binding),GO:0044877(protein-containing complex binding)
TCAIM	NC_000003.12:44337465-44409448	+	protein_coding	26.0367	908.052	5.119	1.05e-07	3.71e-06	-	-	GO:0005739(mitochondrion)	-
LOC105369214	NC_000005.10:10462865-10464841	+	protein_coding	0.436012	15.5261	5.1148	7.76e-06	0.00013542	-	-	-	-
MYO16	NC_000013.11:108495729-109208007	+	protein_coding	3.76919	130.866	5.1083	2.47e-11	3.68e-09	K17481 MYO16; myosin XVI	GO:0008285(negative regulation of cell population proliferation),GO:0014065(phosphatidylinositol 3-kinase signaling),GO:0021549(cerebellum development),GO:0048812(neuron projection morphogenesis),GO:2000134(negative regulation of G1/S transition of mitotic cell cycle)	GO:0005654(nucleoplasm),GO:0005737(cytoplasm),GO:0005886(plasma membrane),GO:0016459(myosin complex),GO:0048471(perinuclear region of cytoplasm)	GO:0003774(motor activity),GO:0005515(protein binding),GO:0005524(ATP binding),GO:0019903(protein phosphatase binding),GO:0051015(actin filament binding)
RGL3	NC_000019.10:11394056-11419342	-	protein_coding	0.169251	7.32749	5.1026	7.75e-06	0.00013542	K17639 RGL3; ral guanine nucleotide dissociation stimulator-like 3	GO:0007264(small GTPase mediated signal transduction),GO:0043547(positive regulation of GTPase activity)	-	GO:0005515(protein binding)
CCM2L	NC_000020.11:32010379-32032181	+	protein_coding	0.436012	15.6589	5.1016	4.34e-06	8.35e-05	-	GO:0003209(cardiac atrium morphogenesis),GO:0003222(ventricular trabecula myocardium morphogenesis),GO:0008150(biological_process),GO:0032091(negative regulation of protein binding),GO:0034111(negative regulation of homotypic cell-cell adhesion),GO:0042060(wound healing),GO:0055017(cardiac muscle tissue growth),GO:0090271(positive regulation of fibroblast growth factor production)	GO:0005575(cellular_component)	GO:0003674(molecular_function),GO:0005515(protein binding)
IL1R1	NC_000002.12:102069638-102179874	+	protein_coding	2.90737	102.053	5.0913	4.66e-05	0.00058829	K04386 IL1R1, CD121a; interleukin 1 receptor type I	GO:0006954(inflammatory response),GO:0006955(immune response),GO:0007166(cell surface receptor signaling pathway),GO:0019221(cytokine-mediated signaling pathway),GO:0032729(positive regulation of interferon-gamma production),GO:0050727(regulation of inflammatory response),GO:0070498(interleukin-1-mediated signaling pathway),GO:0070555(response to interleukin-1),GO:2000391(positive regulation of n…	GO:0005576(extracellular region),GO:0005886(plasma membrane),GO:0005887(integral component of plasma membrane),GO:0009897(external side of plasma membrane),GO:0016020(membrane)	GO:0002020(protease binding),GO:0004888(transmembrane signaling receptor activity),GO:0004908(interleukin-1 receptor activity),GO:0004909(interleukin-1, type I, activating receptor activity),GO:0005161(platelet-derived growth factor receptor binding),GO:0005515(protein binding),GO:0019966(interleukin-1 binding),GO:0050135(NAD(P)+ nucleosidase activity),GO:0061809(NAD+ nucleotidase, cyclic ADP-rib…
AGMO	NC_000007.14:15117223-15562015	-	protein_coding	4.05473	139.375	5.0856	6.2e-06	0.00011273	K15537 AGMO; alkylglycerol monooxygenase [EC:1.14.16.5]	GO:0006643(membrane lipid metabolic process),GO:0019432(triglyceride biosynthetic process),GO:0046485(ether lipid metabolic process),GO:0055114(obsolete oxidation-reduction process)	GO:0005783(endoplasmic reticulum),GO:0005789(endoplasmic reticulum membrane),GO:0016021(integral component of membrane)	GO:0005506(iron ion binding),GO:0005515(protein binding),GO:0050479(glyceryl-ether monooxygenase activity)
TMIGD3	NC_000001.11:111483348-111564003	-	protein_coding	0.521288	17.4414	5.085	0.010021	0.044081	-	GO:0006954(inflammatory response),GO:0007165(signal transduction),GO:0007190(activation of adenylate cyclase activity),GO:0008016(regulation of heart contraction),GO:0008285(negative regulation of cell population proliferation),GO:0009611(response to wounding),GO:0030336(negative regulation of cell migration),GO:0032088(negative regulation of NF-kappaB transcription factor activity)	GO:0005887(integral component of plasma membrane),GO:0016020(membrane)	-
WFDC3	NC_000020.11:45708860-45791908	-	protein_coding	0	4.98037	5.066	0.001142	0.008087	K23637 WFDC3; WAP four-disulfide core domain protein 3	GO:0010951(negative regulation of endopeptidase activity),GO:0019731(antibacterial humoral response),GO:0045087(innate immune response)	GO:0005615(extracellular space)	GO:0004867(serine-type endopeptidase inhibitor activity),GO:0005515(protein binding)
SPACA6	NC_000019.10:51685595-51713157	+	protein_coding	1.96125	64.5838	5.0083	1.62e-09	1.19e-07	-	GO:0007342(fusion of sperm to egg plasma membrane involved in single fertilization)	GO:0016021(integral component of membrane)	GO:0005515(protein binding)
ALPL	NC_000001.11:21508982-21578412	+	protein_coding	22.6665	723.405	4.995	8.52e-05	0.00096888	K01077 E3.1.3.1, phoA, phoB; alkaline phosphatase [EC:3.1.3.1]	GO:0001501(skeletal system development),GO:0001649(osteoblast differentiation),GO:0001958(endochondral ossification),GO:0003006(developmental process involved in reproduction),GO:0016311(dephosphorylation),GO:0032496(response to lipopolysaccharide),GO:0033280(response to vitamin D),GO:0046677(response to antibiotic),GO:0051384(response to glucocorticoid),GO:0071407(cellular response to organic cy…	GO:0005576(extracellular region),GO:0005886(plasma membrane),GO:0016020(membrane),GO:0031012(extracellular matrix),GO:0031225(anchored component of membrane),GO:0065010(extracellular membrane-bounded organelle),GO:0070062(extracellular exosome)	GO:0004035(alkaline phosphatase activity),GO:0005515(protein binding),GO:0016462(pyrophosphatase activity),GO:0046872(metal ion binding)
IGDCC3	NC_000015.10:65327127-65378040	-	protein_coding	0	4.75975	4.9935	0.00016805	0.0016792	K22654 IGDCC3, PUNK; immunoglobulin superfamily DCC subclass member 3	GO:0050885(neuromuscular process controlling balance)	GO:0005887(integral component of plasma membrane)	-
LYPD8	NC_000001.11:248739415-248755787	-	protein_coding	9.62525	307.057	4.9887	7.16e-12	1.37e-09	-	GO:0050829(defense response to Gram-negative bacterium)	GO:0005576(extracellular region),GO:0005615(extracellular space),GO:0005886(plasma membrane),GO:0031225(anchored component of membrane)	-
RMI2	NC_000016.10:11345438-11351763	+	protein_coding	0	4.5565	4.9878	0.001043	0.0075423	K15365 RMI2; RecQ-mediated genome instability protein 2	GO:0006260(DNA replication),GO:0006281(DNA repair),GO:0033045(regulation of sister chromatid segregation),GO:0043007(maintenance of rDNA),GO:1901796(regulation of signal transduction by p53 class mediator),GO:2000042(negative regulation of double-strand break repair via homologous recombination)	GO:0005654(nucleoplasm),GO:0005829(cytosol),GO:0016607(nuclear speck)	GO:0003677(DNA binding),GO:0005515(protein binding)
FABP6	NC_000005.10:160187367-160238722	+	protein_coding	3.32922	103.132	4.987	1.98e-09	1.41e-07	K08755 FABP6; fatty acid-binding protein 6, ileal (gastrotropin)	GO:0006629(lipid metabolic process),GO:0006869(lipid transport),GO:0008285(negative regulation of cell population proliferation),GO:0019433(triglyceride catabolic process)	GO:0005737(cytoplasm),GO:0005829(cytosol),GO:0016020(membrane)	GO:0008289(lipid binding)
TULP2	NC_000019.10:48880817-48900221	-	protein_coding	12.6415	397.179	4.9863	4.45e-13	1.3e-10	-	GO:0007601(visual perception),GO:0061512(protein localization to cilium)	GO:0005576(extracellular region),GO:0005737(cytoplasm),GO:0005929(cilium)	GO:0044877(protein-containing complex binding)
CDCA3	NC_000012.12:6844795-6852079	-	protein_coding	2.31454	75.1539	4.9751	1.66e-05	0.00025005	-	GO:0007049(cell cycle),GO:0008150(biological_process),GO:0016567(protein ubiquitination),GO:0051301(cell division)	GO:0005829(cytosol),GO:0005912(adherens junction)	GO:0005515(protein binding)
ADGRG3	NC_000016.10:57663998-57689378	+	protein_coding	28.6427	898.856	4.9691	1.06e-07	3.77e-06	K08452 ADGRG3, GPR97; adhesion G-protein coupled receptor G3	GO:0007166(cell surface receptor signaling pathway),GO:0007186(G protein-coupled receptor signaling pathway),GO:0007189(adenylate cyclase-activating G protein-coupled receptor signaling pathway),GO:0030183(B cell differentiation),GO:0030334(regulation of cell migration),GO:0032792(negative regulation of CREB transcription factor activity),GO:0043312(neutrophil degranulation),GO:1901223(negative r…	GO:0005886(plasma membrane),GO:0005887(integral component of plasma membrane),GO:0016021(integral component of membrane),GO:0035579(specific granule membrane)	GO:0004930(G protein-coupled receptor activity),GO:0005515(protein binding)
CDS1	NC_000004.12:84582904-84651340	+	protein_coding	1.26758	37.379	4.9558	1.24e-07	4.25e-06	K00981 E2.7.7.41, CDS1, CDS2, cdsA; phosphatidate cytidylyltransferase [EC:2.7.7.41]	GO:0006657(CDP-choline pathway),GO:0006661(phosphatidylinositol biosynthetic process),GO:0007165(signal transduction),GO:0007602(phototransduction),GO:0016024(CDP-diacylglycerol biosynthetic process),GO:0045600(positive regulation of fat cell differentiation),GO:0140042(lipid droplet formation)	GO:0005783(endoplasmic reticulum),GO:0005789(endoplasmic reticulum membrane),GO:0016021(integral component of membrane)	GO:0004142(diacylglycerol cholinephosphotransferase activity),GO:0004605(phosphatidate cytidylyltransferase activity),GO:0005515(protein binding)
JUN	NC_000001.11:58780791-58784113	-	protein_coding	26.5482	809.196	4.928	3.27e-14	1.74e-11	K04448 JUN; transcription factor AP-1	GO:0000122(negative regulation of transcription by RNA polymerase II),GO:0001525(angiogenesis),GO:0001774(microglial cell activation),GO:0001836(release of cytochrome c from mitochondria),GO:0001889(liver development),GO:0001938(positive regulation of endothelial cell proliferation),GO:0003151(outflow tract morphogenesis),GO:0006357(regulation of transcription by RNA polymerase II),GO:0006366(tra…	GO:0000228(nuclear chromosome),GO:0005634(nucleus),GO:0005654(nucleoplasm),GO:0005667(transcription regulator complex),GO:0005829(cytosol),GO:0017053(transcription repressor complex),GO:0035976(transcription factor AP-1 complex)	GO:0000976(transcription cis-regulatory region binding),GO:0000978(RNA polymerase II cis-regulatory region sequence-specific DNA binding),GO:0000981(DNA-binding transcription factor activity, RNA polymerase II-specific),GO:0001227(DNA-binding transcription repressor activity, RNA polymerase II-specific),GO:0001228(DNA-binding transcription activator activity, RNA polymerase II-specific),GO:000367…
LOC107986554	NC_000006.12:1306011-1312530	-	protein_coding	0	4.40791	4.9172	0.002956	0.017134	-	-	-	-
SLC9A4	NC_000002.12:102473282-102533974	+	protein_coding	0.228408	6.34958	4.8955	0.0023824	0.014522	K13961 SLC9A4, NHE4; solute carrier family 9 (sodium/hydrogen exchanger), member 4	GO:0001696(gastric acid secretion),GO:0002064(epithelial cell development),GO:0006811(ion transport),GO:0051453(regulation of intracellular pH),GO:0071805(potassium ion transmembrane transport),GO:0098656(anion transmembrane transport),GO:0098719(sodium ion import across plasma membrane),GO:1902600(proton transmembrane transport)	GO:0005886(plasma membrane),GO:0016021(integral component of membrane),GO:0016323(basolateral plasma membrane),GO:0016324(apical plasma membrane)	GO:0015385(sodium:proton antiporter activity),GO:0015386(potassium:proton antiporter activity)
TBC1D7-LOC100130357	NC_000006.12:13266542-13328583	-	protein_coding	16.6572	493.321	4.8909	2.27e-12	5.31e-10	K20396 TBC1D7; TBC1 domain family member 7	GO:0031398(positive regulation of protein ubiquitination),GO:0032007(negative regulation of TOR signaling),GO:0043547(positive regulation of GTPase activity),GO:0070848(response to growth factor),GO:0090630(activation of GTPase activity),GO:1902018(negative regulation of cilium assembly)	GO:0005829(cytosol),GO:0031410(cytoplasmic vesicle),GO:0036064(ciliary basal body)	GO:0005096(GTPase activator activity),GO:0005515(protein binding)
TMEM92	NC_000017.11:50271406-50281485	+	protein_coding	3.84249	116.514	4.8829	1.29e-12	3.28e-10	-	-	GO:0005654(nucleoplasm),GO:0016021(integral component of membrane)	GO:0005515(protein binding)
LOC105378577	NC_000010.11:46284468-46285997	+	protein_coding	0	4.35626	4.8828	0.0048882	0.025249	-	-	-	-
CXCL8	NC_000004.12:73740506-73743716	+	protein_coding	10.4705	309.959	4.8776	0.00016583	0.0016599	K10030 IL8, CXCL8; interleukin 8	GO:0001525(angiogenesis),GO:0002237(response to molecule of bacterial origin),GO:0006935(chemotaxis),GO:0006954(inflammatory response),GO:0006955(immune response),GO:0007165(signal transduction),GO:0007186(G protein-coupled receptor signaling pathway),GO:0008285(negative regulation of cell population proliferation),GO:0010628(positive regulation of gene expression),GO:0010629(negative regulation …	GO:0005576(extracellular region),GO:0005615(extracellular space)	GO:0005153(interleukin-8 receptor binding),GO:0005515(protein binding),GO:0008009(chemokine activity),GO:0045236(CXCR chemokine receptor binding)
KCNJ15	NC_000021.9:38229915-38303126	+	protein_coding	20.3205	592.799	4.8594	3.23e-07	9.69e-06	K05008 KCNJ15, KIR4.2; potassium inwardly-rectifying channel subfamily J member 15	GO:0006813(potassium ion transport),GO:0034765(regulation of ion transmembrane transport),GO:1990573(potassium ion import across plasma membrane)	GO:0005886(plasma membrane),GO:0005887(integral component of plasma membrane)	GO:0005242(inward rectifier potassium channel activity),GO:0005515(protein binding)
CYP4F3	NC_000019.10:15640897-15661606	+	protein_coding	14.0029	406.452	4.8497	5.29e-07	1.46e-05	K17726 CYP4F2_3; phylloquinone omega-hydroxylase / docosahexaenoic acid omega-hydroxylase / leukotriene-B4 20-monooxygenase [EC:1.14.14.78 1.14.14.79 1.14.14.94]	GO:0006690(icosanoid metabolic process),GO:0006691(leukotriene metabolic process),GO:0019369(arachidonic acid metabolic process),GO:0036101(leukotriene B4 catabolic process),GO:0042361(menaquinone catabolic process),GO:0042376(phylloquinone catabolic process),GO:0042377(vitamin K catabolic process),GO:0055114(obsolete oxidation-reduction process)	GO:0005789(endoplasmic reticulum membrane),GO:0016021(integral component of membrane),GO:0043231(intracellular membrane-bounded organelle)	GO:0004497(monooxygenase activity),GO:0005506(iron ion binding),GO:0008391(arachidonic acid monooxygenase activity),GO:0020037(heme binding),GO:0050051(leukotriene-B4 20-monooxygenase activity),GO:0070330(aromatase activity)
LINC00694	NC_000003.12:44418427-44439883	-	protein_coding	2.80703	82.2491	4.8473	2.6e-08	1.2e-06	-	-	-	-
KCNB1	NC_000020.11:49363877-49484033	-	protein_coding	1.59209	43.5895	4.8452	7.53e-07	1.93e-05	K04885 KCNB1, KV2.1; potassium voltage-gated channel Shab-related subfamily B member 1	GO:0001508(action potential),GO:0006904(vesicle docking involved in exocytosis),GO:0007215(glutamate receptor signaling pathway),GO:0010701(positive regulation of norepinephrine secretion),GO:0031669(cellular response to nutrient levels),GO:0033605(positive regulation of catecholamine secretion),GO:0034765(regulation of ion transmembrane transport),GO:0042593(glucose homeostasis),GO:0045956(posit…	GO:0005886(plasma membrane),GO:0008076(voltage-gated potassium channel complex),GO:0016021(integral component of membrane),GO:0016328(lateral plasma membrane),GO:0030424(axon),GO:0030425(dendrite),GO:0032590(dendrite membrane),GO:0032809(neuronal cell body membrane),GO:0042383(sarcolemma),GO:0043204(perikaryon),GO:0045211(postsynaptic membrane)	GO:0005249(voltage-gated potassium channel activity),GO:0005251(delayed rectifier potassium channel activity),GO:0005515(protein binding),GO:0044325(transmembrane transporter binding),GO:0046982(protein heterodimerization activity)
CNGB1	NC_000016.10:57882340-57971116	-	protein_coding	0.56924	17.1059	4.8374	8.17e-07	2.08e-05	K04952 CNGB1; cyclic nucleotide gated channel beta 1	GO:0001895(retina homeostasis),GO:0006812(cation transport),GO:0007601(visual perception),GO:0007608(sensory perception of smell),GO:0016056(rhodopsin mediated signaling pathway),GO:0022400(regulation of rhodopsin mediated signaling pathway),GO:0033365(protein localization to organelle),GO:0035845(photoreceptor cell outer segment organization),GO:0045494(photoreceptor cell maintenance),GO:0050908…	GO:0000139(Golgi membrane),GO:0001750(photoreceptor outer segment),GO:0005886(plasma membrane),GO:0017071(intracellular cyclic nucleotide activated cation channel complex),GO:0030660(Golgi-associated vesicle membrane),GO:0043195(terminal bouton),GO:0060170(ciliary membrane),GO:1902495(transmembrane transporter complex)	GO:0005222(intracellular cAMP-activated cation channel activity),GO:0005223(intracellular cGMP-activated cation channel activity),GO:0005515(protein binding),GO:0015276(ligand-gated ion channel activity),GO:0030552(cAMP binding),GO:0030553(cGMP binding),GO:0044877(protein-containing complex binding)
JCAD	NC_000010.11:30012800-30115494	-	protein_coding	0.316014	9.42606	4.833	0.00077022	0.0058485	-	GO:0007155(cell adhesion),GO:0043410(positive regulation of MAPK cascade),GO:0090050(positive regulation of cell migration involved in sprouting angiogenesis),GO:1900748(positive regulation of vascular endothelial growth factor signaling pathway),GO:1903589(positive regulation of blood vessel endothelial cell proliferation involved in sprouting angiogenesis)	GO:0005911(cell-cell junction),GO:0005912(adherens junction),GO:0032587(ruffle membrane),GO:0048471(perinuclear region of cytoplasm)	-
LOC100130357	NC_000006.12:13273094-13295586	-	protein_coding	53.0042	1499.79	4.8236	1.71e-07	5.66e-06	-	-	-	-
CBSL	NC_000021.9:6444868-6468621	-	protein_coding	0.397659	9.5046	4.8234	4.7e-05	0.00059243	K01697 CBS; cystathionine beta-synthase [EC:4.2.1.22]	GO:0006535(cysteine biosynthetic process from serine),GO:0019343(cysteine biosynthetic process via cystathionine),GO:0019346(transsulfuration),GO:0050667(homocysteine metabolic process),GO:0070814(hydrogen sulfide biosynthetic process)	GO:0005634(nucleus),GO:0005737(cytoplasm)	GO:0004122(cystathionine beta-synthase activity),GO:0005515(protein binding),GO:0020037(heme binding),GO:0030170(pyridoxal phosphate binding),GO:0046872(metal ion binding)
BTNL8	NC_000005.10:180899077-180952166	+	protein_coding	2.66539	76.8435	4.823	0.00060858	0.0048188	K06712 BTN, CD277; butyrophilin	GO:0001817(regulation of cytokine production),GO:0002250(adaptive immune response),GO:0050776(regulation of immune response),GO:0050852(T cell receptor signaling pathway)	GO:0005886(plasma membrane),GO:0009897(external side of plasma membrane),GO:0016021(integral component of membrane)	GO:0005102(signaling receptor binding),GO:0005515(protein binding)
LOC105375112_1	NT_187653.1:23877-30261	-	protein_coding	1.4847	44.0746	4.8164	5.72e-10	4.93e-08	-	-	-	-
MINDY4B	NC_000003.12:150871045-150891060	-	protein_coding	1.58902	43.2413	4.7644	0.0012492	0.0086707	K22647 MINDY3_4; ubiquitin carboxyl-terminal hydrolase MINDY-3/4 [EC:3.4.19.12]	GO:0071108(protein K48-linked deubiquitination)	-	GO:0004843(thiol-dependent deubiquitinase),GO:1990380(Lys48-specific deubiquitinase activity)
SPATA46	NC_000001.11:162373725-162376962	-	protein_coding	0.0884863	5.83133	4.7639	0.00013035	0.0013534	-	GO:0007283(spermatogenesis),GO:0007342(fusion of sperm to egg plasma membrane involved in single fertilization),GO:0030154(cell differentiation)	GO:0031965(nuclear membrane)	GO:0005515(protein binding)
TMC7	NC_000016.10:18983934-19063942	+	protein_coding	0	3.8866	4.7381	0.0014047	0.0095863	K21988 TMC; transmembrane channel-like protein	GO:0034220(ion transmembrane transport)	GO:0005887(integral component of plasma membrane)	GO:0008381(mechanosensitive ion channel activity)
KCNJ2	NC_000017.11:70169535-70180044	+	protein_coding	4.96636	132.932	4.7174	1.54e-05	0.00023636	K04996 KCNJ2, KIR2.1; potassium inwardly-rectifying channel subfamily J member 2	GO:0006813(potassium ion transport),GO:0014861(regulation of skeletal muscle contraction via regulation of action potential),GO:0015693(magnesium ion transport),GO:0030007(cellular potassium ion homeostasis),GO:0034765(regulation of ion transmembrane transport),GO:0051289(protein homotetramerization),GO:0055119(relaxation of cardiac muscle),GO:0060075(regulation of resting membrane potential),GO:…	GO:0005790(smooth endoplasmic reticulum),GO:0005791(rough endoplasmic reticulum),GO:0005794(Golgi apparatus),GO:0005886(plasma membrane),GO:0005887(integral component of plasma membrane),GO:0008076(voltage-gated potassium channel complex),GO:0014704(intercalated disc),GO:0030315(T-tubule),GO:0031224(intrinsic component of membrane),GO:0043025(neuronal cell body),GO:0043197(dendritic spine)	GO:0005242(inward rectifier potassium channel activity),GO:0005515(protein binding),GO:0005546(phosphatidylinositol-4,5-bisphosphate binding),GO:0042802(identical protein binding),GO:0086008(voltage-gated potassium channel activity involved in cardiac muscle cell action potential repolarization)
SCRT2	NC_000020.11:661596-676179	-	protein_coding	12.4995	327.36	4.7058	0.0002727	0.0024874	K09219 SCRT; scratch	GO:0000122(negative regulation of transcription by RNA polymerase II),GO:0006355(regulation of transcription, DNA-templated),GO:1902042(negative regulation of extrinsic apoptotic signaling pathway via death domain receptors),GO:2001222(regulation of neuron migration)	-	GO:0000977(RNA polymerase II transcription regulatory region sequence-specific DNA binding),GO:0000978(RNA polymerase II cis-regulatory region sequence-specific DNA binding),GO:0000981(DNA-binding transcription factor activity, RNA polymerase II-specific),GO:0001227(DNA-binding transcription repressor activity, RNA polymerase II-specific),GO:0046872(metal ion binding),GO:0070888(E-box binding),GO…
LRRC17	NC_000007.14:102912897-102945111	+	protein_coding	5.0957	132.01	4.6868	0.001174	0.0082619	-	GO:0045671(negative regulation of osteoclast differentiation),GO:0048539(bone marrow development)	GO:0005615(extracellular space),GO:0031012(extracellular matrix)	-
FCGR1A	NC_000001.11:149782071-149792518	+	protein_coding	8.1476	207.264	4.6821	3.37e-17	3.29e-14	K06498 FCGR1A, CD64; high affinity immunoglobulin gamma Fc receptor I	GO:0002479(antigen processing and presentation of exogenous peptide antigen via MHC class I, TAP-dependent),GO:0006898(receptor-mediated endocytosis),GO:0006911(phagocytosis, engulfment),GO:0006955(immune response),GO:0007165(signal transduction),GO:0007166(cell surface receptor signaling pathway),GO:0038096(Fc-gamma receptor signaling pathway involved in phagocytosis),GO:0050776(regulation of im…	GO:0005886(plasma membrane),GO:0005887(integral component of plasma membrane),GO:0030669(clathrin-coated endocytic vesicle membrane),GO:0031901(early endosome membrane)	GO:0004888(transmembrane signaling receptor activity),GO:0005515(protein binding),GO:0019864(IgG binding)
NOTCH4_5	NT_167248.2:3418042-3447269	-	protein_coding	0	3.86563	4.6803	0.0010012	0.007291	-	-	-	-
PDE6H	NC_000012.12:14973022-14981865	+	protein_coding	0	3.71268	4.6793	0.00207	0.013014	K13760 PDE6H; retinal cone rhodopsin-sensitive cGMP 3',5'-cyclic phosphodiesterase subunit gamma	GO:0000187(obsolete activation of MAPK activity),GO:0007601(visual perception),GO:0043086(negative regulation of catalytic activity),GO:0045742(positive regulation of epidermal growth factor receptor signaling pathway),GO:0045745(positive regulation of G protein-coupled receptor signaling pathway),GO:0050896(response to stimulus)	GO:0042622(photoreceptor outer segment membrane)	GO:0004857(enzyme inhibitor activity),GO:0005515(protein binding),GO:0030553(cGMP binding),GO:0047555(3',5'-cyclic-GMP phosphodiesterase activity)
EDN1	NC_000006.12:12256463-12297194	+	protein_coding	0.346224	10.6231	4.6459	0.00014802	0.0015029	K16366 EDN1; endothelin-1	GO:0000122(negative regulation of transcription by RNA polymerase II),GO:0001516(prostaglandin biosynthetic process),GO:0001569(branching involved in blood vessel morphogenesis),GO:0001701(in utero embryonic development),GO:0001821(histamine secretion),GO:0003100(regulation of systemic arterial blood pressure by endothelin),GO:0006874(cellular calcium ion homeostasis),GO:0006885(regulation of pH)…	GO:0005576(extracellular region),GO:0005615(extracellular space),GO:0005737(cytoplasm),GO:0030133(transport vesicle),GO:0033093(Weibel-Palade body),GO:0045178(basal part of cell),GO:0048237(rough endoplasmic reticulum lumen)	GO:0005125(cytokine activity),GO:0005179(hormone activity),GO:0005515(protein binding),GO:0031707(endothelin A receptor binding),GO:0031708(endothelin B receptor binding)
CLDN6	NC_000016.10:3014712-3018187	-	protein_coding	0	3.6967	4.6289	0.0010463	0.0075596	K06087 CLDN; claudin	GO:0007155(cell adhesion),GO:0016338(calcium-independent cell-cell adhesion via plasma membrane cell-adhesion molecules),GO:0046718(viral entry into host cell),GO:0070830(bicellular tight junction assembly)	GO:0005886(plasma membrane),GO:0005923(bicellular tight junction),GO:0016021(integral component of membrane),GO:0016327(apicolateral plasma membrane)	GO:0001618(virus receptor activity),GO:0005198(structural molecule activity),GO:0005515(protein binding),GO:0042802(identical protein binding)
CREG2	NC_000002.12:101348354-101387970	-	protein_coding	0.284504	8.0847	4.6099	0.0011644	0.0082171	-	-	GO:0005615(extracellular space),GO:0005783(endoplasmic reticulum),GO:0005794(Golgi apparatus)	-
RAP1GAP	NC_000001.11:21596221-21669444	-	protein_coding	6.18141	153.325	4.6077	2.98e-11	4.36e-09	K17700 RAP1GAP, RAPGAP; RAP1 GTPase activating protein 1	GO:0007165(signal transduction),GO:0007411(axon guidance),GO:0043087(regulation of GTPase activity),GO:0043547(positive regulation of GTPase activity),GO:0051056(regulation of small GTPase mediated signal transduction),GO:1903697(negative regulation of microvillus assembly)	GO:0000139(Golgi membrane),GO:0005829(cytosol),GO:0016020(membrane)	GO:0003924(GTPase activity),GO:0005096(GTPase activator activity),GO:0005515(protein binding),GO:0042803(protein homodimerization activity)
CEACAM4_1	NT_187620.1:54927-63030	+	protein_coding	0	3.43958	4.5765	0.0038549	0.021021	-	-	-	-
ECHDC3	NC_000010.11:11742357-11764070	+	protein_coding	1.91276	46.3691	4.574	2.76e-10	2.66e-08	-	GO:0006631(fatty acid metabolic process),GO:1900078(positive regulation of cellular response to insulin stimulus)	GO:0005739(mitochondrion)	GO:0004300(enoyl-CoA hydratase activity)
PROK2	NC_000003.12:71771655-71785206	-	protein_coding	8.41984	203.928	4.5674	8.66e-11	1.06e-08	K24191 PROK; prokineticin	GO:0000187(obsolete activation of MAPK activity),GO:0001525(angiogenesis),GO:0001935(endothelial cell proliferation),GO:0006935(chemotaxis),GO:0006954(inflammatory response),GO:0007186(G protein-coupled receptor signaling pathway),GO:0007204(positive regulation of cytosolic calcium ion concentration),GO:0007218(neuropeptide signaling pathway),GO:0007283(spermatogenesis),GO:0007623(circadian rhyth…	GO:0005576(extracellular region)	GO:0001664(G protein-coupled receptor binding),GO:0005515(protein binding)
FSCN3	NC_000007.14:127593635-127601797	+	protein_coding	0.142252	5.02449	4.567	0.001217	0.0085032	K17456 FSCN3; fascin 3	GO:0007163(establishment or maintenance of cell polarity),GO:0007286(spermatid development),GO:0016477(cell migration),GO:0051017(actin filament bundle assembly)	GO:0001726(ruffle),GO:0005737(cytoplasm),GO:0005856(cytoskeleton),GO:0005902(microvillus),GO:0015629(actin cytoskeleton),GO:0030027(lamellipodium),GO:0030175(filopodium),GO:0030426(growth cone),GO:0031253(cell projection membrane)	GO:0030674(protein-macromolecule adaptor activity),GO:0051015(actin filament binding)
OR10P1	NC_000012.12:55636892-55637833	+	protein_coding	0.142252	5.09831	4.5529	0.0036167	0.020026	K04257 OLFR; olfactory receptor	GO:0007186(G protein-coupled receptor signaling pathway),GO:0050911(detection of chemical stimulus involved in sensory perception of smell)	GO:0005886(plasma membrane),GO:0016021(integral component of membrane)	GO:0004930(G protein-coupled receptor activity),GO:0004984(olfactory receptor activity)
KIFC1	NC_000006.12:33391524-33410226	+	protein_coding	0	3.42906	4.5388	0.0044913	0.023634	K10405 KIFC1; kinesin family member C1	GO:0000070(mitotic sister chromatid segregation),GO:0007018(microtubule-based movement),GO:0007080(mitotic metaphase plate congression),GO:0007283(spermatogenesis),GO:0051301(cell division),GO:0090307(mitotic spindle assembly)	GO:0005634(nucleus),GO:0005769(early endosome),GO:0005815(microtubule organizing center),GO:0005871(kinesin complex),GO:0005874(microtubule),GO:0016020(membrane),GO:0072686(mitotic spindle)	GO:0003777(microtubule motor activity),GO:0005524(ATP binding),GO:0008017(microtubule binding),GO:0016887(ATP hydrolysis activity)
FGF13	NC_000023.11:138631573-139222889	-	protein_coding	0.353945	11.0271	4.5342	0.00036859	0.00319	K22413 FGF11_12_13, FHF3_1_2; fibroblast growth factor 11/12/13	GO:0000165(MAPK cascade),GO:0001764(neuron migration),GO:0006814(sodium ion transport),GO:0007026(negative regulation of microtubule depolymerization),GO:0007165(signal transduction),GO:0007267(cell-cell signaling),GO:0007399(nervous system development),GO:0007612(learning),GO:0007613(memory),GO:0021766(hippocampus development),GO:0021795(cerebral cortex cell migration),GO:0032147(activation of p…	GO:0005576(extracellular region),GO:0005634(nucleus),GO:0005730(nucleolus),GO:0005737(cytoplasm),GO:0005829(cytosol),GO:0005874(microtubule),GO:0005886(plasma membrane),GO:0014704(intercalated disc),GO:0016328(lateral plasma membrane),GO:0030175(filopodium),GO:0030424(axon),GO:0030425(dendrite),GO:0030426(growth cone),GO:0043005(neuron projection)	GO:0005515(protein binding),GO:0008017(microtubule binding),GO:0008083(growth factor activity),GO:0017080(sodium channel regulator activity),GO:0030295(protein kinase activator activity),GO:0044325(transmembrane transporter binding),GO:0048487(beta-tubulin binding)
C20orf197	NC_000020.11:60047074-60072987	+	protein_coding	15.7294	363.193	4.5219	2.72e-12	5.9e-10	-	-	-	-
CCNJL	NC_000005.10:160251652-160339592	-	protein_coding	11.213	254.743	4.5074	1.06e-05	0.00017401	-	GO:0000079(regulation of cyclin-dependent protein serine/threonine kinase activity),GO:0044772(mitotic cell cycle phase transition)	GO:0000307(cyclin-dependent protein kinase holoenzyme complex),GO:0005634(nucleus),GO:0005737(cytoplasm),GO:0005813(centrosome)	GO:0016538(cyclin-dependent protein serine/threonine kinase regulator activity)
ABHD12B	NC_000014.9:50872090-50904970	+	protein_coding	38.1603	863.308	4.4987	1.17e-10	1.32e-08	K13705 ABHD12B; abhydrolase domain-containing protein 12B [EC:3.-.-.-]	GO:0006660(phosphatidylserine catabolic process),GO:0052651(monoacylglycerol catabolic process),GO:0098734(macromolecule depalmitoylation)	GO:0005789(endoplasmic reticulum membrane),GO:0016020(membrane)	GO:0004622(lysophospholipase activity),GO:0008474(palmitoyl-(protein) hydrolase activity),GO:0047372(acylglycerol lipase activity)
FPR2	NC_000019.10:51752026-51770526	+	protein_coding	12.4552	285.337	4.4985	9.62e-12	1.69e-09	K04173 FPRL; formyl peptide receptor-like	GO:0001774(microglial cell activation),GO:0001934(positive regulation of protein phosphorylation),GO:0002430(complement receptor mediated signaling pathway),GO:0002768(immune response-regulating cell surface receptor signaling pathway),GO:0006898(receptor-mediated endocytosis),GO:0006935(chemotaxis),GO:0006954(inflammatory response),GO:0007155(cell adhesion),GO:0007166(cell surface receptor signa…	GO:0005737(cytoplasm),GO:0005886(plasma membrane),GO:0016021(integral component of membrane),GO:0035579(specific granule membrane),GO:0070821(tertiary granule membrane),GO:0101003(ficolin-1-rich granule membrane)	GO:0001540(amyloid-beta binding),GO:0004875(complement receptor activity),GO:0004930(G protein-coupled receptor activity),GO:0004982(N-formyl peptide receptor activity),GO:0005124(scavenger receptor binding),GO:0005515(protein binding),GO:0038023(signaling receptor activity),GO:0038024(cargo receptor activity)
ZNF396	NC_000018.10:35366697-35377337	-	protein_coding	3.05173	73.1946	4.4974	2.27e-10	2.28e-08	K09230 SCAN; SCAN domain-containing zinc finger protein	GO:0006357(regulation of transcription by RNA polymerase II)	GO:0005737(cytoplasm)	GO:0000978(RNA polymerase II cis-regulatory region sequence-specific DNA binding),GO:0000981(DNA-binding transcription factor activity, RNA polymerase II-specific),GO:0046872(metal ion binding),GO:1990837(sequence-specific double-stranded DNA binding)
TOX2	NC_000020.11:43914852-44069616	+	protein_coding	4.63239	104.337	4.4967	4.77e-05	0.00059885	-	GO:0006357(regulation of transcription by RNA polymerase II),GO:0045944(positive regulation of transcription by RNA polymerase II)	GO:0005634(nucleus),GO:0005654(nucleoplasm)	GO:0000978(RNA polymerase II cis-regulatory region sequence-specific DNA binding),GO:0000981(DNA-binding transcription factor activity, RNA polymerase II-specific),GO:0001228(DNA-binding transcription activator activity, RNA polymerase II-specific),GO:0031490(chromatin DNA binding)
RGMA	NC_000015.10:93043406-93089214	-	protein_coding	0.142252	4.54587	4.4964	0.00079513	0.006004	K23096 RGMA; repulsive guidance molecule A	GO:0030509(BMP signaling pathway),GO:0045944(positive regulation of transcription by RNA polymerase II),GO:0048681(negative regulation of axon regeneration)	GO:0005783(endoplasmic reticulum),GO:0005886(plasma membrane),GO:0031225(anchored component of membrane)	GO:0005515(protein binding),GO:0015026(coreceptor activity),GO:1990459(transferrin receptor binding)
SH3PXD2B	NC_000005.10:172325181-172454523	-	protein_coding	3.10466	70.2	4.4941	0.00010795	0.0011682	K24032 SH3PXD2; SH3 and PX domain-containing protein 2	GO:0001501(skeletal system development),GO:0001654(eye development),GO:0002051(osteoblast fate commitment),GO:0006801(superoxide metabolic process),GO:0007507(heart development),GO:0010628(positive regulation of gene expression),GO:0022617(extracellular matrix disassembly),GO:0040018(positive regulation of multicellular organism growth),GO:0043085(positive regulation of catalytic activity),GO:004…	GO:0002102(podosome),GO:0005737(cytoplasm),GO:0030054(cell junction),GO:0042995(cell projection)	GO:0005515(protein binding),GO:0010314(phosphatidylinositol-5-phosphate binding),GO:0016176(superoxide-generating NADPH oxidase activator activity),GO:0032266(phosphatidylinositol-3-phosphate binding),GO:0042169(SH2 domain binding),GO:0070273(phosphatidylinositol-4-phosphate binding),GO:0080025(phosphatidylinositol-3,5-bisphosphate binding)
OR7C1	NC_000019.10:14797550-14835376	-	protein_coding	0	3.28907	4.4909	0.0038619	0.021052	K04257 OLFR; olfactory receptor	GO:0007186(G protein-coupled receptor signaling pathway),GO:0007283(spermatogenesis),GO:0050911(detection of chemical stimulus involved in sensory perception of smell)	GO:0005886(plasma membrane),GO:0016021(integral component of membrane)	GO:0004930(G protein-coupled receptor activity),GO:0004984(olfactory receptor activity)
CXCR1	NC_000002.12:218162845-218166993	-	protein_coding	21.1724	471.448	4.4716	4.93e-05	0.00061678	K04175 CXCR1, IL8RA, CD181; C-X-C chemokine receptor type 1	GO:0002407(dendritic cell chemotaxis),GO:0006935(chemotaxis),GO:0006955(immune response),GO:0007166(cell surface receptor signaling pathway),GO:0007186(G protein-coupled receptor signaling pathway),GO:0007204(positive regulation of cytosolic calcium ion concentration),GO:0019722(calcium-mediated signaling),GO:0030593(neutrophil chemotaxis),GO:0031623(receptor internalization),GO:0038112(interleuk…	GO:0005886(plasma membrane),GO:0009897(external side of plasma membrane),GO:0016021(integral component of membrane),GO:0030667(secretory granule membrane)	GO:0004918(interleukin-8 receptor activity),GO:0004930(G protein-coupled receptor activity),GO:0004950(chemokine receptor activity),GO:0005515(protein binding),GO:0016493(C-C chemokine receptor activity),GO:0019956(chemokine binding),GO:0019957(C-C chemokine binding),GO:0019959(interleukin-8 binding)
TBC1D7	NC_000006.12:13304951-13328583	-	protein_coding	0.0884863	4.67611	4.4623	0.00080428	0.0060652	K20396 TBC1D7; TBC1 domain family member 7	GO:0031398(positive regulation of protein ubiquitination),GO:0032007(negative regulation of TOR signaling),GO:0043547(positive regulation of GTPase activity),GO:0070848(response to growth factor),GO:0090630(activation of GTPase activity),GO:1902018(negative regulation of cilium assembly)	GO:0005829(cytosol),GO:0031410(cytoplasmic vesicle),GO:0036064(ciliary basal body)	GO:0005096(GTPase activator activity),GO:0005515(protein binding)
NCF4_1	NT_187631.1:81782-101331	+	protein_coding	1.01748	23.8387	4.4521	3.48e-05	0.00046097	-	-	-	-
BASP1	NC_000005.10:17216823-17276845	+	protein_coding	103.376	2245.69	4.4407	5.96e-12	1.16e-09	K17272 BASP1; brain acid soluble protein 1	GO:0007356(thorax and anterior abdomen determination),GO:0008406(gonad development),GO:0021762(substantia nigra development),GO:0045892(negative regulation of transcription, DNA-templated),GO:0060231(mesenchymal to epithelial transition),GO:0060421(positive regulation of heart growth),GO:0060539(diaphragm development),GO:0072075(metanephric mesenchyme development),GO:0072112(glomerular visceral e…	GO:0000785(chromatin),GO:0005634(nucleus),GO:0005737(cytoplasm),GO:0005856(cytoskeleton),GO:0005886(plasma membrane),GO:0008180(COP9 signalosome),GO:0016363(nuclear matrix),GO:0016605(PML body),GO:0016607(nuclear speck),GO:0030054(cell junction),GO:0030426(growth cone),GO:0031982(vesicle),GO:0070062(extracellular exosome)	GO:0000976(transcription cis-regulatory region binding),GO:0003714(transcription corepressor activity),GO:0019904(protein domain specific binding)
NFIL3	NC_000009.12:91409045-91425063	-	protein_coding	17.4969	379.681	4.4324	1.17e-15	8.57e-13	K09059 NFIL3, E4BP4; nuclear factor, interleukin 3 regulated	GO:0000122(negative regulation of transcription by RNA polymerase II),GO:0006355(regulation of transcription, DNA-templated),GO:0006366(transcription by RNA polymerase II),GO:0006955(immune response),GO:0007623(circadian rhythm),GO:0045892(negative regulation of transcription, DNA-templated),GO:0045893(positive regulation of transcription, DNA-templated),GO:0071353(cellular response to interleuki…	GO:0005634(nucleus)	GO:0000977(RNA polymerase II transcription regulatory region sequence-specific DNA binding),GO:0000978(RNA polymerase II cis-regulatory region sequence-specific DNA binding),GO:0000981(DNA-binding transcription factor activity, RNA polymerase II-specific),GO:0001227(DNA-binding transcription repressor activity, RNA polymerase II-specific),GO:0003700(DNA-binding transcription factor activity),GO:0…
PLIN5	NC_000019.10:4522531-4535196	-	protein_coding	4.20283	92.4337	4.43	2.26e-09	1.57e-07	K20255 PLIN5; perilipin-5	GO:0010867(positive regulation of triglyceride biosynthetic process),GO:0010884(positive regulation of lipid storage),GO:0010890(positive regulation of sequestering of triglyceride),GO:0010897(negative regulation of triglyceride catabolic process),GO:0019915(lipid storage),GO:0031999(negative regulation of fatty acid beta-oxidation),GO:0032000(positive regulation of fatty acid beta-oxidation),GO:…	GO:0005737(cytoplasm),GO:0005739(mitochondrion),GO:0005811(lipid droplet),GO:0005829(cytosol),GO:0043231(intracellular membrane-bounded organelle)	GO:0005515(protein binding),GO:0035473(lipase binding),GO:0042802(identical protein binding)
ACSL1	NC_000004.12:184755595-184826593	-	protein_coding	88.8347	1916.8	4.4289	1.07e-16	9.87e-14	K01897 ACSL, fadD; long-chain acyl-CoA synthetase [EC:6.2.1.3]	GO:0000038(very long-chain fatty acid metabolic process),GO:0001676(long-chain fatty acid metabolic process),GO:0007584(response to nutrient),GO:0008610(lipid biosynthetic process),GO:0014070(response to organic cyclic compound),GO:0019216(regulation of lipid metabolic process),GO:0019432(triglyceride biosynthetic process),GO:0033211(adiponectin-activated signaling pathway),GO:0034201(response to…	GO:0005739(mitochondrion),GO:0005741(mitochondrial outer membrane),GO:0005778(peroxisomal membrane),GO:0005783(endoplasmic reticulum),GO:0005789(endoplasmic reticulum membrane),GO:0005886(plasma membrane),GO:0016020(membrane),GO:0016021(integral component of membrane)	GO:0004467(long-chain fatty acid-CoA ligase activity),GO:0005524(ATP binding),GO:0047676(arachidonate-CoA ligase activity),GO:0050197(phytanate-CoA ligase activity),GO:0102391(decanoate-CoA ligase activity)
CHI3L1	NC_000001.11:203178931-203186794	-	protein_coding	5.64227	123.326	4.4274	0.00032709	0.002892	K17523 CHI3L1_2; chitinase-3-like protein 1/2	GO:0005975(carbohydrate metabolic process),GO:0006032(chitin catabolic process),GO:0006915(apoptotic process),GO:0006954(inflammatory response),GO:0007250(activation of NF-kappaB-inducing kinase activity),GO:0009612(response to mechanical stimulus),GO:0010800(positive regulation of peptidyl-threonine phosphorylation),GO:0030324(lung development),GO:0032637(interleukin-8 production),GO:0034612(res…	GO:0005576(extracellular region),GO:0005615(extracellular space),GO:0005737(cytoplasm),GO:0005783(endoplasmic reticulum),GO:0031012(extracellular matrix),GO:0035580(specific granule lumen),GO:0048471(perinuclear region of cytoplasm),GO:0070062(extracellular exosome)	GO:0005201(extracellular matrix structural constituent),GO:0005515(protein binding),GO:0008061(chitin binding),GO:0030246(carbohydrate binding)
MME	NC_000003.12:155024124-155183729	+	protein_coding	17.1176	369.667	4.4265	0.00043123	0.0036337	K01389 MME, CD10; neprilysin [EC:3.4.24.11]	GO:0001822(kidney development),GO:0001890(placenta development),GO:0002003(angiotensin maturation),GO:0006508(proteolysis),GO:0006518(peptide metabolic process),GO:0007568(aging),GO:0007611(learning or memory),GO:0019233(sensory perception of pain),GO:0030324(lung development),GO:0043312(neutrophil degranulation),GO:0046449(creatinine metabolic process),GO:0050435(amyloid-beta metabolic process),…	GO:0005737(cytoplasm),GO:0005769(early endosome),GO:0005802(trans-Golgi network),GO:0005886(plasma membrane),GO:0005887(integral component of plasma membrane),GO:0005903(brush border),GO:0005925(focal adhesion),GO:0008021(synaptic vesicle),GO:0009986(cell surface),GO:0016021(integral component of membrane),GO:0030424(axon),GO:0030425(dendrite),GO:0030667(secretory granule membrane),GO:0031410(cyt…	GO:0001786(phosphatidylserine binding),GO:0004175(endopeptidase activity),GO:0004222(metalloendopeptidase activity),GO:0005515(protein binding),GO:0008237(metallopeptidase activity),GO:0008238(exopeptidase activity),GO:0008270(zinc ion binding),GO:0042277(peptide binding),GO:0042803(protein homodimerization activity),GO:0070012(oligopeptidase activity),GO:1901612(cardiolipin binding)
TIGD4	NC_000004.12:152768716-152779778	-	protein_coding	0	3.0374	4.4088	0.0068915	0.033088	-	-	GO:0005634(nucleus)	GO:0003677(DNA binding),GO:0005515(protein binding)
UBE2L5	NC_000013.11:30422488-30429777	+	protein_coding	0.142252	4.57292	4.4043	0.0050942	0.026142	-	GO:0000209(protein polyubiquitination),GO:0006511(ubiquitin-dependent protein catabolic process),GO:0070979(protein K11-linked ubiquitination)	GO:0000151(ubiquitin ligase complex),GO:0005634(nucleus)	GO:0005524(ATP binding),GO:0016874(ligase activity),GO:0031625(ubiquitin protein ligase binding),GO:0061631(ubiquitin conjugating enzyme activity)
ADGRV1	NC_000005.10:90558796-91164226	+	protein_coding	1.16548	25.0359	4.3897	2.93e-05	0.00040196	K18263 ADGRV1, GPR98, USH2C; adhesion G-protein coupled receptor V1	GO:0007166(cell surface receptor signaling pathway),GO:0007186(G protein-coupled receptor signaling pathway),GO:0007194(negative regulation of adenylate cyclase activity),GO:0007399(nervous system development),GO:0007601(visual perception),GO:0007605(sensory perception of sound),GO:0010739(positive regulation of protein kinase A signaling),GO:0030501(positive regulation of bone mineralization),GO…	GO:0001917(photoreceptor inner segment),GO:0002141(stereocilia ankle link),GO:0002142(stereocilia ankle link complex),GO:0005737(cytoplasm),GO:0005886(plasma membrane),GO:0009986(cell surface),GO:0016020(membrane),GO:0016021(integral component of membrane),GO:0043235(receptor complex),GO:0045202(synapse),GO:0060171(stereocilium membrane),GO:0070062(extracellular exosome),GO:1990075(periciliary me…	GO:0001965(G-protein alpha-subunit binding),GO:0004930(G protein-coupled receptor activity),GO:0005509(calcium ion binding),GO:0005515(protein binding),GO:0010855(adenylate cyclase inhibitor activity),GO:0016787(hydrolase activity)
TRIB1	NC_000008.11:125430290-125438405	+	protein_coding	25.492	536.916	4.3869	4.1e-12	8.47e-10	K08814 TRIB1_2; tribbles homolog 1/2	GO:0006469(negative regulation of protein kinase activity),GO:0007254(JNK cascade),GO:0014912(negative regulation of smooth muscle cell migration),GO:0031665(negative regulation of lipopolysaccharide-mediated signaling pathway),GO:0032436(positive regulation of proteasomal ubiquitin-dependent protein catabolic process),GO:0032496(response to lipopolysaccharide),GO:0043405(regulation of MAP kinase…	GO:0005634(nucleus),GO:0005737(cytoplasm)	GO:0004860(protein kinase inhibitor activity),GO:0005515(protein binding),GO:0008134(transcription factor binding),GO:0031434(mitogen-activated protein kinase kinase binding),GO:0031625(ubiquitin protein ligase binding),GO:0055106(ubiquitin-protein transferase regulator activity)
SDC2	NC_000008.11:96493601-96611809	+	protein_coding	0.343014	6.82039	4.3862	0.00035299	0.0030716	K16336 SDC2, CD362; syndecan 2	GO:0001523(retinoid metabolic process),GO:0006024(glycosaminoglycan biosynthetic process),GO:0006027(glycosaminoglycan catabolic process),GO:0008150(biological_process),GO:0016477(cell migration),GO:0043687(post-translational protein modification),GO:0044267(cellular protein metabolic process),GO:0048013(ephrin receptor signaling pathway),GO:0048813(dendrite morphogenesis),GO:0048814(regulation o…	GO:0005788(endoplasmic reticulum lumen),GO:0005796(Golgi lumen),GO:0005886(plasma membrane),GO:0009986(cell surface),GO:0016021(integral component of membrane),GO:0043202(lysosomal lumen),GO:0062023(collagen-containing extracellular matrix)	GO:0005515(protein binding),GO:0030165(PDZ domain binding),GO:0042802(identical protein binding)
NOV	NC_000008.11:119416312-119424438	+	protein_coding	0.230738	6.54719	4.3835	0.0011315	0.0080239	K23571 NOV, CCN3, IGFBP9; insulin-like growth factor-binding protein 9	-	-	-
SUPT20HL2	NC_000023.11:24308215-24313393	-	protein_coding	0.4315	9.68104	4.3828	0.00053223	0.0042915	-	-	-	-
SH2D6	NC_000002.12:85418931-85437029	+	protein_coding	1.60126	34.1418	4.3823	5.2e-07	1.44e-05	-	GO:0007169(transmembrane receptor protein tyrosine kinase signaling pathway),GO:0035556(intracellular signal transduction)	GO:0005737(cytoplasm)	-
NR4A3	NC_000009.12:99821855-99866893	+	protein_coding	2.95201	60.5095	4.3807	0.00024372	0.0022713	K08559 NR4A3, NOR1; nuclear receptor subfamily 4 group A member 3	GO:0000122(negative regulation of transcription by RNA polymerase II),GO:0001707(mesoderm formation),GO:0006367(transcription initiation from RNA polymerase II promoter),GO:0007369(gastrulation),GO:0007411(axon guidance),GO:0009444(pyruvate oxidation),GO:0010613(positive regulation of cardiac muscle hypertrophy),GO:0010828(positive regulation of glucose transmembrane transport),GO:0021766(hippoca…	GO:0005634(nucleus),GO:0005654(nucleoplasm),GO:0005667(transcription regulator complex),GO:0042629(mast cell granule)	GO:0000977(RNA polymerase II transcription regulatory region sequence-specific DNA binding),GO:0000978(RNA polymerase II cis-regulatory region sequence-specific DNA binding),GO:0000981(DNA-binding transcription factor activity, RNA polymerase II-specific),GO:0001223(transcription coactivator binding),GO:0001228(DNA-binding transcription activator activity, RNA polymerase II-specific),GO:0003677(D…
BSND	NC_000001.11:54998944-55008792	+	protein_coding	0.596239	12.439	4.3751	0.00012099	0.001278	K19331 BSND; barttin (chloride channel Ka/b beta subunit)	GO:0006821(chloride transport),GO:0034220(ion transmembrane transport),GO:1902476(chloride transmembrane transport)	GO:0005737(cytoplasm),GO:0005886(plasma membrane),GO:0005887(integral component of plasma membrane),GO:0016323(basolateral plasma membrane),GO:0032991(protein-containing complex)	GO:0005254(chloride channel activity),GO:0005515(protein binding),GO:0017081(chloride channel regulator activity)
G0S2	NC_000001.11:209675325-209676390	+	protein_coding	27.4826	570.466	4.3738	2.87e-05	0.00039576	-	GO:0019216(regulation of lipid metabolic process),GO:0097191(extrinsic apoptotic signaling pathway),GO:0120162(positive regulation of cold-induced thermogenesis),GO:2001238(positive regulation of extrinsic apoptotic signaling pathway)	GO:0005739(mitochondrion),GO:0005811(lipid droplet)	GO:0003674(molecular_function),GO:0005515(protein binding)
TGM3	NC_000020.11:2295967-2341079	+	protein_coding	0.542241	11.8438	4.3654	0.0012197	0.0085121	K05620 TGM3; transglutaminase 3 [EC:2.3.2.13]	GO:0006464(cellular protein modification process),GO:0018149(peptide cross-linking),GO:0030216(keratinocyte differentiation),GO:0031069(hair follicle morphogenesis),GO:0031424(keratinization),GO:0043163(cell envelope organization)	GO:0005737(cytoplasm),GO:0031234(extrinsic component of cytoplasmic side of plasma membrane),GO:0032991(protein-containing complex),GO:0070062(extracellular exosome)	GO:0003810(protein-glutamine gamma-glutamyltransferase activity),GO:0003824(catalytic activity),GO:0005198(structural molecule activity),GO:0005509(calcium ion binding),GO:0016746(acyltransferase activity)
TFF3	NC_000021.9:42311667-42315596	-	protein_coding	0.316894	6.31012	4.3284	0.0027019	0.015993	K22454 TFF3; trefoil factor 3	GO:0010906(regulation of glucose metabolic process),GO:0030277(maintenance of gastrointestinal epithelium)	GO:0005576(extracellular region),GO:0005615(extracellular space),GO:0030141(secretory granule)	GO:0003674(molecular_function),GO:0005515(protein binding)
BAIAP2	NC_000017.11:81035131-81117432	+	protein_coding	34.794	701.635	4.3261	5.57e-13	1.58e-10	K05627 BAIAP2, IRSP53; BAI1-associated protein 2	GO:0007009(plasma membrane organization),GO:0007409(axonogenesis),GO:0007420(brain development),GO:0008286(insulin receptor signaling pathway),GO:0008360(regulation of cell shape),GO:0009617(response to bacterium),GO:0016358(dendrite development),GO:0030838(positive regulation of actin filament polymerization),GO:0032956(regulation of actin cytoskeleton organization),GO:0035418(protein localizati…	GO:0001726(ruffle),GO:0005654(nucleoplasm),GO:0005737(cytoplasm),GO:0005791(rough endoplasmic reticulum),GO:0005794(Golgi apparatus),GO:0005829(cytosol),GO:0005874(microtubule),GO:0005886(plasma membrane),GO:0005912(adherens junction),GO:0015629(actin cytoskeleton),GO:0030141(secretory granule),GO:0030175(filopodium),GO:0043025(neuronal cell body),GO:0043198(dendritic shaft),GO:0044306(neuron pro…	GO:0001221(transcription coregulator binding),GO:0005515(protein binding),GO:0008022(protein C-terminus binding),GO:0008093(cytoskeletal anchor activity),GO:0030165(PDZ domain binding),GO:0042802(identical protein binding),GO:0070064(proline-rich region binding),GO:0097110(scaffold protein binding),GO:0098641(cadherin binding involved in cell-cell adhesion)
CCDC153	NC_000011.10:119190254-119195874	-	protein_coding	0.832136	17.4889	4.3183	2.13e-05	0.00030957	-	-	-	GO:0005515(protein binding)
LOC105371763	NC_000017.11:38691493-38704741	+	protein_coding	0.169251	4.22064	4.3156	0.0031059	0.017819	-	-	-	-
ALOX15B	NC_000017.11:8039040-8049134	+	protein_coding	1.44367	27.6052	4.3051	2.25e-07	7.2e-06	K08022 ALOX15B; arachidonate 15-lipoxygenase (second type) / 8-lipoxygenase (S-type) [EC:1.13.11.33 1.13.11.-]	GO:0006629(lipid metabolic process),GO:0006644(phospholipid metabolic process),GO:0006915(apoptotic process),GO:0008285(negative regulation of cell population proliferation),GO:0010744(positive regulation of macrophage derived foam cell differentiation),GO:0019369(arachidonic acid metabolic process),GO:0019372(lipoxygenase pathway),GO:0030336(negative regulation of cell migration),GO:0030850(pros…	GO:0005634(nucleus),GO:0005829(cytosol),GO:0005856(cytoskeleton),GO:0005886(plasma membrane),GO:0005912(adherens junction),GO:0005925(focal adhesion),GO:0016020(membrane),GO:0019898(extrinsic component of membrane),GO:0070062(extracellular exosome)	GO:0005506(iron ion binding),GO:0005509(calcium ion binding),GO:0005515(protein binding),GO:0008289(lipid binding),GO:0016165(linoleate 13S-lipoxygenase activity),GO:0016702(oxidoreductase activity, acting on single donors with incorporation of molecular oxygen, incorporation of two atoms of oxygen),GO:0036403(arachidonate 8(S)-lipoxygenase activity),GO:0050473(arachidonate 15-lipoxygenase activi…
KCNE1	NC_000021.9:34446688-34512275	-	protein_coding	2.40391	51.1087	4.3019	8.65e-11	1.06e-08	K04894 KCNE1; potassium voltage-gated channel Isk-related subfamily E member 1	GO:0007605(sensory perception of sound),GO:0060307(regulation of ventricular cardiac muscle cell membrane repolarization),GO:0061337(cardiac conduction),GO:0071320(cellular response to cAMP),GO:0071805(potassium ion transmembrane transport),GO:0086002(cardiac muscle cell action potential involved in contraction),GO:0086005(ventricular cardiac muscle cell action potential),GO:0086009(membrane repo…	GO:0005764(lysosome),GO:0005886(plasma membrane),GO:0008076(voltage-gated potassium channel complex),GO:0009986(cell surface),GO:0016324(apical plasma membrane),GO:0030018(Z disc),GO:0045121(membrane raft)	GO:0005249(voltage-gated potassium channel activity),GO:0005251(delayed rectifier potassium channel activity),GO:0005515(protein binding),GO:0015459(potassium channel regulator activity),GO:0031433(telethonin binding),GO:0044325(transmembrane transporter binding),GO:0086008(voltage-gated potassium channel activity involved in cardiac muscle cell action potential repolarization),GO:1902282(voltage…
HCAR2	NC_000012.12:122701293-122703357	-	protein_coding	4.48857	86.962	4.2991	2.55e-07	8.05e-06	K08402 HCAR2_3, GPR109; hydroxycarboxylic acid receptor 2/3	GO:0001781(neutrophil apoptotic process),GO:0007186(G protein-coupled receptor signaling pathway),GO:0033031(positive regulation of neutrophil apoptotic process),GO:0050995(negative regulation of lipid catabolic process),GO:0070165(positive regulation of adiponectin secretion)	GO:0005886(plasma membrane),GO:0016021(integral component of membrane),GO:0030054(cell junction)	GO:0070553(nicotinic acid receptor activity)
ZNF385B	NC_000002.12:179441982-179864550	-	protein_coding	0.492987	10.8753	4.2923	0.00014039	0.0014379	-	GO:0072332(intrinsic apoptotic signaling pathway by p53 class mediator)	GO:0005634(nucleus)	GO:0002039(p53 binding),GO:0003676(nucleic acid binding),GO:0008270(zinc ion binding)
CXCR2	NC_000002.12:218125290-218137253	+	protein_coding	47.085	921.731	4.2885	6.09e-05	0.00073317	K05050 CXCR2, IL8RB, CD182; C-X-C chemokine receptor type 2	GO:0002407(dendritic cell chemotaxis),GO:0002438(acute inflammatory response to antigenic stimulus),GO:0006935(chemotaxis),GO:0006954(inflammatory response),GO:0006955(immune response),GO:0006968(cellular defense response),GO:0007165(signal transduction),GO:0007166(cell surface receptor signaling pathway),GO:0007186(G protein-coupled receptor signaling pathway),GO:0007200(phospholipase C-activati…	GO:0005654(nucleoplasm),GO:0005886(plasma membrane),GO:0005887(integral component of plasma membrane),GO:0009897(external side of plasma membrane),GO:0009986(cell surface),GO:0015630(microtubule cytoskeleton),GO:0016020(membrane),GO:0030667(secretory granule membrane),GO:0042629(mast cell granule),GO:0072686(mitotic spindle)	GO:0004918(interleukin-8 receptor activity),GO:0004930(G protein-coupled receptor activity),GO:0005515(protein binding),GO:0016493(C-C chemokine receptor activity),GO:0016494(C-X-C chemokine receptor activity),GO:0019956(chemokine binding),GO:0019957(C-C chemokine binding),GO:0019959(interleukin-8 binding)
FCGR3B	NC_000001.11:161623196-161631963	-	protein_coding	84.4988	1650.61	4.2865	0.00012042	0.0012742	K06463 FCGR3, CD16; low affinity immunoglobulin gamma Fc receptor III	GO:0006955(immune response),GO:0007166(cell surface receptor signaling pathway),GO:0043312(neutrophil degranulation),GO:0050776(regulation of immune response)	GO:0005576(extracellular region),GO:0005886(plasma membrane),GO:0005887(integral component of plasma membrane),GO:0030667(secretory granule membrane),GO:0031225(anchored component of membrane),GO:0070062(extracellular exosome)	GO:0004888(transmembrane signaling receptor activity),GO:0019864(IgG binding)
MBOAT7_9	NT_187693.1:148220-164847	-	protein_coding	0.228408	4.26763	4.2865	0.0028328	0.016567	-	-	-	-
COL27A1	NC_000009.12:114154271-114312516	+	protein_coding	2.26307	45.9934	4.2787	1.7e-08	8.42e-07	K19721 COL5AS; collagen, type V/XI/XXIV/XXVII, alpha	GO:0003431(growth plate cartilage chondrocyte development),GO:0030198(extracellular matrix organization)	GO:0005576(extracellular region),GO:0005583(fibrillar collagen trimer),GO:0005615(extracellular space),GO:0005788(endoplasmic reticulum lumen),GO:0031012(extracellular matrix),GO:0062023(collagen-containing extracellular matrix)	GO:0005201(extracellular matrix structural constituent),GO:0030020(extracellular matrix structural constituent conferring tensile strength),GO:0046872(metal ion binding)
PIWIL4	NC_000011.10:94567308-94621421	+	protein_coding	3.72659	74.2058	4.2773	4.65e-09	2.92e-07	K02156 AUB, PIWI; aubergine	GO:0006417(regulation of translation),GO:0007275(multicellular organism development),GO:0007283(spermatogenesis),GO:0010529(negative regulation of transposition),GO:0010669(epithelial structure maintenance),GO:0030154(cell differentiation),GO:0031047(gene silencing by RNA),GO:0034587(piRNA metabolic process),GO:0043046(DNA methylation involved in gamete generation),GO:0051321(meiotic cell cycle),…	GO:0005634(nucleus),GO:0005737(cytoplasm),GO:0043186(P granule),GO:0071547(piP-body)	GO:0034584(piRNA binding)
CEACAM4	NC_000019.10:41616986-41627087	-	protein_coding	0.459146	8.77262	4.2764	9.24e-05	0.0010351	K06499 CEACAM, CD66; carcinoembryonic antigen-related cell adhesion molecule	GO:0006909(phagocytosis)	GO:0005887(integral component of plasma membrane),GO:0016020(membrane)	-
SLC26A8	NC_000006.12:35943514-36024636	-	protein_coding	12.0531	230.589	4.2576	1.83e-10	1.89e-08	K14705 SLC26A8, TAT1; solute carrier family 26 (testis anion transporter), member 8	GO:0006820(anion transport),GO:0006821(chloride transport),GO:0007275(multicellular organism development),GO:0008272(sulfate transport),GO:0015701(bicarbonate transport),GO:0019532(oxalate transport),GO:0030317(flagellated sperm motility),GO:0048240(sperm capacitation),GO:0051321(meiotic cell cycle),GO:1902358(sulfate transmembrane transport),GO:1902476(chloride transmembrane transport)	GO:0005886(plasma membrane),GO:0005887(integral component of plasma membrane)	GO:0005254(chloride channel activity),GO:0005515(protein binding),GO:0008271(secondary active sulfate transmembrane transporter activity),GO:0015106(bicarbonate transmembrane transporter activity),GO:0015108(chloride transmembrane transporter activity),GO:0015116(sulfate transmembrane transporter activity),GO:0015301(anion:anion antiporter activity),GO:0019531(oxalate transmembrane transporter ac…
ROPN1L	NC_000005.10:10441862-10482807	+	protein_coding	1.56163	33.3022	4.2537	1.1e-06	2.65e-05	-	GO:0001932(regulation of protein phosphorylation),GO:0003351(epithelial cilium movement involved in extracellular fluid movement),GO:0030317(flagellated sperm motility),GO:0048240(sperm capacitation)	GO:0005576(extracellular region),GO:0005737(cytoplasm),GO:0005929(cilium),GO:0031514(motile cilium)	GO:0005515(protein binding),GO:0042802(identical protein binding)
DUSP1	NC_000005.10:172768090-172771200	-	protein_coding	159.804	3039.26	4.2485	9.91e-14	3.56e-11	K21278 DUSP1; dual specificity protein phosphatase 1 [EC:3.1.3.16 3.1.3.48]	GO:0000188(obsolete inactivation of MAPK activity),GO:0001706(endoderm formation),GO:0006470(protein dephosphorylation),GO:0007162(negative regulation of cell adhesion),GO:0008285(negative regulation of cell population proliferation),GO:0009416(response to light stimulus),GO:0032355(response to estradiol),GO:0032526(response to retinoic acid),GO:0032870(cellular response to hormone stimulus),GO:0…	GO:0005634(nucleus),GO:0005737(cytoplasm)	GO:0004721(phosphoprotein phosphatase activity),GO:0004722(protein serine/threonine phosphatase activity),GO:0004725(protein tyrosine phosphatase activity),GO:0005515(protein binding),GO:0008138(protein tyrosine/serine/threonine phosphatase activity),GO:0008330(protein tyrosine/threonine phosphatase activity),GO:0017017(MAP kinase tyrosine/serine/threonine phosphatase activity),GO:0019838(growth …
MAB21L3	NC_000001.11:116111401-116135240	+	protein_coding	0.402171	6.12092	4.2439	0.0016644	0.010975	-	-	-	GO:0005515(protein binding)
FAM185A	NC_000007.14:102748943-102913394	+	protein_coding	44.5153	841.181	4.2388	6.9e-10	5.75e-08	-	-	GO:0005829(cytosol)	GO:0005515(protein binding)
APBB2	NC_000004.12:40810027-41216714	-	protein_coding	3.68847	70.7289	4.2387	1.48e-07	4.96e-06	K04530 APBB2, FE65L; amyloid beta A4 precursor protein-binding family B member 2	GO:0001764(neuron migration),GO:0006355(regulation of transcription, DNA-templated),GO:0007411(axon guidance),GO:0030198(extracellular matrix organization),GO:0030308(negative regulation of cell growth),GO:0035556(intracellular signal transduction),GO:0043065(positive regulation of apoptotic process),GO:0043066(negative regulation of apoptotic process)	GO:0005634(nucleus),GO:0005737(cytoplasm),GO:0016020(membrane),GO:0030027(lamellipodium),GO:0030426(growth cone),GO:0045202(synapse)	GO:0001540(amyloid-beta binding),GO:0005515(protein binding),GO:0008134(transcription factor binding)
MASTL	NC_000010.11:27154479-27187953	+	protein_coding	56.6805	1068.97	4.2361	9.14e-11	1.11e-08	K16309 MASTL, GW; serine/threonine-protein kinase greatwall [EC:2.7.11.1]	GO:0000086(G2/M transition of mitotic cell cycle),GO:0000278(mitotic cell cycle),GO:0006974(cellular response to DNA damage stimulus),GO:0007147(female meiosis II),GO:0018105(peptidyl-serine phosphorylation),GO:0032515(negative regulation of phosphoprotein phosphatase activity),GO:0035556(intracellular signal transduction),GO:0051301(cell division),GO:0051726(regulation of cell cycle),GO:1904668(…	GO:0005634(nucleus),GO:0005654(nucleoplasm),GO:0005737(cytoplasm),GO:0005813(centrosome),GO:0032154(cleavage furrow)	GO:0004674(protein serine/threonine kinase activity),GO:0005524(ATP binding),GO:0016301(kinase activity),GO:0051721(protein phosphatase 2A binding)
LAMC2	NC_000001.11:183186039-183245127	+	protein_coding	0	2.77946	4.2333	0.0084259	0.038498	K06246 LAMC2; laminin, gamma 2	GO:0007155(cell adhesion),GO:0008045(motor neuron axon guidance),GO:0008284(positive regulation of cell population proliferation),GO:0008544(epidermis development),GO:0009887(animal organ morphogenesis),GO:0009888(tissue development),GO:0016358(dendrite development),GO:0030198(extracellular matrix organization),GO:0030335(positive regulation of cell migration),GO:0031581(hemidesmosome assembly)	GO:0005576(extracellular region),GO:0005604(basement membrane),GO:0005607(laminin-2 complex),GO:0005615(extracellular space),GO:0005938(cell cortex),GO:0016020(membrane),GO:0048471(perinuclear region of cytoplasm),GO:0062023(collagen-containing extracellular matrix)	GO:0005102(signaling receptor binding),GO:0005201(extracellular matrix structural constituent),GO:0008201(heparin binding)
GIF	NC_000011.10:59829268-59845501	-	protein_coding	3.50944	63.948	4.2248	8.84e-08	3.28e-06	K14615 GIF, IF; gastric intrinsic factor	-	-	-
AQP9	NC_000015.10:58138169-58185911	+	protein_coding	38.8709	728.385	4.2206	6.47e-14	2.65e-11	K09877 AQP9; aquaporin-9	GO:0006833(water transport),GO:0006863(purine nucleobase transport),GO:0006970(response to osmotic stress),GO:0007588(excretion),GO:0010033(response to organic substance),GO:0015722(canalicular bile acid transport),GO:0015791(polyol transport),GO:0015793(glycerol transport),GO:0015837(amine transport),GO:0015855(pyrimidine nucleobase transport),GO:0030104(water homeostasis),GO:0046689(response to…	GO:0005886(plasma membrane),GO:0005887(integral component of plasma membrane),GO:0016021(integral component of membrane),GO:0016323(basolateral plasma membrane),GO:0043231(intracellular membrane-bounded organelle)	GO:0005275(amine transmembrane transporter activity),GO:0005345(purine nucleobase transmembrane transporter activity),GO:0005350(pyrimidine nucleobase transmembrane transporter activity),GO:0005372(water transmembrane transporter activity),GO:0005515(protein binding),GO:0015166(polyol transmembrane transporter activity),GO:0015204(urea transmembrane transporter activity),GO:0015250(water channel …
NECAB2	NC_000016.10:83968632-84002776	+	protein_coding	0.968997	18.6982	4.2067	0.00022113	0.0020919	K23854 -	GO:0042984(regulation of amyloid precursor protein biosynthetic process),GO:0060168(positive regulation of adenosine receptor signaling pathway),GO:0070374(positive regulation of ERK1 and ERK2 cascade),GO:1900451(positive regulation of glutamate receptor signaling pathway),GO:1904021(negative regulation of G protein-coupled receptor internalization),GO:1905477(positive regulation of protein local…	GO:0005737(cytoplasm),GO:0005886(plasma membrane),GO:0030424(axon),GO:0030425(dendrite)	GO:0005509(calcium ion binding),GO:0005515(protein binding),GO:0031687(A2A adenosine receptor binding),GO:0031802(type 5 metabotropic glutamate receptor binding)
TNFRSF10C	NC_000008.11:23102814-23117437	+	protein_coding	36.7849	678.236	4.2017	0.00010538	0.0011482	K22701 TNFRSF10C, TRAILR3, DCR1, CD263; tumor necrosis factor receptor superfamily member 10C	GO:0036462(TRAIL-activated apoptotic signaling pathway),GO:0042981(regulation of apoptotic process),GO:0043065(positive regulation of apoptotic process)	GO:0005886(plasma membrane),GO:0009986(cell surface),GO:0031225(anchored component of membrane)	GO:0004888(transmembrane signaling receptor activity),GO:0005515(protein binding),GO:0045569(TRAIL binding)
GPR27	NC_000003.12:71753724-71756380	+	protein_coding	12.8039	236.041	4.1974	7.53e-12	1.41e-09	K04301 SREB1, GPR27; super conserved receptor expressed in brain 1	GO:0007165(signal transduction),GO:0007186(G protein-coupled receptor signaling pathway),GO:0035774(positive regulation of insulin secretion involved in cellular response to glucose stimulus),GO:1900738(positive regulation of phospholipase C-activating G protein-coupled receptor signaling pathway)	GO:0005886(plasma membrane),GO:0016021(integral component of membrane)	GO:0004930(G protein-coupled receptor activity)
KY	NC_000003.12:134599923-134656053	-	protein_coding	214.253	3929.69	4.1967	0.00012201	0.0012849	-	GO:0006508(proteolysis)	GO:0005856(cytoskeleton),GO:0030018(Z disc)	GO:0008233(peptidase activity)
SLC35G6_1	NW_016107299.1:101859-103521	+	protein_coding	0.402171	6.23546	4.1918	0.0076441	0.035648	-	-	-	-
S100P	NC_000004.12:6693839-6697170	+	protein_coding	7.70228	141.792	4.1911	1.15e-10	1.3e-08	K23771 -	GO:0010033(response to organic substance),GO:0043312(neutrophil degranulation),GO:0043542(endothelial cell migration)	GO:0005576(extracellular region),GO:0005634(nucleus),GO:0005737(cytoplasm),GO:0016604(nuclear body),GO:0031528(microvillus membrane),GO:0034774(secretory granule lumen),GO:0070062(extracellular exosome)	GO:0000287(magnesium ion binding),GO:0005509(calcium ion binding),GO:0005515(protein binding),GO:0042803(protein homodimerization activity),GO:0045296(cadherin binding),GO:0046914(transition metal ion binding),GO:0048306(calcium-dependent protein binding),GO:0050786(RAGE receptor binding)
OR52W1	NC_000011.10:6199224-6200186	+	protein_coding	4.1249	76.2294	4.18	3.84e-11	5.25e-09	K04257 OLFR; olfactory receptor	GO:0007186(G protein-coupled receptor signaling pathway),GO:0050911(detection of chemical stimulus involved in sensory perception of smell)	GO:0005886(plasma membrane),GO:0016021(integral component of membrane)	GO:0004930(G protein-coupled receptor activity),GO:0004984(olfactory receptor activity)
CLEC1A	NC_000012.12:10069504-10099065	-	protein_coding	0.37299	7.94038	4.1791	0.00090585	0.0067046	K10069 CLEC1A; C-type lectin domain family 1 member A	GO:0006952(defense response),GO:0007166(cell surface receptor signaling pathway)	GO:0005622(intracellular anatomical structure),GO:0005887(integral component of plasma membrane)	GO:0004888(transmembrane signaling receptor activity),GO:0005515(protein binding),GO:0030246(carbohydrate binding)
DRD3	NC_000003.12:114127623-114199407	-	protein_coding	0.891526	16.072	4.1715	9.84e-06	0.00016419	K04146 DRD3; dopamine receptor D3	GO:0000122(negative regulation of transcription by RNA polymerase II),GO:0001963(synaptic transmission, dopaminergic),GO:0001975(response to amphetamine),GO:0002016(regulation of blood volume by renin-angiotensin),GO:0002031(G protein-coupled receptor internalization),GO:0006874(cellular calcium ion homeostasis),GO:0006914(autophagy),GO:0007186(G protein-coupled receptor signaling pathway),GO:000…	GO:0005886(plasma membrane),GO:0005887(integral component of plasma membrane),GO:0030139(endocytic vesicle),GO:0042995(cell projection),GO:0045177(apical part of cell),GO:0098691(dopaminergic synapse),GO:0098978(glutamatergic synapse),GO:0098982(GABA-ergic synapse),GO:0099061(integral component of postsynaptic density membrane)	GO:0001591(dopamine neurotransmitter receptor activity, coupled via Gi/Go),GO:0004930(G protein-coupled receptor activity),GO:0005515(protein binding),GO:0008144(drug binding),GO:0019904(protein domain specific binding),GO:0031748(D1 dopamine receptor binding),GO:0035240(dopamine binding)
HOXA5	NC_000007.14:27141052-27143668	-	protein_coding	0.142252	3.8083	4.1702	0.0031944	0.018128	K09305 HOX_5; homeobox protein HoxA/B/C5	GO:0003016(respiratory system process),GO:0009952(anterior/posterior pattern specification),GO:0010870(obsolete positive regulation of receptor biosynthetic process),GO:0016477(cell migration),GO:0016525(negative regulation of angiogenesis),GO:0030878(thyroid gland development),GO:0033599(regulation of mammary gland epithelial cell proliferation),GO:0035264(multicellular organism growth),GO:00430…	GO:0005634(nucleus)	GO:0000978(RNA polymerase II cis-regulatory region sequence-specific DNA binding),GO:0000981(DNA-binding transcription factor activity, RNA polymerase II-specific),GO:0001228(DNA-binding transcription activator activity, RNA polymerase II-specific),GO:0003677(DNA binding),GO:0003700(DNA-binding transcription factor activity),GO:0005515(protein binding),GO:1990837(sequence-specific double-stranded…
ADM	NC_000011.10:10304980-10307402	+	protein_coding	6.00015	108.198	4.1502	1.01e-10	1.18e-08	K12333 ADM; adrenomedullin	GO:0001570(vasculogenesis),GO:0001666(response to hypoxia),GO:0001843(neural tube closure),GO:0002026(regulation of the force of heart contraction),GO:0002031(G protein-coupled receptor internalization),GO:0003073(regulation of systemic arterial blood pressure),GO:0006954(inflammatory response),GO:0007165(signal transduction),GO:0007186(G protein-coupled receptor signaling pathway),GO:0007189(ade…	GO:0005576(extracellular region),GO:0005615(extracellular space),GO:0005737(cytoplasm)	GO:0005102(signaling receptor binding),GO:0005179(hormone activity),GO:0031700(adrenomedullin receptor binding)
MAOA	NC_000023.11:43654907-43746824	+	protein_coding	0.69505	11.7218	4.1499	0.00068391	0.0052983	K00274 MAO, aofH; monoamine oxidase [EC:1.4.3.4]	GO:0006576(cellular biogenic amine metabolic process),GO:0009967(positive regulation of signal transduction),GO:0019221(cytokine-mediated signaling pathway),GO:0042133(neurotransmitter metabolic process),GO:0042135(neurotransmitter catabolic process),GO:0042420(dopamine catabolic process),GO:0055114(obsolete oxidation-reduction process)	GO:0005739(mitochondrion),GO:0005741(mitochondrial outer membrane),GO:0005829(cytosol),GO:0016021(integral component of membrane)	GO:0005515(protein binding),GO:0008131(primary amine oxidase activity)
TRPM4	NC_000019.10:49157741-49211841	+	protein_coding	0.169251	3.616	4.149	0.0024835	0.014993	K04979 TRPM4; transient receptor potential cation channel subfamily M member 4	GO:0002250(adaptive immune response),GO:0002407(dendritic cell chemotaxis),GO:0002724(regulation of T cell cytokine production),GO:0007204(positive regulation of cytosolic calcium ion concentration),GO:0008284(positive regulation of cell population proliferation),GO:0010460(positive regulation of heart rate),GO:0016925(protein sumoylation),GO:0019722(calcium-mediated signaling),GO:0030502(negativ…	GO:0005654(nucleoplasm),GO:0005783(endoplasmic reticulum),GO:0005794(Golgi apparatus),GO:0005829(cytosol),GO:0005886(plasma membrane),GO:0005887(integral component of plasma membrane),GO:0034706(sodium channel complex),GO:0043025(neuronal cell body),GO:0044214(spanning component of plasma membrane),GO:0089717(spanning component of membrane)	GO:0005227(calcium activated cation channel activity),GO:0005261(cation channel activity),GO:0005262(calcium channel activity),GO:0005509(calcium ion binding),GO:0005516(calmodulin binding),GO:0005524(ATP binding),GO:0099604(ligand-gated calcium channel activity)
CDADC1	NC_000013.11:49247875-49293486	+	protein_coding	7.21488	127.892	4.1408	3.05e-09	2.03e-07	-	GO:0009972(cytidine deamination),GO:0070383(DNA cytosine deamination)	GO:0005634(nucleus),GO:0005737(cytoplasm)	GO:0004126(cytidine deaminase activity),GO:0008270(zinc ion binding),GO:0042803(protein homodimerization activity),GO:0061676(importin-alpha family protein binding)
IGSF3	NC_000001.11:116574398-116667755	-	protein_coding	0.773212	14.8888	4.1394	3.43e-05	0.00045628	K06522 IGSF2_3, CD101; immunoglobulin superfamily, member 2/3	GO:0032808(lacrimal gland development)	GO:0009986(cell surface),GO:0016021(integral component of membrane)	GO:0003674(molecular_function)
LOC107984104	NC_000020.11:1787869-1844038	-	protein_coding	6.14661	108.661	4.1392	1.04e-06	2.53e-05	-	-	-	-
RPS9_7	NW_003571060.1:175830-182618	+	protein_coding	1.92638	33.0209	4.1248	0.002381	0.014519	-	-	-	-
TREML2	NC_000006.12:41189749-41201233	-	protein_coding	20.5668	358.617	4.1164	1.39e-09	1.06e-07	K14364 TLT2; trem-like transcript 2 protein	GO:0042110(T cell activation),GO:0045088(regulation of innate immune response),GO:0050776(regulation of immune response)	GO:0005886(plasma membrane),GO:0009986(cell surface),GO:0016021(integral component of membrane)	GO:0005515(protein binding),GO:0038023(signaling receptor activity)
S100A7A	NC_000001.11:153416524-153423225	+	protein_coding	0.316014	5.75228	4.1129	0.00058263	0.0046321	K21126 S100A7; protein S100-A7	-	GO:0005615(extracellular space),GO:0005829(cytosol)	GO:0005509(calcium ion binding),GO:0005515(protein binding),GO:0043621(protein self-association),GO:0046914(transition metal ion binding),GO:0048306(calcium-dependent protein binding)
ALOX5AP	NC_000013.11:30713478-30764428	+	protein_coding	29.7711	512.031	4.1022	8.99e-12	1.65e-09	K20735 ALOX5AP, FLAP; arachidonate 5-lipoxygenase-activating protein	GO:0006691(leukotriene metabolic process),GO:0019370(leukotriene biosynthetic process),GO:0019372(lipoxygenase pathway),GO:0043085(positive regulation of catalytic activity),GO:0070207(protein homotrimerization),GO:0071277(cellular response to calcium ion),GO:0098869(cellular oxidant detoxification),GO:2001301(lipoxin biosynthetic process)	GO:0005635(nuclear envelope),GO:0005783(endoplasmic reticulum),GO:0005789(endoplasmic reticulum membrane),GO:0016020(membrane),GO:0016021(integral component of membrane),GO:0031965(nuclear membrane)	GO:0004364(glutathione transferase activity),GO:0004464(leukotriene-C4 synthase activity),GO:0004602(glutathione peroxidase activity),GO:0005515(protein binding),GO:0008047(enzyme activator activity),GO:0047485(protein N-terminus binding),GO:0050544(arachidonic acid binding)
PPP1R3B	NC_000008.11:9136254-9151642	-	protein_coding	0.916533	15.9792	4.0997	3.53e-05	0.00046755	K07189 PPP1R3; protein phosphatase 1 regulatory subunit 3A/B/C/D/E	GO:0005977(glycogen metabolic process),GO:0005979(regulation of glycogen biosynthetic process),GO:0005981(regulation of glycogen catabolic process),GO:0006470(protein dephosphorylation),GO:0043666(regulation of phosphoprotein phosphatase activity)	GO:0000164(protein phosphatase type 1 complex),GO:0042587(glycogen granule),GO:0043231(intracellular membrane-bounded organelle)	GO:0005515(protein binding),GO:0008157(protein phosphatase 1 binding),GO:0019888(protein phosphatase regulator activity),GO:0050196([phosphorylase] phosphatase activity),GO:2001069(glycogen binding)
MYBPC1	NC_000012.12:101594849-101695841	+	protein_coding	0	2.49541	4.0992	0.0058279	0.029181	K12557 MYBPC1; myosin-binding protein C, slow-type	GO:0007155(cell adhesion),GO:0030049(muscle filament sliding)	GO:0005829(cytosol),GO:0030016(myofibril),GO:0032982(myosin filament)	GO:0003779(actin binding),GO:0005515(protein binding),GO:0008307(structural constituent of muscle),GO:0031432(titin binding)
SUCNR1	NC_000003.12:151873643-151884619	+	protein_coding	0.407711	9.02238	4.0951	0.00057918	0.0046088	K10042 SUCNR1, GPR91; succinate receptor 1	GO:0002001(renin secretion into blood stream),GO:0002281(macrophage activation involved in immune response),GO:0007186(G protein-coupled receptor signaling pathway),GO:0032611(interleukin-1 beta production),GO:0042593(glucose homeostasis),GO:0050729(positive regulation of inflammatory response),GO:0050921(positive regulation of chemotaxis),GO:0051592(response to calcium ion),GO:0060177(regulation…	GO:0005886(plasma membrane),GO:0016021(integral component of membrane),GO:0070062(extracellular exosome)	GO:0004930(G protein-coupled receptor activity),GO:0005515(protein binding)
SERPINB10	NC_000018.10:63907969-63936111	+	protein_coding	0.402171	5.42318	4.0908	0.0012051	0.0084334	K13963 SERPINB; serpin B	GO:0010951(negative regulation of endopeptidase activity),GO:0043312(neutrophil degranulation)	GO:0005615(extracellular space),GO:0005654(nucleoplasm),GO:0005829(cytosol),GO:0005886(plasma membrane),GO:0030667(secretory granule membrane),GO:0101003(ficolin-1-rich granule membrane)	GO:0004867(serine-type endopeptidase inhibitor activity)
NDUFAF3	NC_000003.12:49020475-49023495	+	protein_coding	27.4545	468.576	4.0901	5.37e-12	1.09e-09	K09008 NDUFAF3; NADH dehydrogenase [ubiquinone] 1 alpha subcomplex assembly factor 3	GO:0032981(mitochondrial respiratory chain complex I assembly)	GO:0005634(nucleus),GO:0005743(mitochondrial inner membrane)	GO:0005515(protein binding)
PIGU	NC_000020.11:34560542-34677285	-	protein_coding	8.20661	143.259	4.0886	4.63e-09	2.92e-07	K05293 PIGU; GPI-anchor transamidase subunit U	GO:0006506(GPI anchor biosynthetic process),GO:0006508(proteolysis),GO:0016255(attachment of GPI anchor to protein),GO:0034394(protein localization to cell surface),GO:0046425(regulation of receptor signaling pathway via JAK-STAT)	GO:0005789(endoplasmic reticulum membrane),GO:0005886(plasma membrane),GO:0016020(membrane),GO:0042765(GPI-anchor transamidase complex)	GO:0005515(protein binding),GO:0034235(GPI anchor binding)
ANKRD22	NC_000010.11:88819899-88851975	-	protein_coding	0.350735	7.34302	4.0828	8.77e-05	0.00099213	-	-	-	-
CATIP	NC_000002.12:218356757-218368393	+	protein_coding	27.0706	459.011	4.0813	5.84e-14	2.52e-11	-	GO:0030041(actin filament polymerization),GO:0044782(cilium organization)	GO:0005634(nucleus),GO:0005737(cytoplasm),GO:0005886(plasma membrane),GO:0015629(actin cytoskeleton)	GO:0005515(protein binding)
CLEC4E	NC_000012.12:8533305-8541327	-	protein_coding	12.089	207.06	4.0804	3.61e-10	3.34e-08	K10059 CLEC4E, MINCLE; C-type lectin domain family 4 member E	GO:0002221(pattern recognition receptor signaling pathway),GO:0002223(stimulatory C-type lectin receptor signaling pathway),GO:0002292(T cell differentiation involved in immune response),GO:0038094(Fc-gamma receptor signaling pathway),GO:0042742(defense response to bacterium),GO:0045087(innate immune response)	GO:0005886(plasma membrane),GO:0016020(membrane),GO:0016021(integral component of membrane)	GO:0005509(calcium ion binding),GO:0005515(protein binding),GO:0030246(carbohydrate binding),GO:0038187(pattern recognition receptor activity)
C8orf88	NC_000008.11:90958471-90985257	-	protein_coding	0.176973	4.71454	4.0567	0.0011902	0.0083511	-	GO:0045947(negative regulation of translational initiation)	GO:0005737(cytoplasm)	GO:0008190(eukaryotic initiation factor 4E binding)
PNPLA1	NC_000006.12:36242523-36313955	+	protein_coding	3.06241	52.6578	4.0471	6e-08	2.4e-06	K16813 PNPLA1; omega-hydroxyceramide transacylase [EC:2.3.1.296]	GO:0019433(triglyceride catabolic process),GO:0055088(lipid homeostasis)	GO:0005737(cytoplasm),GO:0005811(lipid droplet),GO:0016020(membrane)	GO:0004806(triglyceride lipase activity)
PPARG	NC_000003.12:12287485-12471054	+	protein_coding	0.689237	11.3337	4.0402	6.7e-05	0.00079081	K08530 NR1C3, PPARG; peroxisome proliferator-activated receptor gamma	GO:0000122(negative regulation of transcription by RNA polymerase II),GO:0001890(placenta development),GO:0002674(negative regulation of acute inflammatory response),GO:0006357(regulation of transcription by RNA polymerase II),GO:0006367(transcription initiation from RNA polymerase II promoter),GO:0006629(lipid metabolic process),GO:0006631(fatty acid metabolic process),GO:0006919(activation of c…	GO:0005634(nucleus),GO:0005654(nucleoplasm),GO:0005829(cytosol),GO:0032991(protein-containing complex),GO:0043231(intracellular membrane-bounded organelle),GO:0048471(perinuclear region of cytoplasm),GO:0090575(RNA polymerase II transcription regulator complex)	GO:0000976(transcription cis-regulatory region binding),GO:0000978(RNA polymerase II cis-regulatory region sequence-specific DNA binding),GO:0000981(DNA-binding transcription factor activity, RNA polymerase II-specific),GO:0001227(DNA-binding transcription repressor activity, RNA polymerase II-specific),GO:0003677(DNA binding),GO:0003682(chromatin binding),GO:0003690(double-stranded DNA binding),…
C22orf31	NC_000022.11:29058672-29073973	-	protein_coding	0.834467	15.8274	4.0268	1.31e-05	0.00020738	-	-	-	-
LIMS2	NC_000002.12:127638421-127681786	-	protein_coding	6.60248	107.434	4.0227	1.32e-08	6.85e-07	K23354 LIMS1_2, PINCH1_2; LIM and senescent cell antigen-like-containing domain protein 1/2	GO:0034329(cell junction assembly),GO:0043066(negative regulation of apoptotic process),GO:0045216(cell-cell junction organization),GO:0098609(cell-cell adhesion),GO:1900026(positive regulation of substrate adhesion-dependent cell spreading),GO:2000178(negative regulation of neural precursor cell proliferation),GO:2000346(negative regulation of hepatocyte proliferation),GO:2001046(positive regula…	GO:0005634(nucleus),GO:0005737(cytoplasm),GO:0005829(cytosol),GO:0005886(plasma membrane),GO:0005911(cell-cell junction),GO:0005925(focal adhesion)	GO:0046872(metal ion binding)
C6orf99	NC_000006.12:158869865-158918115	+	protein_coding	0.0884863	3.42836	4.0227	0.0035796	0.019858	-	-	-	-
ADAMTS2	NC_000005.10:179110851-179345430	-	protein_coding	2.89481	44.1517	4.021	2.92e-07	8.98e-06	K08618 ADAMTS2; a disintegrin and metalloproteinase with thrombospondin motifs 2 [EC:3.4.24.14]	GO:0007283(spermatogenesis),GO:0016485(protein processing),GO:0030198(extracellular matrix organization),GO:0030199(collagen fibril organization),GO:0030324(lung development),GO:0030574(collagen catabolic process),GO:0043588(skin development)	GO:0005576(extracellular region),GO:0031012(extracellular matrix),GO:0062023(collagen-containing extracellular matrix)	GO:0004222(metalloendopeptidase activity),GO:0008237(metallopeptidase activity),GO:0008270(zinc ion binding)
WDPCP	NC_000002.12:63119559-63588799	-	protein_coding	23.534	384.126	4.0194	8.01e-09	4.47e-07	K22863 WDPCP, CPLANE5; WD repeat-containing and planar cell polarity effector protein	GO:0001822(kidney development),GO:0002093(auditory receptor cell morphogenesis),GO:0007224(smoothened signaling pathway),GO:0010762(regulation of fibroblast migration),GO:0016476(regulation of embryonic cell shape),GO:0032185(septin cytoskeleton organization),GO:0032880(regulation of protein localization),GO:0042733(embryonic digit morphogenesis),GO:0043010(camera-type eye development),GO:0043587…	GO:0005886(plasma membrane),GO:0005930(axoneme),GO:0005938(cell cortex),GO:0016324(apical plasma membrane),GO:0097541(axonemal basal plate)	-
FCAR_6	NT_187693.1:856663-873900	+	protein_coding	1.10555	19.7731	4.0145	0.00018686	0.0018297	-	-	-	-
TSSC4	NC_000011.10:2398412-2403878	+	protein_coding	30.0796	485.395	4.0107	4.18e-11	5.61e-09	-	-	-	GO:0005515(protein binding)
CYP1A2	NC_000015.10:74748843-74756600	+	protein_coding	0.0884863	3.32713	4.008	0.0029525	0.017125	K07409 CYP1A2; cytochrome P450 family 1 subfamily A polypeptide 2 [EC:1.14.14.1]	GO:0006706(steroid catabolic process),GO:0006778(porphyrin-containing compound metabolic process),GO:0006805(xenobiotic metabolic process),GO:0008203(cholesterol metabolic process),GO:0008210(estrogen metabolic process),GO:0009403(toxin biosynthetic process),GO:0009791(post-embryonic development),GO:0009820(alkaloid metabolic process),GO:0010468(regulation of gene expression),GO:0016098(monoterpe…	GO:0005789(endoplasmic reticulum membrane),GO:0043231(intracellular membrane-bounded organelle)	GO:0004497(monooxygenase activity),GO:0005506(iron ion binding),GO:0005515(protein binding),GO:0009055(electron transfer activity),GO:0016491(oxidoreductase activity),GO:0016712(oxidoreductase activity, acting on paired donors, with incorporation or reduction of molecular oxygen, reduced flavin or flavoprotein as one donor, and incorporation of one atom of oxygen),GO:0019899(enzyme binding),GO:00…
RSPH14	NC_000022.11:23059408-23180048	-	protein_coding	0.343014	5.32122	4.0059	0.0044896	0.023634	-	GO:0008150(biological_process)	GO:0005575(cellular_component)	GO:0003674(molecular_function),GO:0005515(protein binding)
CLEC17A	NC_000019.10:14580777-14612027	+	protein_coding	61.6325	988.207	4.0002	8.2e-08	3.09e-06	K17513 CLEC17A; C-type lectin superfamily 17 member A	-	GO:0009986(cell surface),GO:0016021(integral component of membrane)	GO:0005515(protein binding),GO:0005537(mannose binding),GO:0042802(identical protein binding),GO:0042806(fucose binding),GO:0046872(metal ion binding)
PLK2	NC_000005.10:58453982-58460139	-	protein_coding	1.81383	30.9054	4.0001	1.83e-07	5.97e-06	K08861 PLK2; polo-like kinase 2 [EC:2.7.11.21]	GO:0000082(G1/S transition of mitotic cell cycle),GO:0000278(mitotic cell cycle),GO:0006468(protein phosphorylation),GO:0006977(DNA damage response, signal transduction by p53 class mediator resulting in cell cycle arrest),GO:0007052(mitotic spindle organization),GO:0007093(mitotic cell cycle checkpoint signaling),GO:0007265(Ras protein signal transduction),GO:0007613(memory),GO:0010508(positive …	GO:0000785(chromatin),GO:0000922(spindle pole),GO:0005634(nucleus),GO:0005737(cytoplasm),GO:0005813(centrosome),GO:0005814(centriole),GO:0005829(cytosol),GO:0030425(dendrite)	GO:0004674(protein serine/threonine kinase activity),GO:0005515(protein binding),GO:0005524(ATP binding),GO:0043008(ATP-dependent protein binding),GO:0044877(protein-containing complex binding)
SERPINA11	NC_000014.9:94442438-94452857	-	protein_coding	1.14364	18.9549	3.9968	4.36e-06	8.37e-05	K04525 SERPINA; serpin A	GO:0010951(negative regulation of endopeptidase activity)	GO:0005615(extracellular space)	GO:0004867(serine-type endopeptidase inhibitor activity)
SIPA1L2	NC_000001.11:232397965-232630491	-	protein_coding	17.7306	283.836	3.9956	4.09e-13	1.23e-10	K17702 SIPA1L2, SPAL2; signal-induced proliferation-associated 1 like protein 2	GO:0008150(biological_process),GO:0043547(positive regulation of GTPase activity),GO:0051056(regulation of small GTPase mediated signal transduction)	GO:0005575(cellular_component)	GO:0005096(GTPase activator activity)
EGLN2	NC_000019.10:40799143-40808441	+	protein_coding	1.00372	17.5882	3.9886	5.2e-06	9.7e-05	K09592 EGLN, HPH; hypoxia-inducible factor prolyl hydroxylase [EC:1.14.11.29]	GO:0001558(regulation of cell growth),GO:0001666(response to hypoxia),GO:0018401(peptidyl-proline hydroxylation to 4-hydroxy-L-proline),GO:0030520(intracellular estrogen receptor signaling pathway),GO:0043523(regulation of neuron apoptotic process),GO:0045454(cell redox homeostasis),GO:0045732(positive regulation of protein catabolic process),GO:0055114(obsolete oxidation-reduction process),GO:00…	GO:0005634(nucleus),GO:0005654(nucleoplasm),GO:0005737(cytoplasm)	GO:0005515(protein binding),GO:0008198(ferrous iron binding),GO:0016706(2-oxoglutarate-dependent dioxygenase activity),GO:0019826(oxygen sensor activity),GO:0031418(L-ascorbic acid binding),GO:0031543(peptidyl-proline dioxygenase activity),GO:0031545(peptidyl-proline 4-dioxygenase activity)
CEACAM3	NC_000019.10:41796590-41811553	+	protein_coding	14.6971	234.773	3.9863	1.14e-08	6.06e-07	K06499 CEACAM, CD66; carcinoembryonic antigen-related cell adhesion molecule	GO:0043312(neutrophil degranulation),GO:0050900(leukocyte migration)	GO:0005886(plasma membrane),GO:0016021(integral component of membrane),GO:0035579(specific granule membrane)	GO:0005515(protein binding)
LILRA6_3	NW_003571061.2:213801-217756	-	protein_coding	0.655164	9.53218	3.9863	1.81e-05	0.00026891	-	-	-	-
ANXA3	NC_000004.12:78551588-78610451	+	protein_coding	3.72703	58.8094	3.9853	2.14e-07	6.88e-06	K17089 ANXA3; annexin A3	GO:0006909(phagocytosis),GO:0010595(positive regulation of endothelial cell migration),GO:0021766(hippocampus development),GO:0031100(animal organ regeneration),GO:0042742(defense response to bacterium),GO:0043086(negative regulation of catalytic activity),GO:0043312(neutrophil degranulation),GO:0045766(positive regulation of angiogenesis),GO:0051054(positive regulation of DNA metabolic process),…	GO:0005737(cytoplasm),GO:0005829(cytosol),GO:0005886(plasma membrane),GO:0016020(membrane),GO:0030424(axon),GO:0030425(dendrite),GO:0030670(phagocytic vesicle membrane),GO:0042581(specific granule),GO:0043025(neuronal cell body),GO:0070062(extracellular exosome)	GO:0005509(calcium ion binding),GO:0005544(calcium-dependent phospholipid binding),GO:0019834(phospholipase A2 inhibitor activity),GO:0048306(calcium-dependent protein binding)
SLC25A37	NC_000008.11:23528795-23575463	+	protein_coding	92.4936	1466.95	3.9852	3.85e-11	5.25e-09	K15113 SLC25A28_37, MFRN; solute carrier family 25 (mitochondrial iron transporter), member 28/37	GO:0048250(iron import into the mitochondrion),GO:0055072(iron ion homeostasis)	GO:0005743(mitochondrial inner membrane),GO:0016021(integral component of membrane)	GO:0005381(iron ion transmembrane transporter activity),GO:0005515(protein binding)
LONRF1_1	NW_018654717.1:5917241-5950805	-	protein_coding	0.856805	12.7908	3.9789	0.00025282	0.0023327	-	-	-	-
FOXD4L1	NC_000002.12:113499084-113501150	+	protein_coding	0.176973	4.70483	3.9787	0.01163	0.049677	K09397 FOXD; forkhead box protein D	GO:0006357(regulation of transcription by RNA polymerase II),GO:0009653(anatomical structure morphogenesis),GO:0030154(cell differentiation)	GO:0005634(nucleus)	GO:0000981(DNA-binding transcription factor activity, RNA polymerase II-specific),GO:0005515(protein binding),GO:0043565(sequence-specific DNA binding)
HCAR3	NC_000012.12:122714756-122716892	-	protein_coding	3.24596	51.5215	3.9756	0.0041371	0.022181	K08402 HCAR2_3, GPR109; hydroxycarboxylic acid receptor 2/3	GO:0007186(G protein-coupled receptor signaling pathway)	GO:0005886(plasma membrane),GO:0005887(integral component of plasma membrane),GO:0030054(cell junction)	GO:0004930(G protein-coupled receptor activity)
SNAI1	NC_000020.11:49982976-49988886	+	protein_coding	0.350735	6.5541	3.9744	0.00034204	0.0029986	K05707 SNAI1; snail 1	GO:0000122(negative regulation of transcription by RNA polymerase II),GO:0001649(osteoblast differentiation),GO:0001707(mesoderm formation),GO:0001837(epithelial to mesenchymal transition),GO:0003180(aortic valve morphogenesis),GO:0003198(epithelial to mesenchymal transition involved in endocardial cushion formation),GO:0006357(regulation of transcription by RNA polymerase II),GO:0010718(positive…	GO:0005634(nucleus),GO:0005654(nucleoplasm),GO:0005721(pericentric heterochromatin),GO:0005737(cytoplasm),GO:0005829(cytosol)	GO:0000977(RNA polymerase II transcription regulatory region sequence-specific DNA binding),GO:0000978(RNA polymerase II cis-regulatory region sequence-specific DNA binding),GO:0001227(DNA-binding transcription repressor activity, RNA polymerase II-specific),GO:0003700(DNA-binding transcription factor activity),GO:0005515(protein binding),GO:0019900(kinase binding),GO:0046872(metal ion binding),G…
RAB36	NC_000022.11:23145298-23169285	+	protein_coding	13.1077	205.26	3.9741	2.01e-09	1.43e-07	K07922 RAB36; Ras-related protein Rab-36	GO:0015031(protein transport)	GO:0000139(Golgi membrane),GO:0005794(Golgi apparatus)	GO:0003924(GTPase activity),GO:0005515(protein binding),GO:0005525(GTP binding)
TPST1	NC_000007.14:66205272-66360451	+	protein_coding	5.01581	81.6458	3.9731	5.88e-14	2.52e-11	K01021 TPST; protein-tyrosine sulfotransferase [EC:2.8.2.20]	GO:0006478(peptidyl-tyrosine sulfation),GO:0006954(inflammatory response),GO:0050427(3'-phosphoadenosine 5'-phosphosulfate metabolic process)	GO:0000139(Golgi membrane),GO:0005794(Golgi apparatus),GO:0016020(membrane),GO:0030173(integral component of Golgi membrane)	GO:0008146(sulfotransferase activity),GO:0008476(protein-tyrosine sulfotransferase activity),GO:0042803(protein homodimerization activity)
PANX2	NC_000022.11:50170731-50180295	+	protein_coding	8.3621	130.201	3.9636	1.03e-09	8.31e-08	K20857 PANX2_3; pannexin 2/3	GO:0002931(response to ischemia),GO:0006812(cation transport),GO:0007267(cell-cell signaling),GO:0055085(transmembrane transport)	GO:0005737(cytoplasm),GO:0005886(plasma membrane),GO:0005921(gap junction),GO:0016021(integral component of membrane)	GO:0005198(structural molecule activity),GO:0022829(wide pore channel activity)
C10orf55	NC_000010.11:73909969-73922777	-	protein_coding	2.58881	37.2851	3.963	5.24e-08	2.14e-06	-	-	-	GO:0005515(protein binding),GO:0042802(identical protein binding)
LRG1	NC_000019.10:4537215-4540024	-	protein_coding	7.93321	123.744	3.951	9.62e-09	5.32e-07	-	GO:0001938(positive regulation of endothelial cell proliferation),GO:0008150(biological_process),GO:0009617(response to bacterium),GO:0030511(positive regulation of transforming growth factor beta receptor signaling pathway),GO:0043312(neutrophil degranulation),GO:0045766(positive regulation of angiogenesis),GO:0050873(brown fat cell differentiation)	GO:0005576(extracellular region),GO:0005615(extracellular space),GO:0016020(membrane),GO:0035580(specific granule lumen),GO:0043231(intracellular membrane-bounded organelle),GO:0070062(extracellular exosome),GO:1904724(tertiary granule lumen),GO:1904813(ficolin-1-rich granule lumen)	GO:0003674(molecular_function),GO:0005160(transforming growth factor beta receptor binding),GO:0005515(protein binding)
TCP11	NC_000006.12:35118071-35141410	-	protein_coding	0.142252	3.40419	3.9497	0.0077084	0.035891	-	GO:0007165(signal transduction),GO:0007275(multicellular organism development),GO:0007283(spermatogenesis),GO:0010737(protein kinase A signaling),GO:0030154(cell differentiation),GO:0043949(regulation of cAMP-mediated signaling),GO:1902490(regulation of sperm capacitation)	GO:0001669(acrosomal vesicle),GO:0016021(integral component of membrane),GO:0036126(sperm flagellum),GO:0097225(sperm midpiece)	-
ZNF250	NC_000008.11:144876951-144902364	-	protein_coding	22.9739	353.061	3.9334	4.23e-10	3.78e-08	K09228 KRAB; KRAB domain-containing zinc finger protein	GO:0006355(regulation of transcription, DNA-templated),GO:0006357(regulation of transcription by RNA polymerase II)	GO:0005634(nucleus)	GO:0000978(RNA polymerase II cis-regulatory region sequence-specific DNA binding),GO:0000981(DNA-binding transcription factor activity, RNA polymerase II-specific),GO:0046872(metal ion binding),GO:1990837(sequence-specific double-stranded DNA binding)
BCL6	NC_000003.12:187721377-187745725	-	protein_coding	145.074	2210.51	3.928	2.62e-15	1.74e-12	K15618 BCL6; B-cell lymphoma 6 protein	GO:0000122(negative regulation of transcription by RNA polymerase II),GO:0000902(cell morphogenesis),GO:0001817(regulation of cytokine production),GO:0001953(negative regulation of cell-matrix adhesion),GO:0002467(germinal center formation),GO:0002634(regulation of germinal center formation),GO:0002682(regulation of immune system process),GO:0002903(negative regulation of B cell apoptotic process…	GO:0005634(nucleus),GO:0005654(nucleoplasm),GO:0005657(replication fork),GO:0005794(Golgi apparatus)	GO:0000978(RNA polymerase II cis-regulatory region sequence-specific DNA binding),GO:0001161(intronic transcription regulatory region sequence-specific DNA binding),GO:0001227(DNA-binding transcription repressor activity, RNA polymerase II-specific),GO:0003682(chromatin binding),GO:0003700(DNA-binding transcription factor activity),GO:0005515(protein binding),GO:0031490(chromatin DNA binding),GO:…
PPP1R15A	NC_000019.10:48872392-48876062	+	protein_coding	118.189	1796.54	3.9255	1.21e-10	1.33e-08	K14019 PPP1R15A, GADD34; protein phosphatase 1 regulatory subunit 15A	GO:0006915(apoptotic process),GO:0006974(cellular response to DNA damage stimulus),GO:0032058(positive regulation of translational initiation in response to stress),GO:0032515(negative regulation of phosphoprotein phosphatase activity),GO:0032516(positive regulation of phosphoprotein phosphatase activity),GO:0034976(response to endoplasmic reticulum stress),GO:0035308(negative regulation of prote…	GO:0000164(protein phosphatase type 1 complex),GO:0005737(cytoplasm),GO:0005739(mitochondrion),GO:0005741(mitochondrial outer membrane),GO:0005783(endoplasmic reticulum),GO:0005789(endoplasmic reticulum membrane),GO:0005794(Golgi apparatus),GO:0005829(cytosol),GO:0016020(membrane)	GO:0005515(protein binding),GO:0008157(protein phosphatase 1 binding),GO:0019888(protein phosphatase regulator activity),GO:0019901(protein kinase binding),GO:0072542(protein phosphatase activator activity)
LIPM	NC_000010.11:88802730-88822022	+	protein_coding	6.55646	101.266	3.9222	5.4e-09	3.3e-07	K19406 LIPM; lipase-like abhydrolase domain-containing protein 3 [EC:3.1.1.-]	GO:0016042(lipid catabolic process),GO:0070268(cornification)	GO:0005576(extracellular region)	GO:0016788(hydrolase activity, acting on ester bonds)
TREM1	NC_000006.12:41267385-41286745	-	protein_coding	68.4984	1036.13	3.9166	1.91e-10	1.97e-08	K14362 TREM1, CD354; triggering receptor expressed on myeloid cells 1	GO:0002526(acute inflammatory response),GO:0006959(humoral immune response),GO:0035556(intracellular signal transduction),GO:0045087(innate immune response),GO:0050776(regulation of immune response),GO:0050900(leukocyte migration)	GO:0005576(extracellular region),GO:0005886(plasma membrane),GO:0016021(integral component of membrane)	GO:0038023(signaling receptor activity),GO:0097110(scaffold protein binding)
TSPAN16	NC_000019.10:11296139-11326996	+	protein_coding	62.9218	945.353	3.9065	3.22e-11	4.66e-09	K17357 TSPAN16; tetraspanin-16	-	GO:0005887(integral component of plasma membrane),GO:0016021(integral component of membrane)	-
GALNT14	NC_000002.12:30888518-31138726	-	protein_coding	0.869187	15.4777	3.9059	5.25e-05	0.00064943	K00710 GALNT; polypeptide N-acetylgalactosaminyltransferase [EC:2.4.1.41]	GO:0016266(O-glycan processing)	GO:0000139(Golgi membrane),GO:0005794(Golgi apparatus),GO:0016021(integral component of membrane)	GO:0004653(polypeptide N-acetylgalactosaminyltransferase activity),GO:0030246(carbohydrate binding),GO:0046872(metal ion binding)
DOCK4	NC_000007.14:111726108-112206407	-	protein_coding	10.764	163.871	3.9056	1.98e-10	2.03e-08	K17697 DOCK4; dedicator of cytokinesis protein 4	GO:0007264(small GTPase mediated signal transduction),GO:0043547(positive regulation of GTPase activity),GO:0060326(cell chemotaxis),GO:1904694(negative regulation of vascular associated smooth muscle contraction),GO:1904754(positive regulation of vascular associated smooth muscle cell migration)	GO:0005730(nucleolus),GO:0005794(Golgi apparatus),GO:0005829(cytosol),GO:0005886(plasma membrane),GO:0016020(membrane),GO:0032420(stereocilium),GO:0032421(stereocilium bundle)	GO:0005096(GTPase activator activity),GO:0005515(protein binding),GO:0017124(SH3 domain binding),GO:0030165(PDZ domain binding),GO:0030971(receptor tyrosine kinase binding)
FAM86B2	NC_000008.11:12425401-12436406	-	protein_coding	0.173763	3.35902	3.9054	0.0073829	0.034765	-	GO:0008150(biological_process),GO:0032259(methylation)	GO:0032991(protein-containing complex)	GO:0005515(protein binding),GO:0008168(methyltransferase activity)
DNAH2	NC_000017.11:7717354-7833744	+	protein_coding	2.99668	44.496	3.8941	3.22e-05	0.00043447	K10408 DNAH; dynein heavy chain, axonemal	GO:0007018(microtubule-based movement),GO:0060285(cilium-dependent cell motility)	GO:0005858(axonemal dynein complex),GO:0005874(microtubule),GO:0005930(axoneme),GO:0030286(dynein complex),GO:0031514(motile cilium),GO:0036126(sperm flagellum)	GO:0003777(microtubule motor activity),GO:0005524(ATP binding),GO:0008569(minus-end-directed microtubule motor activity),GO:0045505(dynein intermediate chain binding),GO:0051959(dynein light intermediate chain binding)
CEACAM6	NC_000019.10:41755520-41772211	+	protein_coding	3.66691	52.7001	3.8899	2.43e-11	3.65e-09	K06499 CEACAM, CD66; carcinoembryonic antigen-related cell adhesion molecule	GO:0006915(apoptotic process),GO:0007156(homophilic cell adhesion via plasma membrane adhesion molecules),GO:0007157(heterophilic cell-cell adhesion via plasma membrane cell adhesion molecules),GO:0007165(signal transduction),GO:0008284(positive regulation of cell population proliferation),GO:0030335(positive regulation of cell migration),GO:0034116(positive regulation of heterotypic cell-cell ad…	GO:0005615(extracellular space),GO:0005886(plasma membrane),GO:0009986(cell surface),GO:0016324(apical plasma membrane),GO:0031225(anchored component of membrane),GO:0035577(azurophil granule membrane)	GO:0005515(protein binding),GO:0042802(identical protein binding),GO:0046982(protein heterodimerization activity)
PPL	NC_000016.10:4882507-4937135	-	protein_coding	113.959	1685.84	3.886	1.76e-09	1.27e-07	K10386 PPL; periplakin	GO:0009612(response to mechanical stimulus),GO:0042060(wound healing),GO:0045104(intermediate filament cytoskeleton organization),GO:0070268(cornification)	GO:0001533(cornified envelope),GO:0005737(cytoplasm),GO:0005829(cytosol),GO:0005856(cytoskeleton),GO:0005882(intermediate filament),GO:0016020(membrane),GO:0030057(desmosome),GO:0070062(extracellular exosome)	GO:0005198(structural molecule activity),GO:0005200(structural constituent of cytoskeleton),GO:0005515(protein binding),GO:0045296(cadherin binding)
SLC45A4	NC_000008.11:141207166-141308321	-	protein_coding	78.6541	1158.93	3.8788	6.13e-10	5.21e-08	K15378 SLC45A1_2_4; solute carrier family 45, member 1/2/4	GO:0015770(sucrose transport)	GO:0016020(membrane),GO:0016021(integral component of membrane)	GO:0008506(sucrose:proton symporter activity)
ID1	NC_000020.11:31605283-31606515	+	protein_coding	0.804341	10.3672	3.8762	0.00049377	0.0040539	K04680 ID1; DNA-binding protein inhibitor ID1	GO:0000122(negative regulation of transcription by RNA polymerase II),GO:0001525(angiogenesis),GO:0001886(endothelial cell morphogenesis),GO:0007179(transforming growth factor beta receptor signaling pathway),GO:0007420(brain development),GO:0007507(heart development),GO:0010621(negative regulation of transcription by transcription factor localization),GO:0010628(positive regulation of gene expre…	GO:0005634(nucleus),GO:0005654(nucleoplasm),GO:0005794(Golgi apparatus),GO:0005813(centrosome)	GO:0003713(transcription coactivator activity),GO:0005515(protein binding),GO:0008022(protein C-terminus binding),GO:0008134(transcription factor binding),GO:0042802(identical protein binding),GO:0043621(protein self-association),GO:0046983(protein dimerization activity),GO:0047485(protein N-terminus binding),GO:0070628(proteasome binding),GO:0140110(transcription regulator activity)
WFDC12	NC_000020.11:45123426-45124465	-	protein_coding	0.319225	6.22724	3.8596	0.00048525	0.0039951	K23641 WFDC12; WAP four-disulfide core domain protein 12	GO:0010951(negative regulation of endopeptidase activity),GO:0019731(antibacterial humoral response),GO:0042742(defense response to bacterium),GO:0045087(innate immune response)	GO:0005615(extracellular space)	GO:0004867(serine-type endopeptidase inhibitor activity),GO:0005515(protein binding)
HIST2H2AA4	NC_000001.11:149851061-149851594	+	protein_coding	1.30375	19.7949	3.854	9.45e-05	0.0010567	K11251 H2A; histone H2A	-	-	-
FOXO3	NC_000006.12:108559823-108684769	+	protein_coding	113.233	1637.22	3.8528	6.28e-12	1.21e-09	K09408 FOXO3; forkhead box protein O3	GO:0000122(negative regulation of transcription by RNA polymerase II),GO:0001542(ovulation from ovarian follicle),GO:0001544(initiation of primordial ovarian follicle growth),GO:0001547(antral ovarian follicle growth),GO:0001556(oocyte maturation),GO:0006357(regulation of transcription by RNA polymerase II),GO:0006390(mitochondrial transcription),GO:0006417(regulation of translation),GO:0007568(a…	GO:0005634(nucleus),GO:0005654(nucleoplasm),GO:0005737(cytoplasm),GO:0005739(mitochondrion),GO:0005741(mitochondrial outer membrane),GO:0005759(mitochondrial matrix),GO:0005829(cytosol),GO:0032991(protein-containing complex)	GO:0000976(transcription cis-regulatory region binding),GO:0000978(RNA polymerase II cis-regulatory region sequence-specific DNA binding),GO:0000981(DNA-binding transcription factor activity, RNA polymerase II-specific),GO:0001221(transcription coregulator binding),GO:0001227(DNA-binding transcription repressor activity, RNA polymerase II-specific),GO:0001228(DNA-binding transcription activator a…
NIPSNAP3B	NC_000009.12:104763741-104777764	+	protein_coding	9.20305	134.39	3.8525	1.05e-11	1.82e-09	-	-	GO:0005739(mitochondrion)	-
DGAT2	NC_000011.10:75768733-75801536	+	protein_coding	14.5696	212.324	3.8488	3.19e-08	1.42e-06	K11160 DGAT2; diacylglycerol O-acyltransferase 2 [EC:2.3.1.20 2.3.1.75]	GO:0006071(glycerol metabolic process),GO:0006629(lipid metabolic process),GO:0006640(monoacylglycerol biosynthetic process),GO:0006651(diacylglycerol biosynthetic process),GO:0010867(positive regulation of triglyceride biosynthetic process),GO:0019432(triglyceride biosynthetic process),GO:0019915(lipid storage),GO:0034383(low-density lipoprotein particle clearance),GO:0035336(long-chain fatty-ac…	GO:0005739(mitochondrion),GO:0005783(endoplasmic reticulum),GO:0005789(endoplasmic reticulum membrane),GO:0005811(lipid droplet),GO:0016021(integral component of membrane),GO:0030176(integral component of endoplasmic reticulum membrane),GO:0048471(perinuclear region of cytoplasm),GO:1990578(perinuclear endoplasmic reticulum membrane)	GO:0003846(2-acylglycerol O-acyltransferase activity),GO:0004144(diacylglycerol O-acyltransferase activity),GO:0005515(protein binding),GO:0008374(O-acyltransferase activity),GO:0042803(protein homodimerization activity),GO:0050252(retinol O-fatty-acyltransferase activity)
CLEC4D	NC_000012.12:8513492-8522366	+	protein_coding	6.55202	95.1973	3.848	1.8e-08	8.88e-07	K10058 CLEC4D, MCL, CD368; C-type lectin domain family 4 member D	GO:0002223(stimulatory C-type lectin receptor signaling pathway),GO:0002250(adaptive immune response),GO:0002292(T cell differentiation involved in immune response),GO:0030887(positive regulation of myeloid dendritic cell activation),GO:0038094(Fc-gamma receptor signaling pathway),GO:0042742(defense response to bacterium),GO:0043312(neutrophil degranulation),GO:0045087(innate immune response)	GO:0005886(plasma membrane),GO:0016021(integral component of membrane),GO:0035579(specific granule membrane),GO:0070821(tertiary granule membrane),GO:0101003(ficolin-1-rich granule membrane)	GO:0005515(protein binding),GO:0030246(carbohydrate binding),GO:0034987(immunoglobulin receptor binding),GO:0046872(metal ion binding)
ERLIN2	NC_000008.11:37736579-37757801	+	protein_coding	23.4549	337.792	3.8434	4.2e-10	3.77e-08	K23341 ERLIN; erlin	GO:0008203(cholesterol metabolic process),GO:0030433(ubiquitin-dependent ERAD pathway),GO:0032933(SREBP signaling pathway),GO:0045541(negative regulation of cholesterol biosynthetic process),GO:0045717(negative regulation of fatty acid biosynthetic process),GO:0055085(transmembrane transport)	GO:0005783(endoplasmic reticulum),GO:0005789(endoplasmic reticulum membrane),GO:0005829(cytosol),GO:0005886(plasma membrane),GO:0016021(integral component of membrane),GO:0032991(protein-containing complex),GO:0045121(membrane raft)	GO:0005515(protein binding),GO:0015485(cholesterol binding),GO:0031625(ubiquitin protein ligase binding)
TMEM132D	NC_000012.12:129071726-129903667	-	protein_coding	3.40053	49.1402	3.8381	2.38e-10	2.35e-08	K17599 TMEM132; transmembrane protein 132	GO:0010923(negative regulation of phosphatase activity)	GO:0016021(integral component of membrane)	GO:0005515(protein binding)
IGSF9	NC_000001.11:159927039-159945661	-	protein_coding	8.33742	117.996	3.8341	1.51e-08	7.63e-07	K22655 IGSF9; immunoglobulin superfamily member 9	GO:0007156(homophilic cell adhesion via plasma membrane adhesion molecules),GO:0007411(axon guidance),GO:0016358(dendrite development),GO:0050807(regulation of synapse organization),GO:0070593(dendrite self-avoidance)	GO:0005886(plasma membrane),GO:0016021(integral component of membrane),GO:0030424(axon),GO:0030425(dendrite),GO:0060077(inhibitory synapse)	GO:0098632(cell-cell adhesion mediator activity)
C11orf71	NC_000011.10:114391448-114400550	-	protein_coding	2.38528	36.5799	3.8296	3.65e-07	1.08e-05	-	-	-	-
LOC102725035	NW_003571060.1:191589-198047	-	protein_coding	8.09662	114.282	3.8272	0.00032699	0.002892	K06512 LILR, CD85; leukocyte immunoglobulin-like receptor	-	-	-
COL9A2	NC_000001.11:40300487-40317653	-	protein_coding	12.9473	182.643	3.8255	3.46e-10	3.22e-08	K08131 COL9A; collagen, type IX, alpha	GO:0001501(skeletal system development),GO:0030198(extracellular matrix organization)	GO:0005576(extracellular region),GO:0005594(collagen type IX trimer),GO:0005615(extracellular space),GO:0005788(endoplasmic reticulum lumen),GO:0031012(extracellular matrix),GO:0062023(collagen-containing extracellular matrix)	GO:0005201(extracellular matrix structural constituent),GO:0005515(protein binding),GO:0030020(extracellular matrix structural constituent conferring tensile strength)
LOC105375938	NC_000008.11:60909471-60910926	-	protein_coding	10.5503	148.292	3.8194	7.76e-07	1.98e-05	-	-	-	-
RNF175	NC_000004.12:153710160-153760983	-	protein_coding	108.522	1529.72	3.8188	2.87e-13	9.01e-11	K15698 RNF121_175; RING finger protein 121/175	GO:0016567(protein ubiquitination),GO:0030433(ubiquitin-dependent ERAD pathway),GO:0030968(endoplasmic reticulum unfolded protein response)	GO:0000139(Golgi membrane),GO:0005789(endoplasmic reticulum membrane),GO:0016021(integral component of membrane)	GO:0005515(protein binding),GO:0046872(metal ion binding),GO:0061630(ubiquitin protein ligase activity)
IFNGR1	NC_000006.12:137197484-137220351	-	protein_coding	73.4325	1037.41	3.8165	7.04e-13	1.9e-10	K05132 IFNGR1, CD119; interferon gamma receptor 1	GO:0001774(microglial cell activation),GO:0007165(signal transduction),GO:0009615(response to virus),GO:0010628(positive regulation of gene expression),GO:0019221(cytokine-mediated signaling pathway),GO:0048143(astrocyte activation),GO:0060333(interferon-gamma-mediated signaling pathway),GO:0060334(regulation of interferon-gamma-mediated signaling pathway),GO:1900222(negative regulation of amyloi…	GO:0005886(plasma membrane),GO:0005887(integral component of plasma membrane),GO:0016021(integral component of membrane)	GO:0004896(cytokine receptor activity),GO:0004906(interferon-gamma receptor activity),GO:0005515(protein binding),GO:0019955(cytokine binding)
SPATC1	NC_000008.11:144010992-144047114	+	protein_coding	2.98772	42.5231	3.8155	2.73e-06	5.77e-05	-	-	GO:0005737(cytoplasm),GO:0005813(centrosome)	-
BCL2A1	NC_000015.10:79960890-79971301	-	protein_coding	14.268	201.211	3.8099	8.27e-08	3.11e-06	K02162 BCL2A1; hematopoietic Bcl-2-related protein A1	GO:0007568(aging),GO:0008630(intrinsic apoptotic signaling pathway in response to DNA damage),GO:0021987(cerebral cortex development),GO:0043066(negative regulation of apoptotic process),GO:0097192(extrinsic apoptotic signaling pathway in absence of ligand)	GO:0005741(mitochondrial outer membrane)	GO:0005515(protein binding),GO:0042803(protein homodimerization activity),GO:0044877(protein-containing complex binding),GO:0046982(protein heterodimerization activity),GO:0051400(BH domain binding)
JMJD6	NC_000017.11:76712830-76726799	-	protein_coding	40.3039	560.061	3.7943	3.08e-10	2.9e-08	K11323 JMJD6; histone arginine demethylase JMJD6 [EC:1.14.11.-]	GO:0001822(kidney development),GO:0002040(sprouting angiogenesis),GO:0006397(mRNA processing),GO:0006482(protein demethylation),GO:0007166(cell surface receptor signaling pathway),GO:0007507(heart development),GO:0008380(RNA splicing),GO:0018395(peptidyl-lysine hydroxylation to 5-hydroxy-L-lysine),GO:0030324(lung development),GO:0033077(T cell differentiation in thymus),GO:0035513(oxidative RNA d…	GO:0005634(nucleus),GO:0005654(nucleoplasm),GO:0005730(nucleolus),GO:0005737(cytoplasm),GO:0005829(cytosol),GO:0005886(plasma membrane),GO:1990904(ribonucleoprotein complex)	GO:0003713(transcription coactivator activity),GO:0003723(RNA binding),GO:0003727(single-stranded RNA binding),GO:0005506(iron ion binding),GO:0005515(protein binding),GO:0032451(demethylase activity),GO:0032452(histone demethylase activity),GO:0033746(histone demethylase activity (H3-R2 specific)),GO:0033749(histone demethylase activity (H4-R3 specific)),GO:0035515(oxidative RNA demethylase acti…
DAAM2	NC_000006.12:39792366-39904877	+	protein_coding	14.6292	203.079	3.7913	8.28e-07	2.1e-05	K04512 DAAM; dishevelled associated activator of morphogenesis	GO:0007368(determination of left/right symmetry),GO:0016055(Wnt signaling pathway),GO:0021516(dorsal spinal cord development),GO:0030036(actin cytoskeleton organization),GO:0048715(negative regulation of oligodendrocyte differentiation),GO:0060828(regulation of canonical Wnt signaling pathway),GO:0090263(positive regulation of canonical Wnt signaling pathway),GO:2000050(regulation of non-canonica…	GO:0070062(extracellular exosome)	GO:0003779(actin binding)
CPNE4	NC_000003.12:131533560-132285696	-	protein_coding	0.350735	5.82757	3.7912	0.0037269	0.020488	-	GO:0071277(cellular response to calcium ion)	GO:0005886(plasma membrane),GO:0070062(extracellular exosome)	GO:0005515(protein binding),GO:0005544(calcium-dependent phospholipid binding),GO:0046872(metal ion binding)
PHC2	NC_000001.11:33323623-33375593	-	protein_coding	68.4292	945.774	3.7888	3.62e-16	3.18e-13	K11457 PHC2, EDR2; polyhomeotic-like protein 2	GO:0007275(multicellular organism development),GO:0007283(spermatogenesis),GO:0045892(negative regulation of transcription, DNA-templated)	GO:0000792(heterochromatin),GO:0005634(nucleus),GO:0005654(nucleoplasm),GO:0031519(PcG protein complex),GO:0035102(PRC1 complex)	GO:0003677(DNA binding),GO:0003682(chromatin binding),GO:0005515(protein binding),GO:0008270(zinc ion binding),GO:0042393(histone binding),GO:0042802(identical protein binding)
TUBA4B	NC_000002.12:219253243-219272197	+	protein_coding	21.2549	291.561	3.7882	4.53e-08	1.89e-06	-	GO:0000226(microtubule cytoskeleton organization),GO:0000278(mitotic cell cycle),GO:0007017(microtubule-based process),GO:0008150(biological_process)	GO:0005575(cellular_component),GO:0005737(cytoplasm),GO:0005874(microtubule)	GO:0003674(molecular_function),GO:0003924(GTPase activity),GO:0005200(structural constituent of cytoskeleton),GO:0005525(GTP binding)
LOC100996318	NC_000001.11:121090289-121098265	-	protein_coding	30.9869	426.441	3.7834	7.16e-09	4.13e-07	-	-	-	-
FAM177A1	NC_000014.9:35044907-35083383	+	protein_coding	22.7284	311.13	3.7773	1.44e-08	7.38e-07	-	-	-	-
LOC105369869	NC_000012.12:80931626-80938065	+	protein_coding	61.0748	837.656	3.7749	7.56e-14	2.89e-11	-	-	-	-
LRIF1	NC_000001.11:110877252-110963962	-	protein_coding	145.54	1990.55	3.7747	6.88e-09	4.01e-07	K23220 LRIF1; ligand-dependent nuclear receptor-interacting factor 1	GO:0006355(regulation of transcription, DNA-templated),GO:0009048(dosage compensation by inactivation of X chromosome)	GO:0001740(Barr body),GO:0005654(nucleoplasm),GO:0016363(nuclear matrix),GO:0034451(centriolar satellite)	GO:0005515(protein binding),GO:0042974(retinoic acid receptor binding)
RUBCNL	NC_000013.11:46341739-46390042	-	protein_coding	38.6432	526.313	3.7653	8.42e-08	3.16e-06	-	GO:0006629(lipid metabolic process),GO:0019216(regulation of lipid metabolic process),GO:0061909(autophagosome-lysosome fusion),GO:0061910(autophagosome-endosome fusion),GO:0070873(regulation of glycogen metabolic process),GO:0097352(autophagosome maturation)	GO:0000421(autophagosome membrane),GO:0031410(cytoplasmic vesicle),GO:0043231(intracellular membrane-bounded organelle)	GO:0005515(protein binding),GO:0010314(phosphatidylinositol-5-phosphate binding),GO:0032266(phosphatidylinositol-3-phosphate binding),GO:0070273(phosphatidylinositol-4-phosphate binding),GO:1901981(phosphatidylinositol phosphate binding)
NFKBIA	NC_000014.9:35401510-35404754	-	protein_coding	153.685	2088.4	3.764	8.4e-16	6.97e-13	K04734 NFKBIA; NF-kappa-B inhibitor alpha	GO:0006606(protein import into nucleus),GO:0006915(apoptotic process),GO:0007249(I-kappaB kinase/NF-kappaB signaling),GO:0007253(cytoplasmic sequestering of NF-kappaB),GO:0010745(negative regulation of macrophage derived foam cell differentiation),GO:0010875(positive regulation of cholesterol efflux),GO:0010888(negative regulation of lipid storage),GO:0016032(viral process),GO:0016579(protein deu…	GO:0005634(nucleus),GO:0005654(nucleoplasm),GO:0005737(cytoplasm),GO:0005829(cytosol),GO:0005886(plasma membrane),GO:0033256(I-kappaB/NF-kappaB complex)	GO:0005515(protein binding),GO:0008134(transcription factor binding),GO:0008139(nuclear localization sequence binding),GO:0019899(enzyme binding),GO:0031625(ubiquitin protein ligase binding),GO:0042802(identical protein binding),GO:0051059(NF-kappaB binding)
LOC107987425	NW_003571054.1:191665-197856	-	protein_coding	0.142252	3.07197	3.7572	0.0068824	0.033068	-	-	-	-
VNN3	NC_000006.12:132722787-132734765	-	protein_coding	8.4997	115.429	3.742	2.48e-07	7.85e-06	K08069 VNN; pantetheine hydrolase [EC:3.5.1.92]	GO:0008150(biological_process),GO:0015939(pantothenate metabolic process)	GO:0005575(cellular_component),GO:0005576(extracellular region),GO:0005886(plasma membrane),GO:0031225(anchored component of membrane)	GO:0017159(pantetheine hydrolase activity)
MARCH8_1	NW_003315935.1:295416-305254	-	protein_coding	0.633789	8.17428	3.7303	0.0010151	0.0073769	-	-	-	-
MPIG6B_3	NT_167246.2:3028390-3031757	+	protein_coding	0.173763	2.9152	3.7273	0.010094	0.044344	-	-	-	-
NLRP6	NC_000011.10:278365-285942	+	protein_coding	60.2061	794.811	3.7221	3.83e-11	5.25e-09	K20863 NLRP6, NALP6; NACHT, LRR and PYD domains-containing protein 6	GO:0002862(negative regulation of inflammatory response to antigenic stimulus),GO:0006954(inflammatory response),GO:0007186(G protein-coupled receptor signaling pathway),GO:0009617(response to bacterium),GO:0010506(regulation of autophagy),GO:0034122(negative regulation of toll-like receptor signaling pathway),GO:0042060(wound healing),GO:0043124(negative regulation of I-kappaB kinase/NF-kappaB s…	GO:0005886(plasma membrane),GO:0031965(nuclear membrane),GO:0061702(inflammasome complex)	GO:0005000(vasopressin receptor activity),GO:0005524(ATP binding)
CMTM2	NC_000016.10:66579448-66588275	+	protein_coding	7.73736	101.926	3.7114	3.16e-07	9.52e-06	-	GO:0006935(chemotaxis),GO:0007165(signal transduction)	GO:0005615(extracellular space),GO:0016021(integral component of membrane)	GO:0005125(cytokine activity),GO:0005515(protein binding)
DAPK2	NC_000015.10:63907036-64046470	-	protein_coding	11.3989	146.19	3.6744	7.05e-09	4.08e-07	K08803 DAPK; death-associated protein kinase [EC:2.7.11.1]	GO:0006468(protein phosphorylation),GO:0006915(apoptotic process),GO:0010506(regulation of autophagy),GO:0035556(intracellular signal transduction),GO:0042981(regulation of apoptotic process),GO:0043065(positive regulation of apoptotic process),GO:0043276(anoikis),GO:0046777(protein autophosphorylation),GO:0090023(positive regulation of neutrophil chemotaxis),GO:2000424(positive regulation of eos…	GO:0005634(nucleus),GO:0005737(cytoplasm),GO:0005794(Golgi apparatus),GO:0031410(cytoplasmic vesicle),GO:0034423(autophagosome lumen),GO:0043231(intracellular membrane-bounded organelle)	GO:0004674(protein serine/threonine kinase activity),GO:0005515(protein binding),GO:0005516(calmodulin binding),GO:0005524(ATP binding),GO:0042802(identical protein binding)
ING2	NC_000004.12:183505050-183512428	+	protein_coding	4.09702	53.5475	3.6719	5.13e-08	2.11e-06	K19198 ING2; inhibitor of growth protein 2	GO:0006325(chromatin organization),GO:0006355(regulation of transcription, DNA-templated),GO:0007141(male meiosis I),GO:0007165(signal transduction),GO:0007283(spermatogenesis),GO:0007286(spermatid development),GO:0008285(negative regulation of cell population proliferation),GO:0030317(flagellated sperm motility),GO:0030511(positive regulation of transforming growth factor beta receptor signaling…	GO:0005634(nucleus),GO:0005654(nucleoplasm),GO:0005794(Golgi apparatus),GO:0005829(cytosol),GO:0005886(plasma membrane),GO:0016580(Sin3 complex),GO:0016602(CCAAT-binding factor complex)	GO:0003677(DNA binding),GO:0003682(chromatin binding),GO:0005515(protein binding),GO:0035064(methylated histone binding),GO:0035091(phosphatidylinositol binding),GO:0044877(protein-containing complex binding),GO:0046872(metal ion binding)
PFDN1	NC_000005.10:140245050-140303104	-	protein_coding	39.6336	506.424	3.6705	1.37e-09	1.05e-07	K09548 PFDN1; prefoldin subunit 1	GO:0006457(protein folding)	GO:0005737(cytoplasm),GO:0016272(prefoldin complex)	GO:0005515(protein binding),GO:0044183(protein folding chaperone),GO:0051082(unfolded protein binding)
AATK	NC_000017.11:81117295-81166072	-	protein_coding	29.9411	382.004	3.6692	2.19e-13	7.12e-11	K17480 AATK, LMTK1; lemur tyrosine kinase 1 [EC:2.7.10.1]	GO:0006468(protein phosphorylation),GO:0007420(brain development),GO:0008150(biological_process),GO:0038083(peptidyl-tyrosine autophosphorylation)	GO:0005575(cellular_component),GO:0016021(integral component of membrane),GO:0048471(perinuclear region of cytoplasm)	GO:0004672(protein kinase activity),GO:0004674(protein serine/threonine kinase activity),GO:0004713(protein tyrosine kinase activity),GO:0005515(protein binding),GO:0005524(ATP binding)
IFITM2	NC_000011.10:308107-309410	+	protein_coding	97.2307	1232.19	3.662	4.1e-09	2.64e-07	K06566 IFITM; interferon induced transmembrane protein	GO:0006955(immune response),GO:0009615(response to virus),GO:0034341(response to interferon-gamma),GO:0035455(response to interferon-alpha),GO:0035456(response to interferon-beta),GO:0045071(negative regulation of viral genome replication),GO:0046597(negative regulation of viral entry into host cell),GO:0051607(defense response to virus),GO:0060337(type I interferon signaling pathway)	GO:0005886(plasma membrane),GO:0016021(integral component of membrane),GO:0032991(protein-containing complex)	-
LILRA5_3	NW_003571061.2:288603-294640	-	protein_coding	0.169251	2.56467	3.6584	0.0072205	0.034254	-	-	-	-
C17orf107	NC_000017.11:4899653-4902932	+	protein_coding	40.6232	511.047	3.6563	4.13e-09	2.65e-07	-	-	-	-
HLA-A_2	NT_113891.3:1421892-1425307	+	protein_coding	0.76549	9.51389	3.6561	0.0015702	0.010516	-	-	-	-
IL27	NC_000016.10:28499362-28526730	-	protein_coding	16.9154	213.785	3.6497	8.22e-09	4.58e-07	K22629 IL27; interleukin 27	GO:0002230(positive regulation of defense response to virus by host),GO:0006954(inflammatory response),GO:0009617(response to bacterium),GO:0032729(positive regulation of interferon-gamma production),GO:0042129(regulation of T cell proliferation),GO:0045087(innate immune response),GO:0045625(regulation of T-helper 1 cell differentiation),GO:0070106(interleukin-27-mediated signaling pathway)	GO:0005576(extracellular region),GO:0005615(extracellular space),GO:0005788(endoplasmic reticulum lumen),GO:0005829(cytosol)	GO:0005102(signaling receptor binding),GO:0005125(cytokine activity),GO:0005515(protein binding),GO:0045523(interleukin-27 receptor binding)
TIGD3	NC_000011.10:65354811-65357613	+	protein_coding	1.3579	18.7226	3.649	0.00034499	0.0030199	-	-	GO:0005634(nucleus)	GO:0003677(DNA binding),GO:0005515(protein binding)
ALKBH4	NC_000007.14:102456220-102464874	-	protein_coding	68.7741	861.507	3.6471	7.63e-09	4.31e-07	K10766 ALKBH4; DNA N6-methyl adenine demethylase [EC:1.14.11.51]	GO:0006325(chromatin organization),GO:0006482(protein demethylation),GO:0031032(actomyosin structure organization),GO:0035511(oxidative DNA demethylation),GO:0036090(cleavage furrow ingression),GO:0070989(oxidative demethylation),GO:0080111(DNA demethylation),GO:1902275(regulation of chromatin organization)	GO:0005730(nucleolus),GO:0005737(cytoplasm),GO:0030496(midbody),GO:0070938(contractile ring)	GO:0003779(actin binding),GO:0005515(protein binding),GO:0016491(oxidoreductase activity),GO:0016706(2-oxoglutarate-dependent dioxygenase activity),GO:0032451(demethylase activity),GO:0035516(oxidative DNA demethylase activity),GO:0046872(metal ion binding)
ADARB2	NC_000010.11:1177313-1737476	-	protein_coding	1.09271	13.0214	3.6452	0.0026429	0.015707	K13194 ADARB; double stranded RNA-specific editase B [EC:3.5.-.-]	GO:0006382(adenosine to inosine editing),GO:0006396(RNA processing),GO:0006397(mRNA processing)	GO:0005634(nucleus),GO:0005730(nucleolus),GO:0005737(cytoplasm)	GO:0003723(RNA binding),GO:0003725(double-stranded RNA binding),GO:0003726(double-stranded RNA adenosine deaminase activity),GO:0003727(single-stranded RNA binding),GO:0004000(adenosine deaminase activity),GO:0008251(tRNA-specific adenosine deaminase activity),GO:0046872(metal ion binding)
VSIG10L	NC_000019.10:51331536-51342124	-	protein_coding	2.2692	27.8383	3.6419	7.05e-06	0.00012538	-	-	GO:0005654(nucleoplasm),GO:0016021(integral component of membrane)	-
LIPF	NC_000010.11:88664389-88678815	+	protein_coding	1.31419	16.1722	3.6415	3.1e-05	0.00041912	K14452 LIPF; gastric triacylglycerol lipase [EC:3.1.1.3]	GO:0006108(malate metabolic process),GO:0006641(triglyceride metabolic process),GO:0016042(lipid catabolic process),GO:0055114(obsolete oxidation-reduction process)	GO:0005575(cellular_component),GO:0005576(extracellular region),GO:0005739(mitochondrion),GO:0043231(intracellular membrane-bounded organelle)	GO:0004806(triglyceride lipase activity),GO:0008289(lipid binding),GO:0016615(malate dehydrogenase activity)
VNN1	NC_000006.12:132680858-132714055	-	protein_coding	4.21259	51.8777	3.6349	2.38e-10	2.35e-08	K08069 VNN; pantetheine hydrolase [EC:3.5.1.92]	GO:0002526(acute inflammatory response),GO:0002544(chronic inflammatory response),GO:0006954(inflammatory response),GO:0006979(response to oxidative stress),GO:0015939(pantothenate metabolic process),GO:0033089(positive regulation of T cell differentiation in thymus),GO:0043312(neutrophil degranulation),GO:0045087(innate immune response),GO:0098609(cell-cell adhesion),GO:1902176(negative regulati…	GO:0005576(extracellular region),GO:0005886(plasma membrane),GO:0016021(integral component of membrane),GO:0031225(anchored component of membrane),GO:0035577(azurophil granule membrane)	GO:0017159(pantetheine hydrolase activity)
MLNR	NC_000013.11:49220338-49222377	+	protein_coding	0.142252	2.7529	3.6299	0.0080693	0.037187	K05266 MLNR; motilin receptor	GO:0007186(G protein-coupled receptor signaling pathway)	GO:0005886(plasma membrane),GO:0016021(integral component of membrane)	GO:0008528(G protein-coupled peptide receptor activity),GO:0042562(hormone binding)
NAMPT	NC_000007.14:106248285-106285192	-	protein_coding	110.854	1374.63	3.6295	6.48e-09	3.81e-07	K03462 NAMPT; nicotinamide phosphoribosyltransferase [EC:2.4.2.12]	GO:0001774(microglial cell activation),GO:0007165(signal transduction),GO:0007267(cell-cell signaling),GO:0007565(female pregnancy),GO:0007568(aging),GO:0007623(circadian rhythm),GO:0008284(positive regulation of cell population proliferation),GO:0010507(negative regulation of autophagy),GO:0014070(response to organic cyclic compound),GO:0014916(regulation of lung blood pressure),GO:0032922(circa…	GO:0005829(cytosol),GO:0005886(plasma membrane),GO:0016607(nuclear speck),GO:0030054(cell junction),GO:0070062(extracellular exosome)	GO:0004514(nicotinate-nucleotide diphosphorylase (carboxylating) activity),GO:0005125(cytokine activity),GO:0005515(protein binding),GO:0008144(drug binding),GO:0042802(identical protein binding),GO:0047280(nicotinamide phosphoribosyltransferase activity)
FFAR2	NC_000019.10:35447965-35451767	+	protein_coding	19.5267	241.91	3.6275	0.0014704	0.0099673	K04328 FFAR2, GPR43; free fatty acid receptor 2	GO:0002232(leukocyte chemotaxis involved in inflammatory response),GO:0002385(mucosal immune response),GO:0002673(regulation of acute inflammatory response),GO:0002720(positive regulation of cytokine production involved in immune response),GO:0002752(cell surface pattern recognition receptor signaling pathway),GO:0002879(positive regulation of acute inflammatory response to non-antigenic stimulus…	GO:0005886(plasma membrane),GO:0005887(integral component of plasma membrane),GO:0042995(cell projection)	GO:0004930(G protein-coupled receptor activity),GO:0005515(protein binding),GO:0008289(lipid binding)
CLRN1	NC_000003.12:150926163-150972999	-	protein_coding	4.62722	57.4859	3.6274	0.0019278	0.012328	K23841 CLRN; clarin	GO:0007015(actin filament organization),GO:0007601(visual perception),GO:0007605(sensory perception of sound),GO:0010592(positive regulation of lamellipodium assembly),GO:0045494(photoreceptor cell maintenance),GO:0048870(cell motility),GO:0050896(response to stimulus),GO:0050953(sensory perception of light stimulus),GO:0050957(equilibrioception),GO:0060088(auditory receptor cell stereocilium org…	GO:0005874(microtubule),GO:0005886(plasma membrane),GO:0005902(microvillus),GO:0016021(integral component of membrane),GO:0030027(lamellipodium),GO:0030140(trans-Golgi network transport vesicle),GO:0032420(stereocilium),GO:0045178(basal part of cell)	GO:0005515(protein binding)
LOC105376731	NC_000015.10:75226753-75231413	-	protein_coding	45.0719	558	3.6264	1.97e-09	1.41e-07	-	-	-	-
RGS16	NC_000001.11:182598623-182604413	-	protein_coding	0.459146	5.66716	3.6233	0.0035303	0.019639	K16449 RGS; regulator of G-protein signaling	GO:0007186(G protein-coupled receptor signaling pathway),GO:0007601(visual perception),GO:0008277(regulation of G protein-coupled receptor signaling pathway),GO:0009968(negative regulation of signal transduction),GO:0043547(positive regulation of GTPase activity)	GO:0005737(cytoplasm),GO:0005886(plasma membrane),GO:0031224(intrinsic component of membrane)	GO:0003924(GTPase activity),GO:0005096(GTPase activator activity),GO:0005515(protein binding),GO:0005516(calmodulin binding)
ANTXR1	NC_000002.12:69013144-69249327	+	protein_coding	0.630727	9.04805	3.6214	0.00043656	0.0036663	K20909 ANTXR; anthrax toxin receptor	GO:0001568(blood vessel development),GO:0022414(reproductive process),GO:0031532(actin cytoskeleton reorganization),GO:0034446(substrate adhesion-dependent cell spreading),GO:1901202(negative regulation of extracellular matrix assembly),GO:1901998(toxin transport),GO:1905050(positive regulation of metallopeptidase activity)	GO:0005886(plasma membrane),GO:0009897(external side of plasma membrane),GO:0009986(cell surface),GO:0010008(endosome membrane),GO:0016021(integral component of membrane),GO:0031258(lamellipodium membrane),GO:0031527(filopodium membrane)	GO:0004888(transmembrane signaling receptor activity),GO:0005515(protein binding),GO:0005518(collagen binding),GO:0046872(metal ion binding),GO:0051015(actin filament binding)
IPMK	NC_000010.11:58191517-58269961	-	protein_coding	31.7373	388.355	3.6102	3.47e-09	2.28e-07	K00915 IPMK, IPK2; inositol-polyphosphate multikinase [EC:2.7.1.140 2.7.1.151]	GO:0032957(inositol trisphosphate metabolic process),GO:0032958(inositol phosphate biosynthetic process),GO:0043647(inositol phosphate metabolic process),GO:0046854(phosphatidylinositol phosphate biosynthetic process),GO:0070266(necroptotic process)	GO:0005634(nucleus),GO:0005654(nucleoplasm),GO:0005737(cytoplasm)	GO:0000823(inositol-1,4,5-trisphosphate 6-kinase activity),GO:0000824(inositol tetrakisphosphate 3-kinase activity),GO:0000825(inositol tetrakisphosphate 6-kinase activity),GO:0005515(protein binding),GO:0005524(ATP binding),GO:0008440(inositol-1,4,5-trisphosphate 3-kinase activity),GO:0016301(kinase activity),GO:0046872(metal ion binding),GO:0046934(phosphatidylinositol-4,5-bisphosphate 3-kinase…
CCDC36	NC_000003.12:49198428-49258104	+	protein_coding	22.0198	267.37	3.5949	3.24e-11	4.66e-09	-	-	-	-
GLT1D1	NC_000012.12:128853323-128984964	+	protein_coding	44.5911	539.044	3.5941	2.32e-12	5.31e-10	-	-	GO:0005576(extracellular region),GO:0005829(cytosol)	GO:0016757(glycosyltransferase activity)
LHFPL5	NC_000006.12:35805294-35824075	+	protein_coding	0.521288	6.00739	3.5935	0.0086612	0.039358	K23893 LHFPL; LHFPL tetraspan subfamily member protein	GO:0006811(ion transport),GO:0007605(sensory perception of sound),GO:0050910(detection of mechanical stimulus involved in sensory perception of sound),GO:0050974(detection of mechanical stimulus involved in sensory perception),GO:0060088(auditory receptor cell stereocilium organization)	GO:0005886(plasma membrane),GO:0016020(membrane),GO:0016021(integral component of membrane),GO:0016324(apical plasma membrane),GO:0032426(stereocilium tip)	GO:0005515(protein binding)
CDC25C	NC_000005.10:138285265-138338355	-	protein_coding	18.2963	220.051	3.5833	6.01e-10	5.16e-08	K05867 CDC25C; M-phase inducer phosphatase 3 [EC:3.1.3.48]	GO:0000079(regulation of cyclin-dependent protein serine/threonine kinase activity),GO:0000086(G2/M transition of mitotic cell cycle),GO:0006977(DNA damage response, signal transduction by p53 class mediator resulting in cell cycle arrest),GO:0007088(regulation of mitotic nuclear division),GO:0008283(cell population proliferation),GO:0010971(positive regulation of G2/M transition of mitotic cell …	GO:0005634(nucleus),GO:0005654(nucleoplasm),GO:0005737(cytoplasm),GO:0005829(cytosol),GO:0016607(nuclear speck)	GO:0004725(protein tyrosine phosphatase activity),GO:0005515(protein binding),GO:0019901(protein kinase binding),GO:0050699(WW domain binding)
BMP10	NC_000002.12:68860916-68871517	-	protein_coding	1.39519	15.9412	3.5779	6.4e-05	0.00076441	K22670 BMP10; bone morphogenetic protein 10	GO:0007155(cell adhesion),GO:0007512(adult heart development),GO:0010596(negative regulation of endothelial cell migration),GO:0010613(positive regulation of cardiac muscle hypertrophy),GO:0010614(negative regulation of cardiac muscle hypertrophy),GO:0010862(positive regulation of pathway-restricted SMAD protein phosphorylation),GO:0030308(negative regulation of cell growth),GO:0030336(negative r…	GO:0005576(extracellular region),GO:0005615(extracellular space),GO:0005737(cytoplasm),GO:0009986(cell surface),GO:0030018(Z disc)	GO:0005125(cytokine activity),GO:0005179(hormone activity),GO:0005515(protein binding),GO:0008083(growth factor activity),GO:0031433(telethonin binding),GO:0033612(receptor serine/threonine kinase binding)
OR52N2	NC_000011.10:5803433-5822675	+	protein_coding	2.09852	25.7967	3.5774	0.00022544	0.0021246	K04257 OLFR; olfactory receptor	GO:0007186(G protein-coupled receptor signaling pathway),GO:0050911(detection of chemical stimulus involved in sensory perception of smell)	GO:0005886(plasma membrane),GO:0016021(integral component of membrane)	GO:0004930(G protein-coupled receptor activity),GO:0004984(olfactory receptor activity)
SLCO4A1	NC_000020.11:62642058-62690722	+	protein_coding	2.57358	32.2508	3.5721	5.89e-07	1.59e-05	K14354 SLCO4A; solute carrier organic anion transporter family, member 4A	GO:0043252(sodium-independent organic anion transport),GO:0055085(transmembrane transport),GO:0070327(thyroid hormone transport)	GO:0005886(plasma membrane),GO:0005887(integral component of plasma membrane)	GO:0005515(protein binding),GO:0015347(sodium-independent organic anion transmembrane transporter activity),GO:0015349(thyroid hormone transmembrane transporter activity)
REPS2	NC_000023.11:16946691-17220724	+	protein_coding	11.865	141.814	3.5616	3.03e-08	1.36e-06	K20068 REPS; RalBP1-associated Eps domain-containing protein	GO:0006897(endocytosis),GO:0007173(epidermal growth factor receptor signaling pathway),GO:0016197(endosomal transport),GO:0061024(membrane organization),GO:0065003(protein-containing complex assembly)	GO:0005737(cytoplasm),GO:0005829(cytosol),GO:0005886(plasma membrane)	GO:0005509(calcium ion binding),GO:0005515(protein binding)
XPNPEP2	NC_000023.11:129738970-129769549	+	protein_coding	3.05691	35.2656	3.5564	6.62e-06	0.00011915	K14208 XPNPEP2; Xaa-Pro aminopeptidase 2 [EC:3.4.11.9]	GO:0006508(proteolysis)	GO:0005576(extracellular region),GO:0005886(plasma membrane),GO:0016020(membrane),GO:0031225(anchored component of membrane),GO:0070062(extracellular exosome)	GO:0004177(aminopeptidase activity),GO:0046872(metal ion binding),GO:0070006(metalloaminopeptidase activity)
RAB43	NC_000003.12:129087569-129122150	-	protein_coding	43.904	515.888	3.5556	5.4e-09	3.3e-07	K07930 RAB43; Ras-related protein Rab-43	GO:0000045(autophagosome assembly),GO:0006886(intracellular protein transport),GO:0007030(Golgi organization),GO:0019068(virion assembly),GO:0035526(retrograde transport, plasma membrane to Golgi),GO:0071346(cellular response to interferon-gamma),GO:0090382(phagosome maturation),GO:1901998(toxin transport)	GO:0005794(Golgi apparatus),GO:0012505(endomembrane system),GO:0030670(phagocytic vesicle membrane),GO:0032588(trans-Golgi network membrane),GO:0045335(phagocytic vesicle),GO:0070062(extracellular exosome)	GO:0003924(GTPase activity),GO:0005515(protein binding),GO:0005525(GTP binding)
TMEM252	NC_000009.12:68536580-68540867	-	protein_coding	1.51736	17.1684	3.5546	0.00072588	0.0055671	-	-	GO:0016021(integral component of membrane)	GO:0005515(protein binding)
SLC36A4	NC_000011.10:93144171-93386038	-	protein_coding	9.8975	119.193	3.5524	1.16e-10	1.3e-08	K14209 SLC36A, PAT; solute carrier family 36 (proton-coupled amino acid transporter)	GO:0003333(amino acid transmembrane transport),GO:0015808(L-alanine transport),GO:0015824(proline transport),GO:0015827(tryptophan transport),GO:1904271(L-proline import across plasma membrane),GO:1904556(L-tryptophan transmembrane transport)	GO:0005886(plasma membrane),GO:0016021(integral component of membrane)	GO:0015171(amino acid transmembrane transporter activity),GO:0015180(L-alanine transmembrane transporter activity),GO:0015193(L-proline transmembrane transporter activity),GO:0015196(L-tryptophan transmembrane transporter activity),GO:0015293(symporter activity)
ADCY10	NC_000001.11:167809080-167916389	-	protein_coding	2.90152	35.6825	3.551	1.78e-05	0.00026639	K11265 ADCY10; adenylate cyclase 10 [EC:4.6.1.1]	GO:0003351(epithelial cilium movement involved in extracellular fluid movement),GO:0006171(cAMP biosynthetic process),GO:0007283(spermatogenesis),GO:0035556(intracellular signal transduction),GO:0043065(positive regulation of apoptotic process),GO:0071241(cellular response to inorganic substance)	GO:0005576(extracellular region),GO:0005634(nucleus),GO:0005737(cytoplasm),GO:0005739(mitochondrion),GO:0005829(cytosol),GO:0015630(microtubule cytoskeleton),GO:0016324(apical plasma membrane),GO:0030425(dendrite),GO:0030426(growth cone),GO:0031514(motile cilium),GO:0043025(neuronal cell body),GO:0045178(basal part of cell),GO:0048471(perinuclear region of cytoplasm)	GO:0000287(magnesium ion binding),GO:0004016(adenylate cyclase activity),GO:0005524(ATP binding),GO:0030145(manganese ion binding),GO:0051117(ATPase binding),GO:0071890(bicarbonate binding)
HAL	NC_000012.12:95972662-95996365	-	protein_coding	19.6726	232.139	3.5483	1.57e-09	1.17e-07	K01745 hutH, HAL; histidine ammonia-lyase [EC:4.3.1.3]	GO:0006548(histidine catabolic process),GO:0019556(histidine catabolic process to glutamate and formamide),GO:0019557(histidine catabolic process to glutamate and formate)	GO:0005829(cytosol)	GO:0004397(histidine ammonia-lyase activity),GO:0016841(ammonia-lyase activity)
C9orf84	NC_000009.12:111686175-111795949	-	protein_coding	357.017	4158.76	3.5421	1.03e-09	8.31e-08	-	-	-	-
FOSB	NC_000019.10:45467995-45475179	+	protein_coding	25.9064	301.09	3.54	0.00017798	0.0017584	K09029 FOSB; protein FosB	GO:0000122(negative regulation of transcription by RNA polymerase II),GO:0006357(regulation of transcription by RNA polymerase II),GO:0006366(transcription by RNA polymerase II),GO:0007565(female pregnancy),GO:0009612(response to mechanical stimulus),GO:0032570(response to progesterone),GO:0032870(cellular response to hormone stimulus),GO:0042493(response to drug),GO:0043278(response to morphine)…	GO:0005634(nucleus),GO:0005654(nucleoplasm),GO:0043231(intracellular membrane-bounded organelle)	GO:0000978(RNA polymerase II cis-regulatory region sequence-specific DNA binding),GO:0000981(DNA-binding transcription factor activity, RNA polymerase II-specific),GO:0001228(DNA-binding transcription activator activity, RNA polymerase II-specific),GO:0003677(DNA binding),GO:0005515(protein binding),GO:0008134(transcription factor binding),GO:1990837(sequence-specific double-stranded DNA binding)
NDST1	NC_000005.10:150485783-150558211	+	protein_coding	64.4856	747.074	3.5349	5.85e-12	1.16e-09	K02576 NDST1; heparan sulfate N-deacetylase/N-sulfotransferase NDST1 [EC:3.1.1.- 2.8.2.-]	GO:0003279(cardiac septum development),GO:0006024(glycosaminoglycan biosynthetic process),GO:0006477(protein sulfation),GO:0006954(inflammatory response),GO:0007585(respiratory gaseous exchange by respiratory system),GO:0008543(fibroblast growth factor receptor signaling pathway),GO:0015014(heparan sulfate proteoglycan biosynthetic process, polysaccharide chain biosynthetic process),GO:0030210(he…	GO:0000139(Golgi membrane),GO:0005794(Golgi apparatus),GO:0016021(integral component of membrane)	GO:0005515(protein binding),GO:0015016([heparan sulfate]-glucosamine N-sulfotransferase activity),GO:0019213(deacetylase activity),GO:0102140(heparan sulfate N-deacetylase activity)
FBXO34	NC_000014.9:55271303-55353611	+	protein_coding	31.0517	360.573	3.5325	1.88e-08	9.12e-07	K10311 FBXO34; F-box protein 34	-	-	GO:0005515(protein binding)
SDHAF3	NC_000007.14:97116593-97181763	+	protein_coding	2.17138	25.9378	3.5315	6.28e-06	0.00011386	-	GO:0006105(succinate metabolic process),GO:0006111(regulation of gluconeogenesis),GO:0034553(mitochondrial respiratory chain complex II assembly)	GO:0005758(mitochondrial intermembrane space),GO:0005759(mitochondrial matrix)	-
NAA38	NC_000017.11:7856681-7885466	-	protein_coding	56.9916	659.931	3.5314	3.25e-09	2.16e-07	K20824 NAA38; N-alpha-acetyltransferase 38, NatC auxiliary subunit	GO:0043066(negative regulation of apoptotic process)	GO:0005634(nucleus),GO:0005654(nucleoplasm),GO:0005737(cytoplasm),GO:0005844(polysome),GO:0031417(NatC complex)	GO:0005515(protein binding)
DNTTIP1	NC_000020.11:45791937-45811427	+	protein_coding	25.0853	291.206	3.5295	1.45e-09	1.1e-07	K08707 DNTTIP1; deoxynucleotidyltransferase terminal-interacting protein 1	-	GO:0000118(histone deacetylase complex),GO:0005634(nucleus),GO:0005654(nucleoplasm),GO:0005730(nucleolus)	GO:0003677(DNA binding),GO:0005515(protein binding),GO:0031491(nucleosome binding),GO:0042803(protein homodimerization activity)
A3GALT2	NC_000001.11:33306766-33321098	-	protein_coding	1.44149	17.3705	3.5293	0.000392	0.003353	K20736 A3GALT2; alpha-1,3-galactosyltransferase 2 [EC:2.4.1.87]	GO:0005975(carbohydrate metabolic process),GO:0006688(glycosphingolipid biosynthetic process),GO:0030259(lipid glycosylation),GO:0071287(cellular response to manganese ion)	GO:0005794(Golgi apparatus),GO:0016021(integral component of membrane),GO:0031982(vesicle),GO:0032580(Golgi cisterna membrane)	GO:0016757(glycosyltransferase activity),GO:0046872(metal ion binding),GO:0047276(N-acetyllactosaminide 3-alpha-galactosyltransferase activity)
GPR173	NC_000023.11:53049324-53080615	+	protein_coding	1.90374	22.4914	3.5154	0.0001113	0.0011979	K04300 SREB3, GPR173; super conserved receptor expressed in brain 3	GO:0007165(signal transduction),GO:0007186(G protein-coupled receptor signaling pathway),GO:0097211(cellular response to gonadotropin-releasing hormone),GO:2001223(negative regulation of neuron migration)	GO:0005886(plasma membrane),GO:0016021(integral component of membrane)	GO:0004930(G protein-coupled receptor activity),GO:0004968(gonadotropin-releasing hormone receptor activity)
STARD10	NC_000011.10:72754729-72793705	-	protein_coding	8.82815	101.403	3.5128	1.45e-11	2.41e-09	K24142 STARD10; StAR-related lipid transfer protein 10	GO:0006656(phosphatidylcholine biosynthetic process),GO:0032782(bile acid secretion),GO:0035360(positive regulation of peroxisome proliferator activated receptor signaling pathway)	GO:0005829(cytosol),GO:0005902(microvillus),GO:0016020(membrane),GO:0031514(motile cilium),GO:0046581(intercellular canaliculus)	GO:0005515(protein binding),GO:0008289(lipid binding)
IRS2	NC_000013.11:109753837-109786567	-	protein_coding	169.483	1933.07	3.5123	1.42e-17	1.92e-14	K07187 IRS2; insulin receptor substrate 2	GO:0000165(MAPK cascade),GO:0002053(positive regulation of mesenchymal cell proliferation),GO:0002903(negative regulation of B cell apoptotic process),GO:0006006(glucose metabolic process),GO:0007165(signal transduction),GO:0007411(axon guidance),GO:0007420(brain development),GO:0008284(positive regulation of cell population proliferation),GO:0008286(insulin receptor signaling pathway),GO:0009749…	GO:0005829(cytosol),GO:0005886(plasma membrane),GO:0032991(protein-containing complex)	GO:0005158(insulin receptor binding),GO:0005515(protein binding),GO:0019901(protein kinase binding),GO:0019903(protein phosphatase binding),GO:0019904(protein domain specific binding),GO:0043548(phosphatidylinositol 3-kinase binding),GO:0071889(14-3-3 protein binding)
OSER1	NC_000020.11:44195939-44217229	-	protein_coding	51.4361	581.764	3.4976	3.16e-08	1.42e-06	-	GO:0070301(cellular response to hydrogen peroxide)	-	-
GNRH1	NC_000008.11:25419258-25425040	-	protein_coding	20.1942	226.897	3.4891	4.15e-09	2.66e-07	K05252 GNRH; gonadotropin-releasing hormone	GO:0000003(reproduction),GO:0007165(signal transduction),GO:0007186(G protein-coupled receptor signaling pathway),GO:0007267(cell-cell signaling),GO:0007275(multicellular organism development),GO:0007565(female pregnancy),GO:0007568(aging),GO:0008285(negative regulation of cell population proliferation),GO:0010468(regulation of gene expression),GO:0030238(male sex determination),GO:0031960(respon…	GO:0005576(extracellular region),GO:0005615(extracellular space),GO:0005739(mitochondrion),GO:0005798(Golgi-associated vesicle),GO:0030425(dendrite),GO:0043204(perikaryon),GO:0043679(axon terminus),GO:0098556(cytoplasmic side of rough endoplasmic reticulum membrane),GO:1990008(neurosecretory vesicle)	GO:0005179(hormone activity),GO:0005183(gonadotropin hormone-releasing hormone activity),GO:0031530(gonadotropin-releasing hormone receptor binding)
TMBIM4	NC_000012.12:66136936-66170072	-	protein_coding	25.7564	286.962	3.4799	1.28e-11	2.17e-09	K24205 TMBIM, LFG; protein lifeguard	GO:0006915(apoptotic process),GO:0043066(negative regulation of apoptotic process),GO:0050848(regulation of calcium-mediated signaling)	GO:0000139(Golgi membrane),GO:0005795(Golgi stack),GO:0016021(integral component of membrane)	GO:0005515(protein binding)
BICDL2	NC_000016.10:3027710-3036985	-	protein_coding	1.25955	13.6659	3.4677	8.73e-05	0.00098914	K16756 CCDC64; coiled-coil domain-containing protein 64	GO:0047496(vesicle transport along microtubule),GO:0055107(Golgi to secretory granule transport)	GO:0005737(cytoplasm)	GO:0005515(protein binding)
DYSF	NC_000002.12:71453154-71686763	+	protein_coding	176.639	1942.16	3.458	3.21e-19	8.05e-16	K18261 DYSF; dysferlin	GO:0001525(angiogenesis),GO:0001778(plasma membrane repair),GO:0001938(positive regulation of endothelial cell proliferation),GO:0002280(monocyte activation involved in immune response),GO:0002281(macrophage activation involved in immune response),GO:0006071(glycerol metabolic process),GO:0006906(vesicle fusion),GO:0006936(muscle contraction),GO:0007009(plasma membrane organization),GO:0010629(ne…	GO:0005634(nucleus),GO:0005768(endosome),GO:0005769(early endosome),GO:0005770(late endosome),GO:0005794(Golgi apparatus),GO:0005874(microtubule),GO:0005886(plasma membrane),GO:0016021(integral component of membrane),GO:0030027(lamellipodium),GO:0030139(endocytic vesicle),GO:0030315(T-tubule),GO:0030659(cytoplasmic vesicle membrane),GO:0031410(cytoplasmic vesicle),GO:0034451(centriolar satellite)…	GO:0005509(calcium ion binding),GO:0005515(protein binding),GO:0005543(phospholipid binding),GO:0005544(calcium-dependent phospholipid binding),GO:0008017(microtubule binding),GO:0043014(alpha-tubulin binding)
HIST2H2BE	NC_000001.11:149884460-149886682	-	protein_coding	108.748	1185.26	3.4445	4.04e-08	1.72e-06	K11252 H2B; histone H2B	-	-	-
PRDM5	NC_000004.12:120684906-120922866	-	protein_coding	1.0869	11.6874	3.4434	0.0066503	0.032295	K22534 PRDM5; PR domain zinc finger protein 5	GO:0000122(negative regulation of transcription by RNA polymerase II),GO:0000278(mitotic cell cycle),GO:0010468(regulation of gene expression),GO:0016575(histone deacetylation),GO:0045892(negative regulation of transcription, DNA-templated),GO:0051567(histone H3-K9 methylation),GO:1990830(cellular response to leukemia inhibitory factor)	GO:0005634(nucleus),GO:0005654(nucleoplasm),GO:0005730(nucleolus),GO:0016604(nuclear body)	GO:0000976(transcription cis-regulatory region binding),GO:0000977(RNA polymerase II transcription regulatory region sequence-specific DNA binding),GO:0000978(RNA polymerase II cis-regulatory region sequence-specific DNA binding),GO:0000981(DNA-binding transcription factor activity, RNA polymerase II-specific),GO:0001227(DNA-binding transcription repressor activity, RNA polymerase II-specific),GO…
THBD	NC_000020.11:23045633-23049664	-	protein_coding	9.53905	105.847	3.4431	1.59e-10	1.69e-08	K03907 THBD, CD141; thrombomodulin	GO:0007565(female pregnancy),GO:0007596(blood coagulation),GO:0010165(response to X-ray),GO:0010544(negative regulation of platelet activation),GO:0030195(negative regulation of blood coagulation),GO:0032496(response to lipopolysaccharide),GO:0050900(leukocyte migration),GO:0051591(response to cAMP),GO:0051918(negative regulation of fibrinolysis)	GO:0005615(extracellular space),GO:0005774(vacuolar membrane),GO:0005886(plasma membrane),GO:0005887(integral component of plasma membrane),GO:0009897(external side of plasma membrane),GO:0009986(cell surface),GO:0016327(apicolateral plasma membrane)	GO:0004888(transmembrane signaling receptor activity),GO:0005509(calcium ion binding),GO:0005515(protein binding),GO:0038023(signaling receptor activity)
MXD1	NC_000002.12:69915041-69942945	+	protein_coding	120.251	1305.03	3.4387	1.28e-09	1e-07	K09114 MXD, MAD; MAX dimerization protein	GO:0000122(negative regulation of transcription by RNA polymerase II)	GO:0005654(nucleoplasm),GO:0005739(mitochondrion),GO:0005829(cytosol)	GO:0000978(RNA polymerase II cis-regulatory region sequence-specific DNA binding),GO:0000981(DNA-binding transcription factor activity, RNA polymerase II-specific),GO:0001227(DNA-binding transcription repressor activity, RNA polymerase II-specific),GO:0005515(protein binding),GO:0046983(protein dimerization activity)
GUCY2C	NC_000012.12:14612632-14696625	-	protein_coding	49.6155	535.687	3.4363	1.15e-10	1.3e-08	K12320 GUCY2C; heat-stable enterotoxin receptor [EC:4.6.1.2]	GO:0006182(cGMP biosynthetic process),GO:0006468(protein phosphorylation),GO:0007165(signal transduction),GO:0007168(receptor guanylyl cyclase signaling pathway),GO:0007586(digestion),GO:0009636(response to toxic substance),GO:0035556(intracellular signal transduction),GO:0042127(regulation of cell population proliferation)	GO:0005789(endoplasmic reticulum membrane),GO:0005886(plasma membrane),GO:0016021(integral component of membrane)	GO:0001653(peptide receptor activity),GO:0004383(guanylate cyclase activity),GO:0004672(protein kinase activity),GO:0005515(protein binding),GO:0005524(ATP binding),GO:0005525(GTP binding),GO:0015643(toxic substance binding),GO:0016941(natriuretic peptide receptor activity),GO:0017046(peptide hormone binding)
PANK2	NC_000020.11:3888823-3933087	+	protein_coding	850.546	9187.05	3.4331	1.05e-12	2.81e-10	K09680 coaW; type II pantothenate kinase [EC:2.7.1.33]	GO:0007286(spermatid development),GO:0009060(aerobic respiration),GO:0015937(coenzyme A biosynthetic process),GO:0015939(pantothenate metabolic process),GO:0016310(phosphorylation),GO:0019217(regulation of fatty acid metabolic process),GO:0051881(regulation of mitochondrial membrane potential),GO:0070584(mitochondrion morphogenesis),GO:0090207(regulation of triglyceride metabolic process),GO:1904…	GO:0005634(nucleus),GO:0005739(mitochondrion),GO:0005758(mitochondrial intermembrane space),GO:0005829(cytosol)	GO:0004594(pantothenate kinase activity),GO:0005524(ATP binding)
QPCT	NC_000002.12:37344610-37373322	+	protein_coding	13.1318	143.186	3.4327	1e-10	1.18e-08	K00683 QPCT; glutaminyl-peptide cyclotransferase [EC:2.3.2.5]	GO:0006464(cellular protein modification process),GO:0017186(peptidyl-pyroglutamic acid biosynthetic process, using glutaminyl-peptide cyclotransferase),GO:0043312(neutrophil degranulation)	GO:0005576(extracellular region),GO:0035580(specific granule lumen),GO:0070062(extracellular exosome),GO:1904724(tertiary granule lumen),GO:1904813(ficolin-1-rich granule lumen)	GO:0005515(protein binding),GO:0008270(zinc ion binding),GO:0016603(glutaminyl-peptide cyclotransferase activity)
MPZ	NC_000001.11:161303594-161309972	-	protein_coding	4.1789	45.7777	3.431	2.12e-09	1.49e-07	K06770 MPZ; myelin protein zero	GO:0007268(chemical synaptic transmission),GO:0042552(myelination),GO:0098742(cell-cell adhesion via plasma-membrane adhesion molecules),GO:0098743(cell aggregation)	GO:0005886(plasma membrane),GO:0005887(integral component of plasma membrane),GO:0043209(myelin sheath),GO:0045202(synapse)	GO:0005198(structural molecule activity)
GRB10	NC_000007.14:50590063-50793462	-	protein_coding	8.36196	90.7212	3.4281	2.31e-18	3.7e-15	K20064 GRB10; growth factor receptor-bound protein 10	GO:0007411(axon guidance),GO:0008286(insulin receptor signaling pathway),GO:0030178(negative regulation of Wnt signaling pathway),GO:0030949(positive regulation of vascular endothelial growth factor receptor signaling pathway),GO:0046325(negative regulation of glucose import),GO:0046627(negative regulation of insulin receptor signaling pathway),GO:0120162(positive regulation of cold-induced therm…	GO:0005737(cytoplasm),GO:0005829(cytosol),GO:0005886(plasma membrane),GO:0032991(protein-containing complex)	GO:0005158(insulin receptor binding),GO:0005515(protein binding)
CD1B	NC_000001.11:158285406-158331531	-	protein_coding	0.350735	4.7394	3.4279	0.0090708	0.040683	K06448 CD1; T-cell surface glycoprotein CD1	GO:0001916(positive regulation of T cell mediated cytotoxicity),GO:0002250(adaptive immune response),GO:0006955(immune response),GO:0048006(antigen processing and presentation, endogenous lipid antigen via MHC class Ib),GO:0048007(antigen processing and presentation, exogenous lipid antigen via MHC class Ib),GO:0050776(regulation of immune response)	GO:0005615(extracellular space),GO:0005765(lysosomal membrane),GO:0005886(plasma membrane),GO:0009897(external side of plasma membrane),GO:0009986(cell surface),GO:0010008(endosome membrane),GO:0016021(integral component of membrane)	GO:0005515(protein binding),GO:0030883(endogenous lipid antigen binding),GO:0030884(exogenous lipid antigen binding),GO:0071723(lipopeptide binding)
SEC24A	NC_000005.10:134647757-134727911	+	protein_coding	40.8621	439.069	3.4267	4.41e-08	1.85e-06	K14007 SEC24; protein transport protein SEC24	GO:0002474(antigen processing and presentation of peptide antigen via MHC class I),GO:0006886(intracellular protein transport),GO:0006888(endoplasmic reticulum to Golgi vesicle-mediated transport),GO:0019886(antigen processing and presentation of exogenous peptide antigen via MHC class II),GO:0042632(cholesterol homeostasis),GO:0045714(obsolete regulation of low-density lipoprotein particle recep…	GO:0000139(Golgi membrane),GO:0005789(endoplasmic reticulum membrane),GO:0005829(cytosol),GO:0012507(ER to Golgi transport vesicle membrane),GO:0030127(COPII vesicle coat),GO:0070971(endoplasmic reticulum exit site)	GO:0000149(SNARE binding),GO:0005515(protein binding),GO:0008270(zinc ion binding)
RCAN1	NC_000021.9:34516442-34615142	-	protein_coding	16.2602	176.222	3.4191	5.22e-14	2.38e-11	K17901 RCAN1, MCIP1; calcipressin-1	GO:0033173(calcineurin-NFAT signaling cascade),GO:0043666(regulation of phosphoprotein phosphatase activity),GO:0070884(regulation of calcineurin-NFAT signaling cascade),GO:0070885(negative regulation of calcineurin-NFAT signaling cascade)	GO:0005737(cytoplasm)	GO:0003676(nucleic acid binding),GO:0005515(protein binding),GO:0008597(calcium-dependent protein serine/threonine phosphatase regulator activity)
BTBD19	NC_000001.11:44807442-44814199	+	protein_coding	9.91776	105.75	3.4174	1.78e-07	5.85e-06	-	-	-	-
HSPA1A_4	NT_167248.2:3071342-3073770	+	protein_coding	0.722275	7.71146	3.4132	0.0048005	0.024903	-	-	-	-
SLC22A4	NC_000005.10:132294384-132344206	+	protein_coding	74.7754	791.018	3.4062	1.2e-10	1.33e-08	K08202 SLC22A4_5, OCTN; MFS transporter, OCT family, solute carrier family 22 (organic cation transporter), member 4/5	GO:0006641(triglyceride metabolic process),GO:0006814(sodium ion transport),GO:0007589(body fluid secretion),GO:0009437(carnitine metabolic process),GO:0015695(organic cation transport),GO:0015697(quaternary ammonium group transport),GO:0015879(carnitine transport),GO:0042908(xenobiotic transport),GO:0089718(amino acid import across plasma membrane),GO:1902603(carnitine transmembrane transport)	GO:0005739(mitochondrion),GO:0005886(plasma membrane),GO:0005887(integral component of plasma membrane),GO:0016324(apical plasma membrane)	GO:0000166(nucleotide binding),GO:0005515(protein binding),GO:0005524(ATP binding),GO:0008513(secondary active organic cation transmembrane transporter activity),GO:0015171(amino acid transmembrane transporter activity),GO:0015226(carnitine transmembrane transporter activity),GO:0015293(symporter activity),GO:0015491(cation:cation antiporter activity),GO:0015651(quaternary ammonium group transmem…
ASF1B	NC_000019.10:14119509-14136628	-	protein_coding	5.30586	56.7226	3.4045	4.4e-07	1.24e-05	K10753 ASF1; histone chaperone ASF1	GO:0001835(blastocyst hatching),GO:0006335(DNA replication-dependent nucleosome assembly),GO:0006336(DNA replication-independent nucleosome assembly),GO:0007283(spermatogenesis),GO:0030154(cell differentiation)	GO:0005654(nucleoplasm),GO:0032991(protein-containing complex)	GO:0005515(protein binding),GO:0042393(histone binding)
HLX	NC_000001.11:220879401-220885059	+	protein_coding	21.3635	225.899	3.4014	1.9e-11	2.98e-09	K09339 HLX1; homeobox protein HLX1	GO:0001889(liver development),GO:0006357(regulation of transcription by RNA polymerase II),GO:0007275(multicellular organism development),GO:0007519(skeletal muscle tissue development),GO:0008284(positive regulation of cell population proliferation),GO:0030154(cell differentiation),GO:0045627(positive regulation of T-helper 1 cell differentiation),GO:0045629(negative regulation of T-helper 2 cell…	-	GO:0000981(DNA-binding transcription factor activity, RNA polymerase II-specific),GO:0005515(protein binding),GO:0043565(sequence-specific DNA binding)
ABI3	NC_000017.11:49210227-49223225	+	protein_coding	118.482	1250.63	3.399	6.37e-09	3.77e-07	K23710 -	GO:0030334(regulation of cell migration)	GO:0005622(intracellular anatomical structure),GO:0005737(cytoplasm),GO:0016020(membrane),GO:0030027(lamellipodium)	GO:0005515(protein binding),GO:0017124(SH3 domain binding),GO:0042802(identical protein binding)
ASPRV1	NC_000002.12:69960089-69962265	-	protein_coding	2.62115	28.1696	3.3943	6.68e-05	0.00078919	-	GO:0016485(protein processing),GO:0043588(skin development)	GO:0016021(integral component of membrane)	GO:0004190(aspartic-type endopeptidase activity)
CACNA1E	NC_000001.11:181317712-181808084	+	protein_coding	3.09392	33.4449	3.3927	0.00035238	0.0030707	K04852 CACNA1E, CAV2.3; voltage-dependent calcium channel R type alpha-1E	GO:0006816(calcium ion transport),GO:0007268(chemical synaptic transmission),GO:0034765(regulation of ion transmembrane transport),GO:0050796(regulation of insulin secretion),GO:0051899(membrane depolarization),GO:0070509(calcium ion import),GO:0070588(calcium ion transmembrane transport)	GO:0005886(plasma membrane),GO:0005891(voltage-gated calcium channel complex),GO:0045202(synapse)	GO:0005245(voltage-gated calcium channel activity),GO:0005509(calcium ion binding),GO:0022843(voltage-gated cation channel activity)
SLC11A1	NC_000002.12:218381766-218396894	+	protein_coding	191.666	1999.34	3.3818	1.13e-17	1.66e-14	K12347 SLC11A1, NRAMP1; natural resistance-associated macrophage protein 1	GO:0001818(negative regulation of cytokine production),GO:0001819(positive regulation of cytokine production),GO:0002309(T cell proliferation involved in immune response),GO:0002369(T cell cytokine production),GO:0002606(positive regulation of dendritic cell antigen processing and presentation),GO:0002827(positive regulation of T-helper 1 type immune response),GO:0006826(iron ion transport),GO:00…	GO:0005764(lysosome),GO:0005770(late endosome),GO:0005886(plasma membrane),GO:0005887(integral component of plasma membrane),GO:0030670(phagocytic vesicle membrane),GO:0031902(late endosome membrane),GO:0070821(tertiary granule membrane),GO:0101003(ficolin-1-rich granule membrane)	GO:0005381(iron ion transmembrane transporter activity),GO:0005384(manganese ion transmembrane transporter activity),GO:0015086(cadmium ion transmembrane transporter activity),GO:0042803(protein homodimerization activity),GO:0046915(transition metal ion transmembrane transporter activity),GO:0051139(metal ion:proton antiporter activity)
OSM	NC_000022.11:30262828-30266843	-	protein_coding	13.7705	143.636	3.3815	3.87e-06	7.64e-05	K05418 OSM; oncostatin M	GO:0002675(positive regulation of acute inflammatory response),GO:0006955(immune response),GO:0007275(multicellular organism development),GO:0008284(positive regulation of cell population proliferation),GO:0008285(negative regulation of cell population proliferation),GO:0014068(positive regulation of phosphatidylinositol 3-kinase signaling),GO:0019221(cytokine-mediated signaling pathway),GO:00327…	GO:0005576(extracellular region),GO:0005615(extracellular space)	GO:0005125(cytokine activity),GO:0005147(oncostatin-M receptor binding),GO:0005515(protein binding),GO:0008083(growth factor activity)
KAZN	NC_000001.11:13893386-15118048	+	protein_coding	0.880743	9.38105	3.3784	0.00094233	0.0069397	-	GO:0070268(cornification)	GO:0001533(cornified envelope),GO:0005654(nucleoplasm),GO:0005829(cytosol),GO:0005856(cytoskeleton),GO:0016607(nuclear speck),GO:0030057(desmosome)	GO:0005515(protein binding)
CKB	NC_000014.9:103519658-103522859	-	protein_coding	3.54817	37.3207	3.3747	3.27e-08	1.45e-06	K00933 E2.7.3.2; creatine kinase [EC:2.7.3.2]	GO:0006600(creatine metabolic process),GO:0016310(phosphorylation),GO:0021549(cerebellum development),GO:0021762(substantia nigra development),GO:0030644(cellular chloride ion homeostasis),GO:0046314(phosphocreatine biosynthetic process)	GO:0005615(extracellular space),GO:0005634(nucleus),GO:0005829(cytosol),GO:0030425(dendrite),GO:0043025(neuronal cell body),GO:0070062(extracellular exosome)	GO:0004111(creatine kinase activity),GO:0005515(protein binding),GO:0005524(ATP binding),GO:0016301(kinase activity),GO:0031625(ubiquitin protein ligase binding)
ZNF219	NC_000014.9:21090046-21104721	-	protein_coding	65.2984	675.577	3.3719	1.53e-11	2.51e-09	-	GO:0000122(negative regulation of transcription by RNA polymerase II),GO:0001505(regulation of neurotransmitter levels),GO:0006355(regulation of transcription, DNA-templated),GO:0007186(G protein-coupled receptor signaling pathway),GO:0032332(positive regulation of chondrocyte differentiation),GO:0045892(negative regulation of transcription, DNA-templated),GO:0060174(limb bud formation)	GO:0005634(nucleus),GO:0005654(nucleoplasm),GO:0016021(integral component of membrane)	GO:0000978(RNA polymerase II cis-regulatory region sequence-specific DNA binding),GO:0000981(DNA-binding transcription factor activity, RNA polymerase II-specific),GO:0001227(DNA-binding transcription repressor activity, RNA polymerase II-specific),GO:0003677(DNA binding),GO:0003700(DNA-binding transcription factor activity),GO:0004969(histamine receptor activity),GO:0005515(protein binding),GO:0…
COQ10B	NC_000002.12:197453423-197475309	+	protein_coding	15.2077	158.423	3.3716	1.42e-09	1.08e-07	K18588 COQ10; coenzyme Q-binding protein COQ10	GO:0006744(ubiquinone biosynthetic process),GO:0045333(cellular respiration)	GO:0005739(mitochondrion),GO:0005743(mitochondrial inner membrane)	GO:0048039(ubiquinone binding)
DRC7	NC_000016.10:57694801-57731455	+	protein_coding	0.829159	8.17221	3.3635	0.00042451	0.0035891	-	GO:0030317(flagellated sperm motility),GO:0048870(cell motility)	GO:0005737(cytoplasm),GO:0005856(cytoskeleton),GO:0031514(motile cilium)	GO:0005515(protein binding)
ST20-MTHFS	NC_000015.10:79843547-79923106	-	protein_coding	0.689885	7.42675	3.3601	0.00030655	0.0027449	K01934 MTHFS; 5-formyltetrahydrofolate cyclo-ligase [EC:6.3.3.2]	-	-	-
AKNAD1	NC_000001.11:108815898-108858242	-	protein_coding	0.995763	10.7875	3.3538	0.0073104	0.034561	-	GO:0001837(epithelial to mesenchymal transition),GO:0045944(positive regulation of transcription by RNA polymerase II)	-	GO:0000978(RNA polymerase II cis-regulatory region sequence-specific DNA binding),GO:0001228(DNA-binding transcription activator activity, RNA polymerase II-specific)
CLDN9	NC_000016.10:3012456-3014505	+	protein_coding	0.663118	7.05821	3.3514	0.00097644	0.00714	K06087 CLDN; claudin	GO:0007155(cell adhesion),GO:0016338(calcium-independent cell-cell adhesion via plasma membrane cell-adhesion molecules),GO:0046718(viral entry into host cell),GO:0070830(bicellular tight junction assembly)	GO:0005886(plasma membrane),GO:0005923(bicellular tight junction),GO:0016021(integral component of membrane),GO:0030054(cell junction),GO:0043231(intracellular membrane-bounded organelle)	GO:0001618(virus receptor activity),GO:0005198(structural molecule activity),GO:0005515(protein binding),GO:0042802(identical protein binding)
S100A12	NC_000001.11:153373708-153375599	-	protein_coding	17.7783	185.011	3.3498	6.16e-13	1.72e-10	K23766 -	GO:0002548(monocyte chemotaxis),GO:0006805(xenobiotic metabolic process),GO:0006954(inflammatory response),GO:0030593(neutrophil chemotaxis),GO:0031640(killing of cells of other organism),GO:0042742(defense response to bacterium),GO:0043123(positive regulation of I-kappaB kinase/NF-kappaB signaling),GO:0043312(neutrophil degranulation),GO:0043406(positive regulation of MAP kinase activity),GO:004…	GO:0005576(extracellular region),GO:0005615(extracellular space),GO:0005634(nucleus),GO:0005737(cytoplasm),GO:0005829(cytosol),GO:0005856(cytoskeleton),GO:0005886(plasma membrane),GO:0034774(secretory granule lumen)	GO:0005507(copper ion binding),GO:0005509(calcium ion binding),GO:0005515(protein binding),GO:0008270(zinc ion binding),GO:0048306(calcium-dependent protein binding),GO:0050786(RAGE receptor binding)
LILRA6	NC_000019.10:54236592-54242768	-	protein_coding	0.350735	4.23891	3.3498	0.0041773	0.022349	K06512 LILR, CD85; leukocyte immunoglobulin-like receptor	GO:0002250(adaptive immune response)	GO:0016021(integral component of membrane)	-
HYPK	NC_000015.10:43800421-43802589	+	protein_coding	0.488475	5.74538	3.3466	0.0056298	0.028401	-	GO:0043066(negative regulation of apoptotic process),GO:0050821(protein stabilization)	GO:0005634(nucleus),GO:0005654(nucleoplasm),GO:0005737(cytoplasm),GO:0015630(microtubule cytoskeleton),GO:0032991(protein-containing complex)	GO:0005515(protein binding),GO:0047485(protein N-terminus binding)
ITIH1	NC_000003.12:52777586-52792068	+	protein_coding	0.407711	5.32404	3.3422	0.006972	0.033418	K19014 ITIH1, SHAP; inter-alpha-trypsin inhibitor heavy chain H1	GO:0010951(negative regulation of endopeptidase activity),GO:0030212(hyaluronan metabolic process)	GO:0005576(extracellular region),GO:0062023(collagen-containing extracellular matrix),GO:0070062(extracellular exosome),GO:0072562(blood microparticle)	GO:0004867(serine-type endopeptidase inhibitor activity),GO:0005509(calcium ion binding)
GCA	NC_000002.12:162318763-162377225	+	protein_coding	36.6266	373.506	3.3412	3.63e-12	7.6e-10	K23923 -	GO:0043312(neutrophil degranulation),GO:0061025(membrane fusion)	GO:0005576(extracellular region),GO:0005737(cytoplasm),GO:0005829(cytosol),GO:0005886(plasma membrane),GO:0035578(azurophil granule lumen),GO:0070062(extracellular exosome)	GO:0005509(calcium ion binding),GO:0005515(protein binding),GO:0042803(protein homodimerization activity),GO:0046982(protein heterodimerization activity)
ANKRD34B	NC_000005.10:80556755-80570485	-	protein_coding	0.665448	8.16837	3.3406	0.00013037	0.0013534	-	-	GO:0005634(nucleus),GO:0005737(cytoplasm)	-
OPLAH	NC_000008.11:144051266-144064026	-	protein_coding	4.98086	51.5136	3.3367	3.01e-07	9.14e-06	K01469 OPLAH, OXP1, oplAH; 5-oxoprolinase (ATP-hydrolysing) [EC:3.5.2.9]	GO:0006749(glutathione metabolic process),GO:0006750(glutathione biosynthetic process)	GO:0005829(cytosol)	GO:0005515(protein binding),GO:0005524(ATP binding),GO:0017168(5-oxoprolinase (ATP-hydrolyzing) activity),GO:0042802(identical protein binding)
NFE4	NC_000007.14:102973437-102978667	+	protein_coding	0.777491	8.37351	3.336	0.0067595	0.032622	-	GO:0006355(regulation of transcription, DNA-templated),GO:0006357(regulation of transcription by RNA polymerase II),GO:0045944(positive regulation of transcription by RNA polymerase II),GO:0065003(protein-containing complex assembly)	GO:0005634(nucleus),GO:0032991(protein-containing complex)	GO:0000987(cis-regulatory region sequence-specific DNA binding),GO:0003700(DNA-binding transcription factor activity),GO:0005515(protein binding),GO:0042803(protein homodimerization activity)
HSPA6	NC_000001.11:161524540-161526897	+	protein_coding	37.5792	379.724	3.3323	7.22e-11	9.13e-09	K03283 HSPA1s; heat shock 70kDa protein 1/2/6/8	GO:0006986(response to unfolded protein),GO:0016192(vesicle-mediated transport),GO:0034605(cellular response to heat),GO:0034620(cellular response to unfolded protein),GO:0042026(protein refolding),GO:0043312(neutrophil degranulation),GO:0051085(chaperone cofactor-dependent protein refolding)	GO:0005576(extracellular region),GO:0005634(nucleus),GO:0005737(cytoplasm),GO:0005814(centriole),GO:0005829(cytosol),GO:0005886(plasma membrane),GO:0008180(COP9 signalosome),GO:0034774(secretory granule lumen),GO:0070062(extracellular exosome),GO:0072562(blood microparticle),GO:1904813(ficolin-1-rich granule lumen)	GO:0005515(protein binding),GO:0005524(ATP binding),GO:0016887(ATP hydrolysis activity),GO:0019899(enzyme binding),GO:0031072(heat shock protein binding),GO:0031625(ubiquitin protein ligase binding),GO:0044183(protein folding chaperone),GO:0051082(unfolded protein binding),GO:0051787(misfolded protein binding)
SPRED2	NC_000002.12:65307425-65432522	-	protein_coding	3.75123	36.9115	3.3293	5.19e-08	2.13e-06	K04703 SPRED; sprouty-related, EVH1 domain-containing protein	GO:0000188(obsolete inactivation of MAPK activity),GO:0007275(multicellular organism development),GO:0008543(fibroblast growth factor receptor signaling pathway),GO:0010719(negative regulation of epithelial to mesenchymal transition),GO:0010801(negative regulation of peptidyl-threonine phosphorylation),GO:0030512(negative regulation of transforming growth factor beta receptor signaling pathway),G…	GO:0005829(cytosol),GO:0005886(plasma membrane),GO:0030658(transport vesicle membrane)	GO:0005173(stem cell factor receptor binding),GO:0005515(protein binding),GO:0019901(protein kinase binding),GO:0030291(protein serine/threonine kinase inhibitor activity)
ALCAM	NC_000003.12:105366713-105576913	+	protein_coding	20.8923	212.487	3.328	1.08e-12	2.85e-10	K06547 ALCAM, CD166; activated leukocyte cell adhesion molecule	GO:0002250(adaptive immune response),GO:0007155(cell adhesion),GO:0007157(heterophilic cell-cell adhesion via plasma membrane cell adhesion molecules),GO:0007165(signal transduction),GO:0008045(motor neuron axon guidance),GO:0031290(retinal ganglion cell axon guidance),GO:0048846(axon extension involved in axon guidance),GO:1990138(neuron projection extension)	GO:0001772(immunological synapse),GO:0005887(integral component of plasma membrane),GO:0005925(focal adhesion),GO:0009897(external side of plasma membrane),GO:0030424(axon),GO:0030425(dendrite),GO:0031226(intrinsic component of plasma membrane),GO:0042101(T cell receptor complex),GO:0043025(neuronal cell body),GO:0070062(extracellular exosome)	GO:0005102(signaling receptor binding),GO:0005515(protein binding),GO:0042802(identical protein binding)
CCDC13	NC_000003.12:42704118-42773253	-	protein_coding	3.76717	37.0025	3.3166	5.5e-06	0.00010159	-	GO:0006974(cellular response to DNA damage stimulus),GO:0031122(cytoplasmic microtubule organization),GO:1905515(non-motile cilium assembly)	GO:0005654(nucleoplasm),GO:0005813(centrosome),GO:0005829(cytosol),GO:0034451(centriolar satellite),GO:0042995(cell projection)	GO:0005515(protein binding)
NSUN4	NC_000001.11:46340177-46365152	+	protein_coding	18.4288	184.366	3.315	1.4e-07	4.72e-06	K21970 NSUN4; 5-methylcytosine rRNA methyltransferase NSUN4 [EC:2.1.1.-]	GO:0001510(RNA methylation),GO:0031167(rRNA methylation),GO:0042256(mature ribosome assembly),GO:0070131(positive regulation of mitochondrial translation)	GO:0005759(mitochondrial matrix),GO:0005762(mitochondrial large ribosomal subunit)	GO:0005515(protein binding),GO:0008168(methyltransferase activity),GO:0009383(rRNA (cytosine-C5-)-methyltransferase activity),GO:0070181(small ribosomal subunit rRNA binding)
SLC2A14	NC_000012.12:7812512-7891196	-	protein_coding	1.49013	17.5189	3.3127	6.03e-06	0.00011008	-	GO:0007275(multicellular organism development),GO:0007283(spermatogenesis),GO:0030154(cell differentiation),GO:0070837(dehydroascorbic acid transport),GO:1904659(glucose transmembrane transport)	GO:0005634(nucleus),GO:0005886(plasma membrane),GO:0016021(integral component of membrane)	GO:0005355(glucose transmembrane transporter activity),GO:0033300(dehydroascorbic acid transmembrane transporter activity)
MTHFS	NC_000015.10:79843547-79897285	-	protein_coding	8.32907	83.3605	3.3126	8.68e-08	3.23e-06	K01934 MTHFS; 5-formyltetrahydrofolate cyclo-ligase [EC:6.3.3.2]	GO:0006536(glutamate metabolic process),GO:0009396(folic acid-containing compound biosynthetic process),GO:0015942(formate metabolic process),GO:0035999(tetrahydrofolate interconversion),GO:0046653(tetrahydrofolate metabolic process),GO:0046655(folic acid metabolic process),GO:0046657(folic acid catabolic process)	GO:0005737(cytoplasm),GO:0005739(mitochondrion),GO:0005759(mitochondrial matrix),GO:0005829(cytosol)	GO:0005524(ATP binding),GO:0005542(folic acid binding),GO:0030272(5-formyltetrahydrofolate cyclo-ligase activity),GO:0046872(metal ion binding)
TMEM121B	NC_000022.11:17116299-17121367	-	protein_coding	16.9539	169.494	3.31	6.87e-11	8.76e-09	-	-	-	-
GSTO2	NC_000010.11:104267626-104304948	+	protein_coding	125.107	1232.56	3.3008	1.68e-08	8.39e-07	K00799 GST, gst; glutathione S-transferase [EC:2.5.1.18]	GO:0006805(xenobiotic metabolic process),GO:0019852(L-ascorbic acid metabolic process),GO:0055114(obsolete oxidation-reduction process),GO:0071243(cellular response to arsenic-containing substance),GO:0098869(cellular oxidant detoxification),GO:1901687(glutathione derivative biosynthetic process)	GO:0005829(cytosol),GO:0070062(extracellular exosome)	GO:0004364(glutathione transferase activity),GO:0005515(protein binding),GO:0016491(oxidoreductase activity),GO:0042802(identical protein binding),GO:0045174(glutathione dehydrogenase (ascorbate) activity),GO:0050610(methylarsonate reductase activity)
PAGE2B	NC_000023.11:55027927-55078903	+	protein_coding	1.71426	15.2513	3.2984	0.00032891	0.0029037	-	-	-	-
SAP30	NC_000004.12:173370942-173377532	+	protein_coding	5.57912	56.3343	3.2973	6.35e-10	5.34e-08	K19202 SAP30; histone deacetylase complex subunit SAP30	GO:0000122(negative regulation of transcription by RNA polymerase II),GO:0006355(regulation of transcription, DNA-templated),GO:0035914(skeletal muscle cell differentiation)	GO:0000118(histone deacetylase complex),GO:0005654(nucleoplasm)	GO:0003677(DNA binding),GO:0003712(transcription coregulator activity),GO:0003714(transcription corepressor activity),GO:0005515(protein binding),GO:0046872(metal ion binding)
LOC107987462	NT_187693.1:191848-198073	-	protein_coding	7.99181	79.0006	3.2955	0.0021736	0.013493	-	-	-	-
HFE	NC_000006.12:26087281-26096216	+	protein_coding	10.4182	100.94	3.2862	1.19e-06	2.84e-05	-	GO:0002626(negative regulation of T cell antigen processing and presentation),GO:0002725(negative regulation of T cell cytokine production),GO:0006879(cellular iron ion homeostasis),GO:0006953(acute-phase response),GO:0007565(female pregnancy),GO:0010039(response to iron ion),GO:0010106(cellular response to iron ion starvation),GO:0010628(positive regulation of gene expression),GO:0010862(positiv…	GO:0005615(extracellular space),GO:0005654(nucleoplasm),GO:0005769(early endosome),GO:0005886(plasma membrane),GO:0005887(integral component of plasma membrane),GO:0009897(external side of plasma membrane),GO:0031410(cytoplasmic vesicle),GO:0045177(apical part of cell),GO:0045178(basal part of cell),GO:0048471(perinuclear region of cytoplasm),GO:0055037(recycling endosome),GO:1990357(terminal web…	GO:0005102(signaling receptor binding),GO:0005515(protein binding),GO:0030881(beta-2-microglobulin binding),GO:0039706(co-receptor binding),GO:1990459(transferrin receptor binding)
AREG	NC_000004.12:74445098-74455009	+	protein_coding	1.27973	12.6747	3.2813	0.00060974	0.0048228	K09782 AREG; amphiregulin	GO:0000165(MAPK cascade),GO:0006888(endoplasmic reticulum to Golgi vesicle-mediated transport),GO:0007165(signal transduction),GO:0007173(epidermal growth factor receptor signaling pathway),GO:0007186(G protein-coupled receptor signaling pathway),GO:0007267(cell-cell signaling),GO:0008284(positive regulation of cell population proliferation),GO:0010838(positive regulation of keratinocyte prolifer…	GO:0000139(Golgi membrane),GO:0005576(extracellular region),GO:0005615(extracellular space),GO:0005634(nucleus),GO:0005789(endoplasmic reticulum membrane),GO:0009986(cell surface),GO:0012507(ER to Golgi transport vesicle membrane),GO:0016021(integral component of membrane),GO:0030665(clathrin-coated vesicle membrane),GO:0033116(endoplasmic reticulum-Golgi intermediate compartment membrane)	GO:0005125(cytokine activity),GO:0005154(epidermal growth factor receptor binding),GO:0005515(protein binding),GO:0008083(growth factor activity)
STX11	NC_000006.12:144140044-144191939	+	protein_coding	141.507	1374.13	3.2787	1.16e-08	6.11e-07	K08487 STX11; syntaxin 11	GO:0006886(intracellular protein transport),GO:0006887(exocytosis),GO:0006906(vesicle fusion),GO:0031629(synaptic vesicle fusion to presynaptic active zone membrane),GO:0048278(vesicle docking),GO:0061025(membrane fusion)	GO:0005794(Golgi apparatus),GO:0005886(plasma membrane),GO:0008021(synaptic vesicle),GO:0012505(endomembrane system),GO:0016021(integral component of membrane),GO:0031201(SNARE complex),GO:0042734(presynaptic membrane),GO:0048787(presynaptic active zone membrane)	GO:0000149(SNARE binding),GO:0005484(SNAP receptor activity),GO:0005515(protein binding)
CHRNE	NC_000017.11:4897769-4905019	-	protein_coding	144.627	1402.81	3.2786	5.23e-09	3.23e-07	K04817 CHRNE; nicotinic acetylcholine receptor epsilon	GO:0006936(muscle contraction),GO:0007165(signal transduction),GO:0007268(chemical synaptic transmission),GO:0007271(synaptic transmission, cholinergic),GO:0034220(ion transmembrane transport),GO:0042391(regulation of membrane potential),GO:0050877(nervous system process),GO:0060079(excitatory postsynaptic potential),GO:0098655(cation transmembrane transport)	GO:0005886(plasma membrane),GO:0005887(integral component of plasma membrane),GO:0005892(acetylcholine-gated channel complex),GO:0031594(neuromuscular junction),GO:0043005(neuron projection),GO:0045202(synapse),GO:0099060(integral component of postsynaptic specialization membrane)	GO:0008324(cation transmembrane transporter activity),GO:0015464(acetylcholine receptor activity),GO:0022848(acetylcholine-gated cation-selective channel activity),GO:0030594(neurotransmitter receptor activity),GO:1904315(transmitter-gated ion channel activity involved in regulation of postsynaptic membrane potential)
KCTD9	NC_000008.11:25424357-25458468	-	protein_coding	41.315	402.085	3.2778	2.76e-08	1.26e-06	K21919 KCTD9; BTB/POZ domain-containing protein KCTD9	GO:0016567(protein ubiquitination),GO:0035556(intracellular signal transduction),GO:0051260(protein homooligomerization)	-	GO:0005515(protein binding),GO:0042802(identical protein binding),GO:0043621(protein self-association),GO:0097602(cullin family protein binding)
ZNF429	NC_000019.10:21505427-21541157	+	protein_coding	18.3401	178.313	3.276	6.57e-07	1.72e-05	K09228 KRAB; KRAB domain-containing zinc finger protein	GO:0006355(regulation of transcription, DNA-templated),GO:0006357(regulation of transcription by RNA polymerase II)	GO:0005634(nucleus)	GO:0000978(RNA polymerase II cis-regulatory region sequence-specific DNA binding),GO:0000981(DNA-binding transcription factor activity, RNA polymerase II-specific),GO:0003677(DNA binding),GO:0046872(metal ion binding)
HRH3	NC_000020.11:62213845-62220267	-	protein_coding	3.46011	33.7826	3.2755	1.66e-05	0.00025005	K04151 HRH3; histamine receptor H3	GO:0007186(G protein-coupled receptor signaling pathway),GO:0007187(G protein-coupled receptor signaling pathway, coupled to cyclic nucleotide second messenger),GO:0007197(adenylate cyclase-inhibiting G protein-coupled acetylcholine receptor signaling pathway),GO:0007268(chemical synaptic transmission),GO:0007269(neurotransmitter secretion),GO:0014050(negative regulation of glutamate secretion),G…	GO:0005886(plasma membrane),GO:0005887(integral component of plasma membrane),GO:0030425(dendrite),GO:0045202(synapse),GO:0098793(presynapse)	GO:0004930(G protein-coupled receptor activity),GO:0004969(histamine receptor activity),GO:0004993(G protein-coupled serotonin receptor activity),GO:0016907(G protein-coupled acetylcholine receptor activity),GO:0030594(neurotransmitter receptor activity)
NUPR1	NC_000016.10:28537341-28539174	-	protein_coding	1.2784	12.4576	3.265	0.00030247	0.0027153	K15626 NUPR1, COM1; nuclear protein, 1	GO:0002526(acute inflammatory response),GO:0006473(protein acetylation),GO:0008285(negative regulation of cell population proliferation),GO:0008584(male gonad development),GO:0009636(response to toxic substance),GO:0010506(regulation of autophagy),GO:0010507(negative regulation of autophagy),GO:0010667(negative regulation of cardiac muscle cell apoptotic process),GO:0031401(positive regulation of…	GO:0005634(nucleus),GO:0005654(nucleoplasm),GO:0005737(cytoplasm),GO:0032993(protein-DNA complex),GO:0048471(perinuclear region of cytoplasm)	GO:0003677(DNA binding),GO:0003682(chromatin binding),GO:0003713(transcription coactivator activity),GO:0005515(protein binding),GO:0010698(acetyltransferase activator activity)
LOC400499	NC_000016.10:11372015-11523825	-	protein_coding	39.4116	378.363	3.2623	1.83e-07	5.96e-06	-	-	-	-
ASPH	NC_000008.11:61500556-61714640	-	protein_coding	32.8716	317.372	3.2611	1.11e-13	3.82e-11	K00476 ASPH; aspartate beta-hydroxylase [EC:1.14.11.16]	GO:0006936(muscle contraction),GO:0007389(pattern specification process),GO:0008285(negative regulation of cell population proliferation),GO:0022900(electron transport chain),GO:0031647(regulation of protein stability),GO:0034220(ion transmembrane transport),GO:0035108(limb morphogenesis),GO:0042264(peptidyl-aspartic acid hydroxylation),GO:0045862(positive regulation of proteolysis),GO:0060021(ro…	GO:0005783(endoplasmic reticulum),GO:0005789(endoplasmic reticulum membrane),GO:0005886(plasma membrane),GO:0016021(integral component of membrane),GO:0032541(cortical endoplasmic reticulum),GO:0033017(sarcoplasmic reticulum membrane)	GO:0005198(structural molecule activity),GO:0005509(calcium ion binding),GO:0005515(protein binding),GO:0008307(structural constituent of muscle),GO:0009055(electron transfer activity)
TAS1R1	NC_000001.11:6555278-6579757	+	protein_coding	13.8009	131.132	3.254	2.32e-08	1.08e-06	K04624 TAS1R1; taste receptor type 1 member 1	GO:0007186(G protein-coupled receptor signaling pathway),GO:0050912(detection of chemical stimulus involved in sensory perception of taste),GO:0050917(sensory perception of umami taste)	GO:0005886(plasma membrane),GO:0005887(integral component of plasma membrane),GO:0016021(integral component of membrane)	GO:0004930(G protein-coupled receptor activity),GO:0008527(taste receptor activity),GO:0038023(signaling receptor activity)
RPA2	NC_000001.11:27891524-27914797	-	protein_coding	149.515	1419.63	3.2465	1.06e-08	5.72e-07	K10739 RFA2, RPA2; replication factor A2	GO:0000082(G1/S transition of mitotic cell cycle),GO:0000723(telomere maintenance),GO:0000724(double-strand break repair via homologous recombination),GO:0006260(DNA replication),GO:0006281(DNA repair),GO:0006283(transcription-coupled nucleotide-excision repair),GO:0006284(base-excision repair),GO:0006289(nucleotide-excision repair),GO:0006293(nucleotide-excision repair, preincision complex stabi…	GO:0000781(chromosome, telomeric region),GO:0000785(chromatin),GO:0005634(nucleus),GO:0005654(nucleoplasm),GO:0005662(DNA replication factor A complex),GO:0016604(nuclear body),GO:0016605(PML body),GO:0035861(site of double-strand break)	GO:0003684(damaged DNA binding),GO:0003697(single-stranded DNA binding),GO:0005515(protein binding),GO:0019899(enzyme binding),GO:0019903(protein phosphatase binding),GO:0031625(ubiquitin protein ligase binding),GO:0047485(protein N-terminus binding),GO:0098505(G-rich strand telomeric DNA binding)
PVALEF	NC_000017.11:81165507-81183164	+	protein_coding	0.633789	5.73613	3.2447	0.0075225	0.035259	-	GO:0003009(skeletal muscle contraction),GO:0006937(regulation of muscle contraction)	GO:0005861(troponin complex)	GO:0005509(calcium ion binding),GO:0048306(calcium-dependent protein binding),GO:0051015(actin filament binding)
MRPL55	NC_000001.11:228106679-228111746	-	protein_coding	28.419	267.038	3.2347	1.04e-07	3.71e-06	K17436 MRPL55; large subunit ribosomal protein L55	GO:0006412(translation),GO:0070125(mitochondrial translational elongation),GO:0070126(mitochondrial translational termination)	GO:0005739(mitochondrion),GO:0005743(mitochondrial inner membrane),GO:0005762(mitochondrial large ribosomal subunit)	GO:0003735(structural constituent of ribosome)
ODF3B	NC_000022.11:50530409-50532579	-	protein_coding	123.412	1161.73	3.2341	7.79e-10	6.43e-08	-	-	GO:0005856(cytoskeleton)	GO:0005515(protein binding)
OR6N1	NC_000001.11:158747733-158840979	-	protein_coding	78.4228	738.467	3.2333	1.35e-09	1.05e-07	K04257 OLFR; olfactory receptor	GO:0007186(G protein-coupled receptor signaling pathway),GO:0050911(detection of chemical stimulus involved in sensory perception of smell)	GO:0005886(plasma membrane),GO:0016021(integral component of membrane)	GO:0004930(G protein-coupled receptor activity),GO:0004984(olfactory receptor activity)
FOS	NC_000014.9:75278778-75282234	+	protein_coding	191.75	1799.03	3.2298	3.85e-08	1.65e-06	K04379 FOS; proto-oncogene protein c-fos	GO:0001661(conditioned taste aversion),GO:0006306(DNA methylation),GO:0006357(regulation of transcription by RNA polymerase II),GO:0006366(transcription by RNA polymerase II),GO:0006954(inflammatory response),GO:0007179(transforming growth factor beta receptor signaling pathway),GO:0007399(nervous system development),GO:0007565(female pregnancy),GO:0007568(aging),GO:0009409(response to cold),GO:0…	GO:0005634(nucleus),GO:0005654(nucleoplasm),GO:0005783(endoplasmic reticulum),GO:0005829(cytosol),GO:0016020(membrane),GO:0032993(protein-DNA complex),GO:0035976(transcription factor AP-1 complex),GO:0043005(neuron projection)	GO:0000976(transcription cis-regulatory region binding),GO:0000978(RNA polymerase II cis-regulatory region sequence-specific DNA binding),GO:0000979(RNA polymerase II core promoter sequence-specific DNA binding),GO:0000981(DNA-binding transcription factor activity, RNA polymerase II-specific),GO:0001228(DNA-binding transcription activator activity, RNA polymerase II-specific),GO:0003682(chromatin…
EXOSC4	NC_000008.11:144064061-144080648	+	protein_coding	5.48456	51.5466	3.2292	1.8e-05	0.00026891	K11600 RRP41, EXOSC4, SKI6; exosome complex component RRP41	GO:0000460(maturation of 5.8S rRNA),GO:0000956(nuclear-transcribed mRNA catabolic process),GO:0006364(rRNA processing),GO:0016075(rRNA catabolic process),GO:0030307(positive regulation of cell growth),GO:0034427(nuclear-transcribed mRNA catabolic process, exonucleolytic, 3'-5'),GO:0034475(U4 snRNA 3'-end processing),GO:0043488(regulation of mRNA stability),GO:0043928(exonucleolytic catabolism of …	GO:0000176(nuclear exosome (RNase complex)),GO:0000177(cytoplasmic exosome (RNase complex)),GO:0000178(exosome (RNase complex)),GO:0005634(nucleus),GO:0005654(nucleoplasm),GO:0005730(nucleolus),GO:0005737(cytoplasm),GO:0005829(cytosol),GO:0035327(transcriptionally active chromatin),GO:0045111(intermediate filament cytoskeleton)	GO:0000175(3'-5'-exoribonuclease activity),GO:0005515(protein binding),GO:0035925(mRNA 3'-UTR AU-rich region binding)
PADI2	NC_000001.11:17066761-17119453	-	protein_coding	32.1011	300.456	3.2292	2.43e-10	2.39e-08	K01481 E3.5.3.15; protein-arginine deiminase [EC:3.5.3.15]	GO:0006325(chromatin organization),GO:0010848(regulation of chromatin disassembly),GO:0018101(protein citrullination),GO:0021762(substantia nigra development),GO:0030520(intracellular estrogen receptor signaling pathway),GO:0036413(histone H3-R26 citrullination),GO:0036414(histone citrullination),GO:0043312(neutrophil degranulation),GO:0048096(chromatin-mediated maintenance of transcription),GO:0…	GO:0005576(extracellular region),GO:0005634(nucleus),GO:0005737(cytoplasm),GO:0005829(cytosol),GO:0035327(transcriptionally active chromatin),GO:0035578(azurophil granule lumen),GO:0070062(extracellular exosome)	GO:0004668(protein-arginine deiminase activity),GO:0005509(calcium ion binding),GO:0030331(estrogen receptor binding),GO:0042803(protein homodimerization activity)
CSF3R	NC_000001.11:36466043-36483314	-	protein_coding	391.407	3665.02	3.2266	9.29e-09	5.15e-07	K05061 CSF3R, CD114; granulocyte colony-stimulating factor receptor	GO:0006952(defense response),GO:0007155(cell adhesion),GO:0007165(signal transduction),GO:0019221(cytokine-mediated signaling pathway),GO:0030593(neutrophil chemotaxis),GO:0045637(regulation of myeloid cell differentiation),GO:0097186(amelogenesis)	GO:0005576(extracellular region),GO:0005886(plasma membrane),GO:0005887(integral component of plasma membrane),GO:0009897(external side of plasma membrane),GO:0043235(receptor complex)	GO:0004896(cytokine receptor activity),GO:0005515(protein binding),GO:0019955(cytokine binding),GO:0038023(signaling receptor activity),GO:0051916(granulocyte colony-stimulating factor binding)
FPR1	NC_000019.10:51745770-51751897	-	protein_coding	61.9397	580.391	3.2231	2.09e-12	5.04e-10	K04172 FPR1; formyl peptide receptor 1	GO:0000187(obsolete activation of MAPK activity),GO:0002430(complement receptor mediated signaling pathway),GO:0006935(chemotaxis),GO:0006954(inflammatory response),GO:0007165(signal transduction),GO:0007186(G protein-coupled receptor signaling pathway),GO:0007188(adenylate cyclase-modulating G protein-coupled receptor signaling pathway),GO:0007200(phospholipase C-activating G protein-coupled rec…	GO:0005737(cytoplasm),GO:0005886(plasma membrane),GO:0016021(integral component of membrane),GO:0030667(secretory granule membrane),GO:0035577(azurophil granule membrane),GO:0101003(ficolin-1-rich granule membrane)	GO:0001664(G protein-coupled receptor binding),GO:0004875(complement receptor activity),GO:0004930(G protein-coupled receptor activity),GO:0004982(N-formyl peptide receptor activity),GO:0005124(scavenger receptor binding),GO:0005515(protein binding),GO:0050786(RAGE receptor binding)
HBA1	NC_000016.10:176651-177522	+	protein_coding	25.4613	235.807	3.2127	7.64e-09	4.31e-07	K13822 HBA; hemoglobin subunit alpha	GO:0006898(receptor-mediated endocytosis),GO:0010942(positive regulation of cell death),GO:0015671(oxygen transport),GO:0015701(bicarbonate transport),GO:0042542(response to hydrogen peroxide),GO:0042744(hydrogen peroxide catabolic process),GO:0098869(cellular oxidant detoxification)	GO:0005576(extracellular region),GO:0005615(extracellular space),GO:0005829(cytosol),GO:0005833(hemoglobin complex),GO:0016020(membrane),GO:0022627(cytosolic small ribosomal subunit),GO:0031838(haptoglobin-hemoglobin complex),GO:0070062(extracellular exosome),GO:0071682(endocytic vesicle lumen),GO:0072562(blood microparticle)	GO:0004601(peroxidase activity),GO:0005344(oxygen carrier activity),GO:0005506(iron ion binding),GO:0005515(protein binding),GO:0019825(oxygen binding),GO:0020037(heme binding),GO:0031720(haptoglobin binding),GO:0043177(organic acid binding)
CBS	NC_000021.9:43053190-43076861	-	protein_coding	4.32483	39.3794	3.2095	1.22e-05	0.00019489	K01697 CBS; cystathionine beta-synthase [EC:4.2.1.22]	GO:0006535(cysteine biosynthetic process from serine),GO:0006563(L-serine metabolic process),GO:0006565(L-serine catabolic process),GO:0019343(cysteine biosynthetic process via cystathionine),GO:0019344(cysteine biosynthetic process),GO:0019346(transsulfuration),GO:0019448(L-cysteine catabolic process),GO:0042262(DNA protection),GO:0043418(homocysteine catabolic process),GO:0050667(homocysteine m…	GO:0005634(nucleus),GO:0005737(cytoplasm),GO:0005829(cytosol)	GO:0004122(cystathionine beta-synthase activity),GO:0005515(protein binding),GO:0019825(oxygen binding),GO:0019899(enzyme binding),GO:0020037(heme binding),GO:0030170(pyridoxal phosphate binding),GO:0031625(ubiquitin protein ligase binding),GO:0042802(identical protein binding),GO:0042803(protein homodimerization activity),GO:0046872(metal ion binding),GO:0050421(nitrite reductase (NO-forming) ac…
VSIG4	NC_000023.11:66021738-66040125	-	protein_coding	46.388	425.625	3.2022	7.18e-20	2.52e-16	K19822 VSIG4, CRIg; V-set and immunoglobulin domain-containing protein 4	GO:0006957(complement activation, alternative pathway),GO:0032703(negative regulation of interleukin-2 production),GO:0042130(negative regulation of T cell proliferation),GO:0043031(negative regulation of macrophage activation),GO:0045957(negative regulation of complement activation, alternative pathway)	GO:0016021(integral component of membrane),GO:0032991(protein-containing complex)	GO:0001851(complement component C3b binding),GO:0005515(protein binding)
TEDDM1	NC_000001.11:182398117-182400616	-	protein_coding	19.6926	180.345	3.1975	6.99e-06	0.00012463	-	-	GO:0016021(integral component of membrane)	-
IL18R1	NC_000002.12:102355801-102398777	+	protein_coding	17.515	161.944	3.1975	1.36e-05	0.00021323	K05173 IL18R1, IL1RRP, CD218a; interleukin 18 receptor 1	GO:0006954(inflammatory response),GO:0006955(immune response),GO:0007165(signal transduction),GO:0030101(natural killer cell activation),GO:0032729(positive regulation of interferon-gamma production),GO:0035655(interleukin-18-mediated signaling pathway),GO:0045063(T-helper 1 cell differentiation),GO:0051092(positive regulation of NF-kappaB transcription factor activity),GO:0071345(cellular respon…	GO:0005886(plasma membrane),GO:0045092(interleukin-18 receptor complex)	GO:0004908(interleukin-1 receptor activity),GO:0005515(protein binding),GO:0038023(signaling receptor activity),GO:0042007(interleukin-18 binding),GO:0042008(interleukin-18 receptor activity),GO:0050135(NAD(P)+ nucleosidase activity),GO:0061809(NAD+ nucleotidase, cyclic ADP-ribose generating)
LOC100129484	NC_000007.14:5426281-5428927	-	protein_coding	10.5737	96.0992	3.1927	7.42e-10	6.15e-08	-	-	-	-
ANKRD9	NC_000014.9:102503649-102509806	-	protein_coding	11.0867	101.537	3.1917	1.48e-07	4.96e-06	-	GO:0043687(post-translational protein modification)	GO:0005829(cytosol)	-
KIAA1211L	NC_000002.12:98793846-98936221	-	protein_coding	5.72895	52.8238	3.1915	1.07e-05	0.00017639	-	-	-	-
GLP2R	NC_000017.11:9825508-9894163	+	protein_coding	2.88773	24.8862	3.1892	2.81e-06	5.89e-05	K04582 GLP2R; glucagon-like peptide 2 receptor	GO:0007166(cell surface receptor signaling pathway),GO:0007186(G protein-coupled receptor signaling pathway),GO:0007188(adenylate cyclase-modulating G protein-coupled receptor signaling pathway),GO:0008284(positive regulation of cell population proliferation),GO:0071377(cellular response to glucagon stimulus)	GO:0005886(plasma membrane),GO:0016021(integral component of membrane)	GO:0004930(G protein-coupled receptor activity),GO:0004967(glucagon receptor activity),GO:0008528(G protein-coupled peptide receptor activity),GO:0017046(peptide hormone binding)
RARA	NC_000017.11:40309171-40357643	+	protein_coding	182.22	1659.32	3.1862	1.51e-09	1.13e-07	K08527 RARA, NR1B1; retinoic acid receptor alpha	GO:0000122(negative regulation of transcription by RNA polymerase II),GO:0001657(ureteric bud development),GO:0001843(neural tube closure),GO:0001889(liver development),GO:0002068(glandular epithelial cell development),GO:0003148(outflow tract septum morphogenesis),GO:0003417(growth plate cartilage development),GO:0006367(transcription initiation from RNA polymerase II promoter),GO:0006468(protei…	GO:0005634(nucleus),GO:0005654(nucleoplasm),GO:0005737(cytoplasm),GO:0005829(cytosol),GO:0009986(cell surface),GO:0015629(actin cytoskeleton),GO:0030425(dendrite),GO:0032991(protein-containing complex),GO:0048471(perinuclear region of cytoplasm)	GO:0000900(translation repressor activity, mRNA regulatory element binding),GO:0000977(RNA polymerase II transcription regulatory region sequence-specific DNA binding),GO:0000978(RNA polymerase II cis-regulatory region sequence-specific DNA binding),GO:0000981(DNA-binding transcription factor activity, RNA polymerase II-specific),GO:0001972(retinoic acid binding),GO:0003682(chromatin binding),GO:…
TREML4	NC_000006.12:41228287-41239386	+	protein_coding	63.3216	572.846	3.183	6.8e-15	4.27e-12	-	GO:0034157(positive regulation of toll-like receptor 7 signaling pathway),GO:0045087(innate immune response),GO:0045088(regulation of innate immune response),GO:0050776(regulation of immune response)	GO:0005576(extracellular region),GO:0005886(plasma membrane),GO:0009986(cell surface)	GO:0038023(signaling receptor activity)
SDK1	NC_000007.14:3301448-4269000	+	protein_coding	1.92274	17.1209	3.1804	0.0021776	0.013513	K16353 SDK; protein sidekick	GO:0007156(homophilic cell adhesion via plasma membrane adhesion molecules),GO:0007416(synapse assembly),GO:0010842(retina layer formation),GO:0045216(cell-cell junction organization),GO:0048148(behavioral response to cocaine),GO:0060998(regulation of dendritic spine development)	GO:0005886(plasma membrane),GO:0016021(integral component of membrane),GO:0045202(synapse)	GO:0042802(identical protein binding)
IL10	NC_000001.11:206767603-206772494	-	protein_coding	0.659908	5.61811	3.1733	0.0018328	0.011828	K05443 IL10, CSIF; interleukin 10	GO:0001818(negative regulation of cytokine production),GO:0001938(positive regulation of endothelial cell proliferation),GO:0002237(response to molecule of bacterial origin),GO:0002719(negative regulation of cytokine production involved in immune response),GO:0002875(negative regulation of chronic inflammatory response to antigenic stimulus),GO:0002904(positive regulation of B cell apoptotic proc…	GO:0005576(extracellular region),GO:0005615(extracellular space)	GO:0005125(cytokine activity),GO:0005141(interleukin-10 receptor binding),GO:0005515(protein binding),GO:0008083(growth factor activity),GO:0046983(protein dimerization activity)
DPEP2NB	NC_000016.10:68013436-68015911	-	protein_coding	2.01995	17.8145	3.1719	0.00039694	0.0033854	-	-	-	GO:0005515(protein binding)
KDM6B	NC_000017.11:7834210-7854796	+	protein_coding	295.604	2660.97	3.1697	1.99e-08	9.53e-07	K11448 KDM6B, JMJD3; lysine-specific demethylase 6B [EC:1.14.11.68]	GO:0002437(inflammatory response to antigenic stimulus),GO:0006338(chromatin remodeling),GO:0014823(response to activity),GO:0021766(hippocampus development),GO:0045165(cell fate commitment),GO:0045446(endothelial cell differentiation),GO:0045944(positive regulation of transcription by RNA polymerase II),GO:0048333(mesodermal cell differentiation),GO:0055007(cardiac muscle cell differentiation),G…	GO:0005634(nucleus),GO:0005654(nucleoplasm),GO:0044666(MLL3/4 complex)	GO:0000978(RNA polymerase II cis-regulatory region sequence-specific DNA binding),GO:0003682(chromatin binding),GO:0005515(protein binding),GO:0008013(beta-catenin binding),GO:0031490(chromatin DNA binding),GO:0043565(sequence-specific DNA binding),GO:0046872(metal ion binding),GO:0051213(dioxygenase activity),GO:0071558(histone demethylase activity (H3-K27 specific))
RNF183	NC_000009.12:113297093-113303877	-	protein_coding	0.581473	6.23357	3.1626	0.007911	0.036573	K22157 RNF183; E3 ubiquitin-protein ligase RNF183 [EC:2.3.2.31]	GO:0000209(protein polyubiquitination),GO:0006915(apoptotic process),GO:0034976(response to endoplasmic reticulum stress),GO:0051865(protein autoubiquitination),GO:1902237(positive regulation of endoplasmic reticulum stress-induced intrinsic apoptotic signaling pathway)	GO:0005765(lysosomal membrane),GO:0005783(endoplasmic reticulum),GO:0030176(integral component of endoplasmic reticulum membrane),GO:0033106(cis-Golgi network membrane)	GO:0005515(protein binding),GO:0046872(metal ion binding),GO:0061630(ubiquitin protein ligase activity)
CITED4	NC_000001.11:40861056-40862346	-	protein_coding	6.81601	60.2662	3.1583	5.56e-10	4.82e-08	K22528 CITED4; Cbp/p300-interacting transactivator 4	GO:0043627(response to estrogen),GO:0045944(positive regulation of transcription by RNA polymerase II)	GO:0005634(nucleus),GO:0005654(nucleoplasm),GO:0005737(cytoplasm)	GO:0003713(transcription coactivator activity)
YIPF6	NC_000023.11:68498362-68572459	+	protein_coding	10.9123	99.636	3.1575	1.5e-06	3.47e-05	K22943 YIPF6; protein YIPF6	GO:0060576(intestinal epithelial cell development)	GO:0000138(Golgi trans cisterna),GO:0000139(Golgi membrane),GO:0005783(endoplasmic reticulum),GO:0005797(Golgi medial cisterna),GO:0005801(cis-Golgi network),GO:0005802(trans-Golgi network),GO:0016021(integral component of membrane),GO:0030134(COPII-coated ER to Golgi transport vesicle)	GO:0005515(protein binding),GO:0042802(identical protein binding)
LIN7A	NC_000012.12:80792520-80937915	-	protein_coding	8.77335	80.1546	3.1478	5.9e-06	0.00010802	K19931 LIN7; protein lin-7	GO:0006887(exocytosis),GO:0007269(neurotransmitter secretion),GO:0015031(protein transport),GO:0045199(maintenance of epithelial cell apical/basal polarity),GO:0048489(synaptic vesicle transport),GO:0048839(inner ear development),GO:0065003(protein-containing complex assembly),GO:1903361(protein localization to basolateral plasma membrane)	GO:0005886(plasma membrane),GO:0005911(cell-cell junction),GO:0005923(bicellular tight junction),GO:0016323(basolateral plasma membrane),GO:0045202(synapse),GO:0070062(extracellular exosome),GO:0097025(MPP7-DLG1-LIN7 complex),GO:0098793(presynapse),GO:0098839(postsynaptic density membrane)	GO:0005515(protein binding),GO:0097016(L27 domain binding)
MSRB1	NC_000016.10:1938229-1943326	-	protein_coding	27.8733	248.97	3.1469	9.3e-10	7.61e-08	K07305 msrB; peptide-methionine (R)-S-oxide reductase [EC:1.8.4.12]	GO:0030041(actin filament polymerization),GO:0030091(protein repair),GO:0045087(innate immune response),GO:0055114(obsolete oxidation-reduction process)	GO:0005575(cellular_component),GO:0005634(nucleus),GO:0005829(cytosol),GO:0015629(actin cytoskeleton)	GO:0003779(actin binding),GO:0005515(protein binding),GO:0008270(zinc ion binding),GO:0033743(peptide-methionine (R)-S-oxide reductase activity),GO:0033745(L-methionine-(R)-S-oxide reductase activity),GO:0070191(methionine-R-sulfoxide reductase activity)
VNN2	NC_000006.12:132743503-132763489	-	protein_coding	45.5089	404.325	3.1459	5.87e-07	1.59e-05	K08069 VNN; pantetheine hydrolase [EC:3.5.1.92]	GO:0015939(pantothenate metabolic process)	GO:0005576(extracellular region),GO:0005886(plasma membrane),GO:0031225(anchored component of membrane)	GO:0017159(pantetheine hydrolase activity)
BBC3	NC_000019.10:47220822-47232998	-	protein_coding	29.5145	259.95	3.1368	4.48e-09	2.83e-07	K10132 BBC3, PUMA; Bcl-2-binding component 3	GO:0001836(release of cytochrome c from mitochondria),GO:0006915(apoptotic process),GO:0006919(activation of cysteine-type endopeptidase activity involved in apoptotic process),GO:0043065(positive regulation of apoptotic process),GO:0043280(positive regulation of cysteine-type endopeptidase activity involved in apoptotic process),GO:0070059(intrinsic apoptotic signaling pathway in response to end…	GO:0005739(mitochondrion),GO:0005764(lysosome)	GO:0005515(protein binding),GO:0051117(ATPase binding)
LOC105369669	NC_000012.12:14746666-14770662	-	protein_coding	3.87025	35.3225	3.136	4.67e-06	8.86e-05	-	-	-	-
CA12	NC_000015.10:63321378-63382166	-	protein_coding	1.00976	9.22791	3.1358	0.00021556	0.0020458	K01672 CA; carbonic anhydrase [EC:4.2.1.1]	GO:0006730(one-carbon metabolic process),GO:0015701(bicarbonate transport),GO:0055064(chloride ion homeostasis)	GO:0005886(plasma membrane),GO:0016021(integral component of membrane)	GO:0004089(carbonate dehydratase activity),GO:0008270(zinc ion binding),GO:0016836(hydro-lyase activity)
BCL3	NC_000019.10:44742620-44760044	+	protein_coding	64.2619	565.068	3.1339	2.68e-12	5.89e-10	K09258 BCL3; B-cell CLL/lymphoma protein 3	GO:0002268(follicular dendritic cell differentiation),GO:0002315(marginal zone B cell differentiation),GO:0002455(humoral immune response mediated by circulating immunoglobulin),GO:0002467(germinal center formation),GO:0006351(transcription, DNA-templated),GO:0006974(cellular response to DNA damage stimulus),GO:0007249(I-kappaB kinase/NF-kappaB signaling),GO:0009615(response to virus),GO:0010225(…	GO:0005634(nucleus),GO:0005654(nucleoplasm),GO:0005737(cytoplasm),GO:0005829(cytosol),GO:0005886(plasma membrane),GO:0030496(midbody),GO:0032991(protein-containing complex),GO:0032996(Bcl3-Bcl10 complex),GO:0033257(Bcl3/NF-kappaB2 complex),GO:0043231(intracellular membrane-bounded organelle),GO:0048471(perinuclear region of cytoplasm)	GO:0000978(RNA polymerase II cis-regulatory region sequence-specific DNA binding),GO:0003700(DNA-binding transcription factor activity),GO:0005515(protein binding),GO:0008134(transcription factor binding),GO:0030674(protein-macromolecule adaptor activity)
S100A8	NC_000001.11:153390032-153422583	-	protein_coding	432.737	3798.14	3.1327	1.21e-14	6.85e-12	K21127 S100A8; protein S100-A8	GO:0001816(cytokine production),GO:0002224(toll-like receptor signaling pathway),GO:0002523(leukocyte migration involved in inflammatory response),GO:0002526(acute inflammatory response),GO:0002544(chronic inflammatory response),GO:0002793(positive regulation of peptide secretion),GO:0006914(autophagy),GO:0006915(apoptotic process),GO:0006919(activation of cysteine-type endopeptidase activity inv…	GO:0005576(extracellular region),GO:0005615(extracellular space),GO:0005634(nucleus),GO:0005829(cytosol),GO:0005856(cytoskeleton),GO:0005886(plasma membrane),GO:0034774(secretory granule lumen),GO:0045111(intermediate filament cytoskeleton),GO:0062023(collagen-containing extracellular matrix),GO:0070062(extracellular exosome)	GO:0005509(calcium ion binding),GO:0005515(protein binding),GO:0008017(microtubule binding),GO:0008270(zinc ion binding),GO:0035662(Toll-like receptor 4 binding),GO:0048306(calcium-dependent protein binding),GO:0050544(arachidonic acid binding),GO:0050786(RAGE receptor binding)
CYSTM1	NC_000005.10:140175068-140243789	+	protein_coding	10.8666	96.062	3.1306	4.4e-08	1.85e-06	-	GO:0008150(biological_process),GO:0043312(neutrophil degranulation)	GO:0005886(plasma membrane),GO:0016021(integral component of membrane),GO:0070062(extracellular exosome),GO:0070821(tertiary granule membrane)	GO:0003674(molecular_function),GO:0005515(protein binding)
LILRA2_3	NT_187693.1:555578-570141	+	protein_coding	0.492987	5.0666	3.1279	0.0030475	0.017526	-	-	-	-
CKAP4	NC_000012.12:106237881-106247935	-	protein_coding	44.8331	389.288	3.1216	6.19e-14	2.59e-11	K13999 CKAP4, CLIMP63; cytoskeleton-associated protein 4	GO:0043312(neutrophil degranulation),GO:0043687(post-translational protein modification),GO:0044267(cellular protein metabolic process)	GO:0005783(endoplasmic reticulum),GO:0005788(endoplasmic reticulum lumen),GO:0005789(endoplasmic reticulum membrane),GO:0005791(rough endoplasmic reticulum),GO:0005811(lipid droplet),GO:0005829(cytosol),GO:0005856(cytoskeleton),GO:0005886(plasma membrane),GO:0016020(membrane),GO:0016021(integral component of membrane),GO:0016607(nuclear speck),GO:0035577(azurophil granule membrane),GO:0035579(spe…	GO:0003723(RNA binding)
PDLIM7	NC_000005.10:177483394-177497605	-	protein_coding	31.2857	273.951	3.1207	6.01e-11	7.71e-09	K19867 LDB3; LIM domain-binding protein 3	GO:0001503(ossification),GO:0006898(receptor-mediated endocytosis),GO:0007411(axon guidance),GO:0007507(heart development),GO:0030036(actin cytoskeleton organization),GO:0045669(positive regulation of osteoblast differentiation),GO:0061061(muscle structure development)	GO:0001725(stress fiber),GO:0001726(ruffle),GO:0005654(nucleoplasm),GO:0005829(cytosol),GO:0005912(adherens junction),GO:0005925(focal adhesion),GO:0015629(actin cytoskeleton),GO:0030018(Z disc),GO:0031941(filamentous actin)	GO:0003779(actin binding),GO:0005515(protein binding),GO:0046872(metal ion binding),GO:0051371(muscle alpha-actinin binding)
TUBD1	NC_000017.11:59859467-59892948	-	protein_coding	62.5427	542.969	3.1194	2.58e-09	1.75e-07	K10390 TUBD; tubulin delta	GO:0000226(microtubule cytoskeleton organization),GO:0000278(mitotic cell cycle),GO:0007017(microtubule-based process),GO:0007275(multicellular organism development),GO:0030030(cell projection organization),GO:0045880(positive regulation of smoothened signaling pathway)	GO:0005654(nucleoplasm),GO:0005737(cytoplasm),GO:0005814(centriole),GO:0005829(cytosol),GO:0005874(microtubule),GO:0005929(cilium)	GO:0003924(GTPase activity),GO:0005200(structural constituent of cytoskeleton),GO:0005525(GTP binding)
CLEC18B	NC_000016.10:74408631-74422248	-	protein_coding	0.573752	5.39926	3.1194	0.0052302	0.026669	K22682 CLEC18; c-type lectin domain family 18	-	GO:0005615(extracellular space),GO:0005768(endosome),GO:0005794(Golgi apparatus),GO:0016529(sarcoplasmic reticulum)	GO:0030247(polysaccharide binding)
ADORA2A	NC_000022.11:24423597-24442360	+	protein_coding	4.59524	41.4339	3.1168	5.63e-05	0.00068613	K04266 ADORA2A, ADOR; adenosine receptor A2a	GO:0001963(synaptic transmission, dopaminergic),GO:0001973(G protein-coupled adenosine receptor signaling pathway),GO:0001975(response to amphetamine),GO:0006355(regulation of transcription, DNA-templated),GO:0006469(negative regulation of protein kinase activity),GO:0006909(phagocytosis),GO:0006915(apoptotic process),GO:0006954(inflammatory response),GO:0006968(cellular defense response),GO:0007…	GO:0000139(Golgi membrane),GO:0005882(intermediate filament),GO:0005886(plasma membrane),GO:0005887(integral component of plasma membrane),GO:0014069(postsynaptic density),GO:0016020(membrane),GO:0030425(dendrite),GO:0030673(axolemma),GO:0043025(neuronal cell body),GO:0048786(presynaptic active zone),GO:0098978(glutamatergic synapse),GO:0099055(integral component of postsynaptic membrane),GO:0099…	GO:0001609(G protein-coupled adenosine receptor activity),GO:0005515(protein binding),GO:0019899(enzyme binding),GO:0031802(type 5 metabotropic glutamate receptor binding),GO:0042802(identical protein binding),GO:0044877(protein-containing complex binding),GO:0051393(alpha-actinin binding)
C5AR2	NC_000019.10:47331614-47342080	+	protein_coding	8.81978	76.575	3.1159	4.17e-07	1.19e-05	K04171 C5AR2, GPR77; C5a anaphylatoxin chemotactic receptor 2	GO:0002430(complement receptor mediated signaling pathway),GO:0006935(chemotaxis),GO:0006954(inflammatory response),GO:0007200(phospholipase C-activating G protein-coupled receptor signaling pathway),GO:0007204(positive regulation of cytosolic calcium ion concentration),GO:0030449(regulation of complement activation),GO:0032677(regulation of interleukin-8 production),GO:0032715(negative regulatio…	GO:0005886(plasma membrane),GO:0009925(basal plasma membrane),GO:0016021(integral component of membrane),GO:0045177(apical part of cell)	GO:0004875(complement receptor activity),GO:0004878(complement component C5a receptor activity),GO:0004930(G protein-coupled receptor activity),GO:0005515(protein binding)
PYGL	NC_000014.9:50905217-50944530	-	protein_coding	68.6178	596.06	3.1142	4.97e-11	6.53e-09	K00688 PYG, glgP; glycogen phosphorylase [EC:2.4.1.1]	GO:0005977(glycogen metabolic process),GO:0005980(glycogen catabolic process),GO:0006015(5-phosphoribose 1-diphosphate biosynthetic process),GO:0009617(response to bacterium),GO:0042593(glucose homeostasis),GO:0043312(neutrophil degranulation),GO:0070266(necroptotic process)	GO:0005576(extracellular region),GO:0005737(cytoplasm),GO:0005829(cytosol),GO:0034774(secretory granule lumen),GO:0070062(extracellular exosome),GO:1904813(ficolin-1-rich granule lumen)	GO:0002060(purine nucleobase binding),GO:0005515(protein binding),GO:0005524(ATP binding),GO:0005536(glucose binding),GO:0008144(drug binding),GO:0008184(glycogen phosphorylase activity),GO:0016208(AMP binding),GO:0019842(vitamin binding),GO:0030170(pyridoxal phosphate binding),GO:0032052(bile acid binding),GO:0042802(identical protein binding),GO:0102250(linear malto-oligosaccharide phosphorylas…
CLMN	NC_000014.9:95181939-95319908	-	protein_coding	95.6605	825.595	3.1089	3.94e-11	5.33e-09	-	GO:0007097(nuclear migration),GO:0008285(negative regulation of cell population proliferation),GO:0031175(neuron projection development),GO:0051647(nucleus localization)	GO:0005640(nuclear outer membrane),GO:0005737(cytoplasm),GO:0016021(integral component of membrane),GO:0034993(meiotic nuclear membrane microtubule tethering complex)	GO:0051015(actin filament binding)
GDPD3	NC_000016.10:30104810-30113557	-	protein_coding	14.6966	127.888	3.1073	4.45e-05	0.00056549	K22387 GDPD1_3, GDE4_7; lysophospholipase D [EC:3.1.4.39]	GO:0006644(phospholipid metabolic process),GO:0034638(phosphatidylcholine catabolic process),GO:0046475(glycerophospholipid catabolic process),GO:0070291(N-acylethanolamine metabolic process)	GO:0005783(endoplasmic reticulum),GO:0005789(endoplasmic reticulum membrane),GO:0016021(integral component of membrane),GO:0048471(perinuclear region of cytoplasm),GO:0070062(extracellular exosome)	GO:0004622(lysophospholipase activity),GO:0008081(phosphoric diester hydrolase activity),GO:0046872(metal ion binding)
MCEMP1	NC_000019.10:7677057-7679833	+	protein_coding	14.7839	129.845	3.1055	1.43e-18	2.8e-15	-	GO:0043312(neutrophil degranulation)	GO:0005886(plasma membrane),GO:0016021(integral component of membrane),GO:0035579(specific granule membrane),GO:0070821(tertiary granule membrane)	GO:0005515(protein binding),GO:0042802(identical protein binding)
TG	NC_000008.11:132866943-133134902	+	protein_coding	34.7029	297.294	3.1	2.2e-08	1.04e-06	K10809 TG; thyroglobulin	GO:0006590(thyroid hormone generation),GO:0007165(signal transduction),GO:0015705(iodide transport),GO:0030878(thyroid gland development),GO:0031641(regulation of myelination),GO:0042446(hormone biosynthetic process)	GO:0005576(extracellular region),GO:0005615(extracellular space)	GO:0005179(hormone activity),GO:0005515(protein binding),GO:0042802(identical protein binding)
RFX2	NC_000019.10:5993164-6110653	-	protein_coding	15.8695	136.606	3.0914	2.64e-10	2.57e-08	K09173 RFX1_2_3; regulatory factor X 1/2/3	GO:0001675(acrosome assembly),GO:0006357(regulation of transcription by RNA polymerase II),GO:0007286(spermatid development),GO:0045944(positive regulation of transcription by RNA polymerase II),GO:0060271(cilium assembly),GO:1990830(cellular response to leukemia inhibitory factor)	GO:0005634(nucleus),GO:0005737(cytoplasm)	GO:0000978(RNA polymerase II cis-regulatory region sequence-specific DNA binding),GO:0000981(DNA-binding transcription factor activity, RNA polymerase II-specific),GO:0001228(DNA-binding transcription activator activity, RNA polymerase II-specific),GO:0003677(DNA binding),GO:0003700(DNA-binding transcription factor activity),GO:0005515(protein binding),GO:1990837(sequence-specific double-stranded…
SEMA6B	NC_000019.10:4542588-4581484	-	protein_coding	5.55011	46.5308	3.0898	1.77e-08	8.74e-07	K06842 SEMA6; semaphorin 6	GO:0001755(neural crest cell migration),GO:0007411(axon guidance),GO:0030335(positive regulation of cell migration),GO:0048843(negative regulation of axon extension involved in axon guidance),GO:0050919(negative chemotaxis),GO:0071526(semaphorin-plexin signaling pathway)	GO:0005615(extracellular space),GO:0005887(integral component of plasma membrane)	GO:0030215(semaphorin receptor binding),GO:0045499(chemorepellent activity)
APOBEC3A	NC_000022.11:38957522-38963183	+	protein_coding	8.18203	70.6381	3.0882	2.55e-06	5.46e-05	K18750 APOBEC3; C->U-editing enzyme APOBEC3 [EC:3.5.4.-]	GO:0009972(cytidine deamination),GO:0010529(negative regulation of transposition),GO:0016554(cytidine to uridine editing),GO:0044355(clearance of foreign intracellular DNA),GO:0045071(negative regulation of viral genome replication),GO:0045087(innate immune response),GO:0045869(negative regulation of single stranded viral RNA replication via double stranded DNA intermediate),GO:0051607(defense re…	GO:0000932(P-body),GO:0005634(nucleus),GO:0005654(nucleoplasm),GO:0005737(cytoplasm)	GO:0003723(RNA binding),GO:0004126(cytidine deaminase activity),GO:0005515(protein binding),GO:0008270(zinc ion binding),GO:0047844(deoxycytidine deaminase activity)
ZAR1L	NC_000013.11:32303771-32311954	-	protein_coding	1.66451	14.7812	3.0862	0.00018697	0.0018298	K18762 ZAR1; zygote arrest protein 1	GO:0006412(translation)	GO:0005737(cytoplasm)	GO:1903231(mRNA binding involved in posttranscriptional gene silencing)
LOC107983947	NC_000001.11:150550283-150551350	+	protein_coding	57.4236	486.26	3.0861	1.34e-11	2.25e-09	-	-	-	-
SCNN1A	NC_000012.12:6346843-6377357	-	protein_coding	1.36972	11.2374	3.085	0.0024716	0.014943	K04824 SCNN1A, ENACA; amiloride-sensitive sodium channel subunit alpha	GO:0034220(ion transmembrane transport),GO:0035725(sodium ion transmembrane transport),GO:0050891(multicellular organismal water homeostasis),GO:0050896(response to stimulus),GO:0050909(sensory perception of taste),GO:0055078(sodium ion homeostasis)	GO:0001669(acrosomal vesicle),GO:0005737(cytoplasm),GO:0005886(plasma membrane),GO:0005887(integral component of plasma membrane),GO:0016324(apical plasma membrane),GO:0031514(motile cilium),GO:0034706(sodium channel complex),GO:0060170(ciliary membrane),GO:0070062(extracellular exosome),GO:0097228(sperm principal piece)	GO:0005515(protein binding),GO:0015280(ligand-gated sodium channel activity),GO:0050699(WW domain binding)
CEP295NL	NC_000017.11:78890580-78903217	-	protein_coding	21.9635	186.571	3.0781	6.44e-08	2.55e-06	-	GO:0046599(regulation of centriole replication)	GO:0005813(centrosome),GO:0005814(centriole),GO:0005829(cytosol),GO:0005929(cilium)	GO:0008017(microtubule binding)
IFRD1	NC_000007.14:112423144-112477940	+	protein_coding	30.8881	261.354	3.0767	6.11e-07	1.64e-05	-	GO:0006357(regulation of transcription by RNA polymerase II),GO:0007518(myoblast fate determination),GO:0014706(striated muscle tissue development),GO:0030517(negative regulation of axon extension),GO:0042692(muscle cell differentiation),GO:0043403(skeletal muscle tissue regeneration),GO:0048671(negative regulation of collateral sprouting)	GO:0005634(nucleus),GO:0005737(cytoplasm)	-
TMEM88	NC_000017.11:7854886-7856099	+	protein_coding	4.67617	39.9588	3.0726	4.32e-06	8.32e-05	-	GO:0007275(multicellular organism development),GO:0016055(Wnt signaling pathway),GO:0050821(protein stabilization),GO:0072659(protein localization to plasma membrane),GO:0090090(negative regulation of canonical Wnt signaling pathway)	GO:0005829(cytosol),GO:0005886(plasma membrane),GO:0016021(integral component of membrane)	GO:0005515(protein binding),GO:0030165(PDZ domain binding)
LOC105369914	NC_000012.12:94648408-94651098	+	protein_coding	110.14	922.981	3.0682	2.81e-09	1.88e-07	-	-	-	-
FOLR3	NC_000011.10:72135710-72139892	+	protein_coding	5.71955	48.3188	3.066	5.56e-09	3.36e-07	K13649 FOLR; folate receptor	GO:0007155(cell adhesion),GO:0007342(fusion of sperm to egg plasma membrane involved in single fertilization),GO:0015884(folic acid transport),GO:0035036(sperm-egg recognition),GO:0043312(neutrophil degranulation)	GO:0005576(extracellular region),GO:0016020(membrane),GO:0019898(extrinsic component of membrane),GO:0031362(anchored component of external side of plasma membrane),GO:0035580(specific granule lumen),GO:1904724(tertiary granule lumen)	GO:0005515(protein binding),GO:0005542(folic acid binding),GO:0038023(signaling receptor activity)
MMP8	NC_000011.10:102711795-102724967	-	protein_coding	2.29551	18.2581	3.0633	0.00015889	0.0015958	K01402 MMP8; matrix metalloproteinase-8 (neutrophil collagenase) [EC:3.4.24.34]	GO:0006508(proteolysis),GO:0010628(positive regulation of gene expression),GO:0010629(negative regulation of gene expression),GO:0022617(extracellular matrix disassembly),GO:0030198(extracellular matrix organization),GO:0030574(collagen catabolic process),GO:0032693(negative regulation of interleukin-10 production),GO:0032755(positive regulation of interleukin-6 production),GO:0035987(endodermal …	GO:0005576(extracellular region),GO:0005615(extracellular space),GO:0035580(specific granule lumen),GO:0062023(collagen-containing extracellular matrix),GO:1904724(tertiary granule lumen)	GO:0004175(endopeptidase activity),GO:0004222(metalloendopeptidase activity),GO:0004252(serine-type endopeptidase activity),GO:0008233(peptidase activity),GO:0008270(zinc ion binding)
LOC105376335	NC_000009.12:83920901-83924885	+	protein_coding	10.1887	86.8597	3.0618	1.72e-09	1.25e-07	-	-	-	-
NTNG2	NC_000009.12:132161234-132244534	+	protein_coding	35.6802	298.303	3.0604	4.28e-07	1.21e-05	K16359 NTNG2; netrin-G2	GO:0007409(axonogenesis),GO:0009887(animal organ morphogenesis),GO:0009888(tissue development),GO:0010975(regulation of neuron projection development),GO:0016477(cell migration),GO:0034446(substrate adhesion-dependent cell spreading),GO:0050804(modulation of chemical synaptic transmission),GO:0070831(basement membrane assembly),GO:0098698(postsynaptic specialization assembly),GO:0099560(synaptic …	GO:0005576(extracellular region),GO:0005886(plasma membrane),GO:0030424(axon),GO:0043256(laminin complex),GO:0045171(intercellular bridge),GO:0046658(anchored component of plasma membrane),GO:0090543(Flemming body),GO:0098685(Schaffer collateral - CA1 synapse),GO:0098978(glutamatergic synapse),GO:0099029(anchored component of presynaptic active zone membrane)	GO:0003674(molecular_function),GO:0005515(protein binding)
CIB3	NC_000019.10:16161368-16173525	-	protein_coding	9.19373	76.1112	3.0515	5.81e-05	0.00070376	K23838 -	-	-	GO:0000287(magnesium ion binding),GO:0005509(calcium ion binding),GO:0005515(protein binding)
DENND3	NC_000008.11:141128562-141195804	+	protein_coding	218.663	1806.01	3.0454	1.37e-09	1.06e-07	K20162 DENND3; DENN domain-containing protein 3	GO:0008333(endosome to lysosome transport),GO:0032483(regulation of Rab protein signal transduction),GO:0044257(cellular protein catabolic process)	GO:0005829(cytosol),GO:0031410(cytoplasmic vesicle)	-
TCN1	NC_000011.10:59852808-59866568	-	protein_coding	4.01573	34.2062	3.0454	3.31e-05	0.00044375	-	GO:0006824(cobalt ion transport),GO:0009235(cobalamin metabolic process),GO:0015889(cobalamin transport),GO:0043312(neutrophil degranulation)	GO:0005576(extracellular region),GO:0005615(extracellular space),GO:0035580(specific granule lumen),GO:1904724(tertiary granule lumen)	GO:0031419(cobalamin binding)
GINS4	NC_000008.11:41529205-41545046	+	protein_coding	8.17496	68.1507	3.043	8.77e-05	0.00099213	K10735 GINS4, SLD5; GINS complex subunit 4	GO:0000727(double-strand break repair via break-induced replication),GO:0001833(inner cell mass cell proliferation),GO:0006271(DNA strand elongation involved in DNA replication),GO:0032508(DNA duplex unwinding)	GO:0000811(GINS complex),GO:0005654(nucleoplasm),GO:0005737(cytoplasm),GO:0031298(replication fork protection complex)	GO:0005515(protein binding),GO:0043138(3'-5' DNA helicase activity)
LSMEM1	NC_000007.14:112479542-112491062	+	protein_coding	2.00534	17.4579	3.0421	5.72e-05	0.00069412	-	-	GO:0005829(cytosol),GO:0016021(integral component of membrane)	GO:0005515(protein binding)
LZTS1	NC_000008.11:20246165-20303981	-	protein_coding	2.87794	24.2787	3.0404	1.75e-05	0.00026253	-	GO:0016242(negative regulation of macroautophagy),GO:0044772(mitotic cell cycle phase transition),GO:0048167(regulation of synaptic plasticity),GO:0048814(regulation of dendrite morphogenesis)	GO:0005737(cytoplasm),GO:0014069(postsynaptic density),GO:0016324(apical plasma membrane),GO:0043197(dendritic spine),GO:0043198(dendritic shaft),GO:0044297(cell body),GO:0045211(postsynaptic membrane)	GO:0005515(protein binding),GO:0008017(microtubule binding)
RTN2	NC_000019.10:45485288-45497055	-	protein_coding	3.47192	28.7068	3.0399	4.16e-07	1.19e-05	K20722 RTN2; reticulon-2	GO:0046324(regulation of glucose import),GO:0065002(intracellular protein transmembrane transport)	GO:0005783(endoplasmic reticulum),GO:0014802(terminal cisterna),GO:0030176(integral component of endoplasmic reticulum membrane),GO:0030315(T-tubule)	GO:0005515(protein binding)
RABGEF1	NC_000007.14:66682091-66811464	+	protein_coding	85.1549	699.511	3.0382	1.23e-08	6.43e-07	K20131 RABGEF1; Rab5 GDP/GTP exchange factor	GO:0006612(protein targeting to membrane),GO:0006897(endocytosis)	GO:0005730(nucleolus),GO:0005769(early endosome),GO:0005829(cytosol),GO:0031901(early endosome membrane),GO:0055037(recycling endosome)	GO:0003677(DNA binding),GO:0005515(protein binding),GO:0008270(zinc ion binding)
MARC1	NC_000001.11:220786697-220814399	+	protein_coding	10.7973	89.2023	3.0376	1.98e-13	6.56e-11	-	-	-	-
ST20	NC_000015.10:79898840-79923754	-	protein_coding	21.1396	173.275	3.0376	6.88e-10	5.75e-08	-	GO:0006919(activation of cysteine-type endopeptidase activity involved in apoptotic process),GO:0030308(negative regulation of cell growth),GO:0071494(cellular response to UV-C),GO:0097190(apoptotic signaling pathway),GO:1902512(positive regulation of apoptotic DNA fragmentation)	-	GO:0008656(cysteine-type endopeptidase activator activity involved in apoptotic process)
PFKFB2	NC_000001.11:207053063-207081023	+	protein_coding	15.3765	126.057	3.0368	4.4e-06	8.44e-05	K19029 PFKFB2; 6-phosphofructo-2-kinase / fructose-2,6-biphosphatase 2 [EC:2.7.1.105 3.1.3.46]	GO:0006000(fructose metabolic process),GO:0006003(fructose 2,6-bisphosphate metabolic process),GO:0006007(glucose catabolic process),GO:0006089(lactate metabolic process),GO:0006096(glycolytic process),GO:0009749(response to glucose),GO:0016311(dephosphorylation),GO:0032024(positive regulation of insulin secretion),GO:0033133(positive regulation of glucokinase activity),GO:0045821(positive regula…	GO:0005654(nucleoplasm),GO:0005829(cytosol)	GO:0003873(6-phosphofructo-2-kinase activity),GO:0004331(fructose-2,6-bisphosphate 2-phosphatase activity),GO:0005515(protein binding),GO:0005524(ATP binding),GO:0019901(protein kinase binding)
GABARAPL1	NC_000012.12:10212846-10223128	+	protein_coding	30.218	247.526	3.0354	1.22e-07	4.21e-06	K08341 GABARAP, ATG8, LC3; GABA(A) receptor-associated protein	GO:0000045(autophagosome assembly),GO:0000422(autophagy of mitochondrion),GO:0006995(cellular response to nitrogen starvation),GO:0016236(macroautophagy),GO:0097352(autophagosome maturation)	GO:0000421(autophagosome membrane),GO:0005622(intracellular anatomical structure),GO:0005739(mitochondrion),GO:0005776(autophagosome),GO:0005783(endoplasmic reticulum),GO:0005794(Golgi apparatus),GO:0005829(cytosol),GO:0005874(microtubule),GO:0030659(cytoplasmic vesicle membrane),GO:0032590(dendrite membrane),GO:0032839(dendrite cytoplasm),GO:0044297(cell body)	GO:0005515(protein binding),GO:0030957(Tat protein binding),GO:0031625(ubiquitin protein ligase binding),GO:0048487(beta-tubulin binding),GO:0050811(GABA receptor binding)
GNAZ	NC_000022.11:23070349-23125037	+	protein_coding	46.5956	382.323	3.0345	9.65e-08	3.49e-06	K04535 GNAZ; guanine nucleotide-binding protein G(z) subunit alpha	GO:0006457(protein folding),GO:0007186(G protein-coupled receptor signaling pathway),GO:0007188(adenylate cyclase-modulating G protein-coupled receptor signaling pathway),GO:0007193(adenylate cyclase-inhibiting G protein-coupled receptor signaling pathway)	GO:0005635(nuclear envelope),GO:0005783(endoplasmic reticulum),GO:0005829(cytosol),GO:0005834(heterotrimeric G-protein complex),GO:0005886(plasma membrane),GO:0030425(dendrite),GO:0044297(cell body)	GO:0001664(G protein-coupled receptor binding),GO:0003924(GTPase activity),GO:0005515(protein binding),GO:0005525(GTP binding),GO:0031683(G-protein beta/gamma-subunit complex binding),GO:0031821(G protein-coupled serotonin receptor binding),GO:0046872(metal ion binding)
JUNB	NC_000019.10:12791496-12793311	+	protein_coding	379.752	3100.38	3.0291	4.26e-08	1.8e-06	K09028 JUNB; transcription factor jun-B	GO:0001570(vasculogenesis),GO:0001649(osteoblast differentiation),GO:0001829(trophectodermal cell differentiation),GO:0006357(regulation of transcription by RNA polymerase II),GO:0019221(cytokine-mediated signaling pathway),GO:0030316(osteoclast differentiation),GO:0033687(osteoblast proliferation),GO:0042127(regulation of cell population proliferation),GO:0045944(positive regulation of transcrip…	GO:0000785(chromatin),GO:0005654(nucleoplasm),GO:0005667(transcription regulator complex),GO:0035976(transcription factor AP-1 complex)	GO:0000978(RNA polymerase II cis-regulatory region sequence-specific DNA binding),GO:0000981(DNA-binding transcription factor activity, RNA polymerase II-specific),GO:0001228(DNA-binding transcription activator activity, RNA polymerase II-specific),GO:0003677(DNA binding),GO:0005515(protein binding),GO:0008134(transcription factor binding),GO:1990837(sequence-specific double-stranded DNA binding)
NRBF2	NC_000010.11:63133247-63155031	+	protein_coding	21.1775	174.374	3.0269	3.68e-07	1.08e-05	K21246 NRBF2; nuclear receptor-binding factor 2	GO:0006367(transcription initiation from RNA polymerase II promoter),GO:0006914(autophagy),GO:0034976(response to endoplasmic reticulum stress),GO:0043550(regulation of lipid kinase activity)	GO:0005654(nucleoplasm),GO:0005737(cytoplasm),GO:0005776(autophagosome),GO:0031410(cytoplasmic vesicle),GO:0035032(phosphatidylinositol 3-kinase complex, class III)	GO:0005515(protein binding)
S100A9	NC_000001.11:153357854-153361027	+	protein_coding	1476.4	12027.8	3.026	3.59e-24	6.05e-20	K21128 S100A9; protein S100-A9	GO:0001816(cytokine production),GO:0002224(toll-like receptor signaling pathway),GO:0002523(leukocyte migration involved in inflammatory response),GO:0002544(chronic inflammatory response),GO:0006914(autophagy),GO:0006915(apoptotic process),GO:0006919(activation of cysteine-type endopeptidase activity involved in apoptotic process),GO:0006954(inflammatory response),GO:0007267(cell-cell signaling)…	GO:0005576(extracellular region),GO:0005615(extracellular space),GO:0005634(nucleus),GO:0005654(nucleoplasm),GO:0005737(cytoplasm),GO:0005829(cytosol),GO:0005856(cytoskeleton),GO:0005886(plasma membrane),GO:0030054(cell junction),GO:0034774(secretory granule lumen),GO:0062023(collagen-containing extracellular matrix),GO:0070062(extracellular exosome)	GO:0005509(calcium ion binding),GO:0005515(protein binding),GO:0008017(microtubule binding),GO:0008270(zinc ion binding),GO:0016209(antioxidant activity),GO:0035662(Toll-like receptor 4 binding),GO:0048306(calcium-dependent protein binding),GO:0050544(arachidonic acid binding),GO:0050786(RAGE receptor binding)
SPRTN	NC_000001.11:231337936-231355029	+	protein_coding	59.1702	481.124	3.0222	1.78e-06	4.01e-05	K24051 SPRTN; SprT-like domain-contaning protein Spartan	GO:0006974(cellular response to DNA damage stimulus),GO:0009411(response to UV),GO:0019985(translesion synthesis),GO:0031398(positive regulation of protein ubiquitination),GO:0070987(error-free translesion synthesis)	GO:0005634(nucleus),GO:0005654(nucleoplasm),GO:0005694(chromosome),GO:0016607(nuclear speck)	GO:0003677(DNA binding),GO:0005515(protein binding),GO:0031593(polyubiquitin modification-dependent protein binding),GO:0043130(ubiquitin binding),GO:0046872(metal ion binding),GO:0070530(K63-linked polyubiquitin modification-dependent protein binding)
CERS1	NC_000019.10:18868546-18896727	-	protein_coding	2.05873	16.6651	3.0204	0.0046491	0.024253	K04710 CERS1_2_3_4, LASS1_2_3_4; ceramide synthetase [EC:2.3.1.24]	GO:0030148(sphingolipid biosynthetic process),GO:0035690(cellular response to drug),GO:0036146(cellular response to mycotoxin),GO:0046513(ceramide biosynthetic process),GO:0051974(negative regulation of telomerase activity),GO:0071492(cellular response to UV-A),GO:0072721(cellular response to dithiothreitol)	GO:0005783(endoplasmic reticulum),GO:0005789(endoplasmic reticulum membrane),GO:0016020(membrane),GO:0016021(integral component of membrane),GO:0043231(intracellular membrane-bounded organelle)	GO:0016410(N-acyltransferase activity),GO:0050291(sphingosine N-acyltransferase activity)
LTA4H	NC_000012.12:96000753-96043520	-	protein_coding	93.8106	761.677	3.0175	1.57e-09	1.17e-07	K01254 LTA4H; leukotriene-A4 hydrolase [EC:3.3.2.6]	GO:0006508(proteolysis),GO:0006691(leukotriene metabolic process),GO:0019370(leukotriene biosynthetic process),GO:0042759(long-chain fatty acid biosynthetic process),GO:0043171(peptide catabolic process),GO:0043312(neutrophil degranulation),GO:0044255(cellular lipid metabolic process),GO:0044267(cellular protein metabolic process)	GO:0005576(extracellular region),GO:0005634(nucleus),GO:0005654(nucleoplasm),GO:0005829(cytosol),GO:0070062(extracellular exosome),GO:1904724(tertiary granule lumen),GO:1904813(ficolin-1-rich granule lumen)	GO:0003723(RNA binding),GO:0004177(aminopeptidase activity),GO:0004301(epoxide hydrolase activity),GO:0004463(leukotriene-A4 hydrolase activity),GO:0005515(protein binding),GO:0008233(peptidase activity),GO:0008270(zinc ion binding),GO:0070006(metalloaminopeptidase activity)
LOC643802	NC_000016.10:53365391-53371212	-	protein_coding	4.11617	35.377	3.0171	5.77e-05	0.00070008	K14559 MPP10; U3 small nucleolar RNA-associated protein MPP10	-	-	-
PFKFB4	NC_000003.12:48517684-48562383	-	protein_coding	23.5559	191.552	3.0136	1.28e-09	1e-07	K19030 PFKFB4; 6-phosphofructo-2-kinase / fructose-2,6-biphosphatase 4 [EC:2.7.1.105 3.1.3.46]	GO:0006000(fructose metabolic process),GO:0006003(fructose 2,6-bisphosphate metabolic process),GO:0016311(dephosphorylation),GO:0045821(positive regulation of glycolytic process),GO:0046835(carbohydrate phosphorylation)	GO:0005829(cytosol)	GO:0003873(6-phosphofructo-2-kinase activity),GO:0004331(fructose-2,6-bisphosphate 2-phosphatase activity),GO:0005515(protein binding),GO:0005524(ATP binding)
FOXN4	NC_000012.12:109277978-109309406	-	protein_coding	0.576962	5.35743	3.0091	0.011352	0.048697	K09407 FOXN; forkhead box protein N	GO:0001947(heart looping),GO:0006355(regulation of transcription, DNA-templated),GO:0006357(regulation of transcription by RNA polymerase II),GO:0008016(regulation of heart contraction),GO:0010842(retina layer formation),GO:0035881(amacrine cell differentiation),GO:0036302(atrioventricular canal development),GO:0045893(positive regulation of transcription, DNA-templated),GO:0060579(ventral spinal…	GO:0005634(nucleus)	GO:0000981(DNA-binding transcription factor activity, RNA polymerase II-specific),GO:0000987(cis-regulatory region sequence-specific DNA binding),GO:0003682(chromatin binding),GO:0003700(DNA-binding transcription factor activity),GO:0005515(protein binding)
NANOS3	NC_000019.10:13862063-13880757	+	protein_coding	1.31312	10.8191	3.0084	0.0048307	0.025018	K18761 NANOS3, NOS3; protein nanos 3	GO:0006417(regulation of translation),GO:0007275(multicellular organism development),GO:0007281(germ cell development),GO:0007283(spermatogenesis),GO:0017148(negative regulation of translation),GO:0048477(oogenesis),GO:0051726(regulation of cell cycle),GO:1900153(positive regulation of nuclear-transcribed mRNA catabolic process, deadenylation-dependent decay),GO:2001234(negative regulation of apo…	GO:0000932(P-body),GO:0005634(nucleus),GO:0005737(cytoplasm),GO:0010494(cytoplasmic stress granule),GO:0048471(perinuclear region of cytoplasm)	GO:0003723(RNA binding),GO:0003729(mRNA binding),GO:0005515(protein binding),GO:0008270(zinc ion binding)
FRAT1	NC_000010.11:97319265-97321915	+	protein_coding	58.0645	465.845	3.0004	9.86e-11	1.17e-08	K03069 FRAT1; frequently rearranged in advanced T-cell lymphomas 1	GO:0060070(canonical Wnt signaling pathway),GO:0090263(positive regulation of canonical Wnt signaling pathway),GO:1904886(beta-catenin destruction complex disassembly)	GO:0005737(cytoplasm),GO:0005829(cytosol),GO:0043231(intracellular membrane-bounded organelle)	GO:0005515(protein binding)
GUCY2D	NC_000017.11:8002670-8020340	+	protein_coding	12.4288	98.4583	2.9987	2.54e-07	8.03e-06	K12321 GUCY2D_E; guanylate cyclase 2D/E [EC:4.6.1.2]	GO:0006182(cGMP biosynthetic process),GO:0006468(protein phosphorylation),GO:0007165(signal transduction),GO:0007168(receptor guanylyl cyclase signaling pathway),GO:0007601(visual perception),GO:0022400(regulation of rhodopsin mediated signaling pathway),GO:0035556(intracellular signal transduction)	GO:0001750(photoreceptor outer segment),GO:0005640(nuclear outer membrane),GO:0005789(endoplasmic reticulum membrane),GO:0005886(plasma membrane),GO:0005887(integral component of plasma membrane),GO:0042622(photoreceptor outer segment membrane),GO:0097381(photoreceptor disc membrane)	GO:0001653(peptide receptor activity),GO:0004383(guanylate cyclase activity),GO:0004672(protein kinase activity),GO:0005515(protein binding),GO:0005524(ATP binding),GO:0005525(GTP binding),GO:0038023(signaling receptor activity),GO:0042803(protein homodimerization activity)
CEBPB	NC_000020.11:50190583-50192690	+	protein_coding	213.448	1701.61	2.9934	4.13e-14	2.09e-11	K10048 CEBPB; CCAAT/enhancer binding protein (C/EBP), beta	GO:0000122(negative regulation of transcription by RNA polymerase II),GO:0001541(ovarian follicle development),GO:0001892(embryonic placenta development),GO:0006355(regulation of transcription, DNA-templated),GO:0006953(acute-phase response),GO:0006954(inflammatory response),GO:0006955(immune response),GO:0007613(memory),GO:0030182(neuron differentiation),GO:0032753(positive regulation of interle…	GO:0000779(condensed chromosome, centromeric region),GO:0005634(nucleus),GO:0005654(nucleoplasm),GO:0005737(cytoplasm),GO:0016363(nuclear matrix),GO:0036488(CHOP-C/EBP complex)	GO:0000977(RNA polymerase II transcription regulatory region sequence-specific DNA binding),GO:0000978(RNA polymerase II cis-regulatory region sequence-specific DNA binding),GO:0000979(RNA polymerase II core promoter sequence-specific DNA binding),GO:0000981(DNA-binding transcription factor activity, RNA polymerase II-specific),GO:0001227(DNA-binding transcription repressor activity, RNA polymera…
ST6GALNAC1	NC_000017.11:76617769-76643838	-	protein_coding	3.17648	25.3251	2.9923	1.18e-05	0.00019008	K03479 SIAT7A, ST6GalNAc I; alpha-N-acetylgalactosaminide alpha-2,6-sialyltransferase (sialyltransferase 7A) [EC:2.4.99.3]	GO:0006486(protein glycosylation),GO:0009312(oligosaccharide biosynthetic process),GO:0097503(sialylation)	GO:0000139(Golgi membrane),GO:0016021(integral component of membrane)	GO:0001665(alpha-N-acetylgalactosaminide alpha-2,6-sialyltransferase activity),GO:0008373(sialyltransferase activity)
CHST15	NC_000010.11:124006059-124093684	-	protein_coding	139.046	1104.07	2.9868	1.69e-12	4.19e-10	K08106 CHST15; N-acetylgalactosamine 4-sulfate 6-O-sulfotransferase [EC:2.8.2.33]	GO:0019319(hexose biosynthetic process),GO:0030206(chondroitin sulfate biosynthetic process)	GO:0000139(Golgi membrane),GO:0016021(integral component of membrane)	GO:0005515(protein binding),GO:0050656(3'-phosphoadenosine 5'-phosphosulfate binding),GO:0050659(N-acetylgalactosamine 4-sulfate 6-O-sulfotransferase activity)
FABP5	NC_000008.11:81280483-81284777	+	protein_coding	7.21976	58.6555	2.986	4.9e-06	9.22e-05	K08754 FABP5; fatty acid-binding protein 5, epidermal	GO:0006006(glucose metabolic process),GO:0006629(lipid metabolic process),GO:0006656(phosphatidylcholine biosynthetic process),GO:0008544(epidermis development),GO:0010829(negative regulation of glucose transmembrane transport),GO:0015909(long-chain fatty acid transport),GO:0019433(triglyceride catabolic process),GO:0031392(regulation of prostaglandin biosynthetic process),GO:0035360(positive reg…	GO:0005576(extracellular region),GO:0005634(nucleus),GO:0005654(nucleoplasm),GO:0005737(cytoplasm),GO:0005829(cytosol),GO:0005886(plasma membrane),GO:0014069(postsynaptic density),GO:0030667(secretory granule membrane),GO:0035578(azurophil granule lumen),GO:0045202(synapse),GO:0070062(extracellular exosome)	GO:0001972(retinoic acid binding),GO:0005324(long-chain fatty acid transporter activity),GO:0005504(fatty acid binding),GO:0005515(protein binding),GO:0008289(lipid binding),GO:0042802(identical protein binding)
SMAP2	NC_000001.11:40373672-40423326	+	protein_coding	252.783	1998.4	2.982	1.06e-10	1.21e-08	K12486 SMAP; stromal membrane-associated protein	GO:0043547(positive regulation of GTPase activity)	GO:0005737(cytoplasm)	GO:0005096(GTPase activator activity),GO:0005515(protein binding),GO:0046872(metal ion binding)
EGR1	NC_000005.10:138465492-138469315	+	protein_coding	20.5223	162.115	2.9804	2.05e-05	0.00030157	K09203 EGR1; early growth response protein 1	GO:0000122(negative regulation of transcription by RNA polymerase II),GO:0001666(response to hypoxia),GO:0002931(response to ischemia),GO:0006357(regulation of transcription by RNA polymerase II),GO:0009749(response to glucose),GO:0010628(positive regulation of gene expression),GO:0030217(T cell differentiation),GO:0030509(BMP signaling pathway),GO:0032731(positive regulation of interleukin-1 bet…	GO:0005634(nucleus),GO:0005654(nucleoplasm),GO:0005737(cytoplasm)	GO:0000976(transcription cis-regulatory region binding),GO:0000977(RNA polymerase II transcription regulatory region sequence-specific DNA binding),GO:0000978(RNA polymerase II cis-regulatory region sequence-specific DNA binding),GO:0000981(DNA-binding transcription factor activity, RNA polymerase II-specific),GO:0001228(DNA-binding transcription activator activity, RNA polymerase II-specific),GO…
KLF5	NC_000013.11:73054976-73077542	+	protein_coding	2.47504	19.822	2.9791	5.25e-05	0.00064929	K09206 KLF5; krueppel-like factor 5	GO:0000122(negative regulation of transcription by RNA polymerase II),GO:0001525(angiogenesis),GO:0006357(regulation of transcription by RNA polymerase II),GO:0008284(positive regulation of cell population proliferation),GO:0014816(skeletal muscle satellite cell differentiation),GO:0014901(satellite cell activation involved in skeletal muscle regeneration),GO:0014908(myotube differentiation invol…	GO:0005654(nucleoplasm),GO:0005667(transcription regulator complex),GO:0005794(Golgi apparatus),GO:0043231(intracellular membrane-bounded organelle)	GO:0000978(RNA polymerase II cis-regulatory region sequence-specific DNA binding),GO:0000981(DNA-binding transcription factor activity, RNA polymerase II-specific),GO:0001228(DNA-binding transcription activator activity, RNA polymerase II-specific),GO:0005515(protein binding),GO:0043426(MRF binding),GO:0046872(metal ion binding),GO:1990837(sequence-specific double-stranded DNA binding)
DOK3	NC_000005.10:177501904-177510508	-	protein_coding	85.9733	678.438	2.9771	2.72e-11	4.03e-09	K24036 -	GO:0007265(Ras protein signal transduction),GO:0043312(neutrophil degranulation)	GO:0005886(plasma membrane),GO:0030667(secretory granule membrane),GO:0101003(ficolin-1-rich granule membrane)	GO:0005515(protein binding)
IL1RAP	NC_000003.12:190514051-190657197	+	protein_coding	15.2776	121.693	2.9764	4.41e-07	1.24e-05	K04723 IL1RAP; interleukin 1 receptor accessory protein	GO:0006954(inflammatory response),GO:0006955(immune response),GO:0019221(cytokine-mediated signaling pathway),GO:0032736(positive regulation of interleukin-13 production),GO:0032754(positive regulation of interleukin-5 production),GO:0038172(interleukin-33-mediated signaling pathway),GO:0045087(innate immune response),GO:0051092(positive regulation of NF-kappaB transcription factor activity),GO:0…	GO:0005576(extracellular region),GO:0005886(plasma membrane),GO:0005887(integral component of plasma membrane),GO:0016020(membrane),GO:0098978(glutamatergic synapse)	GO:0002114(interleukin-33 receptor activity),GO:0004908(interleukin-1 receptor activity),GO:0005149(interleukin-1 receptor binding),GO:0050135(NAD(P)+ nucleosidase activity),GO:0061809(NAD+ nucleotidase, cyclic ADP-ribose generating)
CSRNP1	NC_000003.12:39141851-39154602	-	protein_coding	45.9378	362.123	2.9743	6.91e-08	2.7e-06	K17494 CSRNP; cysteine/serine-rich nuclear protein	GO:0006915(apoptotic process),GO:0009791(post-embryonic development),GO:0045944(positive regulation of transcription by RNA polymerase II),GO:0048008(platelet-derived growth factor receptor signaling pathway),GO:0048705(skeletal system morphogenesis),GO:0060021(roof of mouth development),GO:0060325(face morphogenesis)	GO:0005634(nucleus)	GO:0000981(DNA-binding transcription factor activity, RNA polymerase II-specific),GO:0001228(DNA-binding transcription activator activity, RNA polymerase II-specific),GO:0003674(molecular_function),GO:0003700(DNA-binding transcription factor activity),GO:0005515(protein binding),GO:0043565(sequence-specific DNA binding)
METTL23	NC_000017.11:76725876-76733881	+	protein_coding	105.219	826.5	2.9739	8.32e-07	2.1e-05	K23151 METTL23; methyltransferase-like protein 23 [EC:2.1.1.-]	GO:0032259(methylation),GO:0045944(positive regulation of transcription by RNA polymerase II),GO:0050890(cognition)	GO:0005634(nucleus),GO:0005737(cytoplasm),GO:0016021(integral component of membrane),GO:0032991(protein-containing complex)	GO:0005515(protein binding),GO:0008134(transcription factor binding),GO:0008168(methyltransferase activity),GO:0031072(heat shock protein binding)
PTP4A1	NC_000006.12:63528021-63583588	+	protein_coding	40.9954	322.385	2.9687	9.31e-08	3.4e-06	K18041 PTP4A; protein tyrosine phosphatase type IVA [EC:3.1.3.48]	GO:0007049(cell cycle),GO:0007275(multicellular organism development),GO:0030335(positive regulation of cell migration),GO:0035335(peptidyl-tyrosine dephosphorylation)	GO:0005634(nucleus),GO:0005737(cytoplasm),GO:0005769(early endosome),GO:0005783(endoplasmic reticulum),GO:0005819(spindle),GO:0009898(cytoplasmic side of plasma membrane)	GO:0004725(protein tyrosine phosphatase activity),GO:0005515(protein binding),GO:0008138(protein tyrosine/serine/threonine phosphatase activity)
SULT1B1	NC_000004.12:69726848-69760712	-	protein_coding	6.53172	51.6677	2.9684	1.24e-07	4.25e-06	K01025 SULT1; sulfotransferase [EC:2.8.2.-]	GO:0006068(ethanol catabolic process),GO:0006576(cellular biogenic amine metabolic process),GO:0006805(xenobiotic metabolic process),GO:0008202(steroid metabolic process),GO:0009812(flavonoid metabolic process),GO:0018958(phenol-containing compound metabolic process),GO:0030855(epithelial cell differentiation),GO:0042403(thyroid hormone metabolic process),GO:0050427(3'-phosphoadenosine 5'-phospho…	GO:0005829(cytosol)	GO:0004062(aryl sulfotransferase activity),GO:0005515(protein binding),GO:0008146(sulfotransferase activity)
ENDOU	NC_000012.12:47709734-47725572	-	protein_coding	7.33863	57.168	2.9675	2.54e-05	0.00035746	K14648 ENDOU, PP11; poly(U)-specific endoribonuclease [EC:3.1.-.-]	GO:0006508(proteolysis),GO:0006897(endocytosis),GO:0006955(immune response),GO:0007165(signal transduction),GO:0007565(female pregnancy),GO:0090502(RNA phosphodiester bond hydrolysis, endonucleolytic)	GO:0005576(extracellular region),GO:0005615(extracellular space),GO:0005737(cytoplasm),GO:0005886(plasma membrane)	GO:0003723(RNA binding),GO:0004521(endoribonuclease activity),GO:0005044(scavenger receptor activity),GO:0008083(growth factor activity),GO:0008236(serine-type peptidase activity),GO:0030145(manganese ion binding),GO:0030247(polysaccharide binding)
PFKFB3	NC_000010.11:6144878-6254648	+	protein_coding	79.6184	622.053	2.9646	9.31e-12	1.67e-09	K01103 PFKFB3; 6-phosphofructo-2-kinase / fructose-2,6-biphosphatase 3 [EC:2.7.1.105 3.1.3.46]	GO:0006000(fructose metabolic process),GO:0006003(fructose 2,6-bisphosphate metabolic process),GO:0016311(dephosphorylation),GO:0045821(positive regulation of glycolytic process),GO:0046835(carbohydrate phosphorylation)	GO:0005654(nucleoplasm),GO:0005829(cytosol)	GO:0003873(6-phosphofructo-2-kinase activity),GO:0004331(fructose-2,6-bisphosphate 2-phosphatase activity),GO:0005515(protein binding),GO:0005524(ATP binding)
RBM47	NC_000004.12:40423255-40630911	-	protein_coding	76.44	598.808	2.9645	6.46e-13	1.77e-10	-	GO:0002244(hematopoietic progenitor cell differentiation),GO:0016554(cytidine to uridine editing)	GO:0005634(nucleus)	GO:0003723(RNA binding),GO:0003729(mRNA binding),GO:0005515(protein binding)
INHBE	NC_000012.12:57455291-57458013	+	protein_coding	4.82803	37.3354	2.9616	8.35e-05	0.00095214	K22689 INHBE; inhibin beta E chain	GO:0010862(positive regulation of pathway-restricted SMAD protein phosphorylation),GO:0060395(SMAD protein signal transduction)	GO:0005615(extracellular space),GO:0062023(collagen-containing extracellular matrix)	GO:0005125(cytokine activity),GO:0005179(hormone activity),GO:0008083(growth factor activity)
TK2	NC_000016.10:66508003-66550412	-	protein_coding	36.8819	288.041	2.9605	1.89e-08	9.17e-07	K00857 tdk, TK; thymidine kinase [EC:2.7.1.21]	GO:0006139(nucleobase-containing compound metabolic process),GO:0009157(deoxyribonucleoside monophosphate biosynthetic process),GO:0009165(nucleotide biosynthetic process),GO:0016310(phosphorylation),GO:0043097(pyrimidine nucleoside salvage),GO:0046092(deoxycytidine metabolic process),GO:0046104(thymidine metabolic process),GO:0071897(DNA biosynthetic process)	GO:0005737(cytoplasm),GO:0005759(mitochondrial matrix)	GO:0004137(deoxycytidine kinase activity),GO:0004797(thymidine kinase activity),GO:0005524(ATP binding),GO:0019136(deoxynucleoside kinase activity),GO:0019206(nucleoside kinase activity)
ZBTB16	NC_000011.10:114059576-114256770	+	protein_coding	58.6946	456.578	2.9586	4.33e-09	2.75e-07	K10055 ZBTB16, PLZF; zinc finger and BTB domain-containing protein 16	GO:0000122(negative regulation of transcription by RNA polymerase II),GO:0001823(mesonephros development),GO:0006357(regulation of transcription by RNA polymerase II),GO:0006915(apoptotic process),GO:0007417(central nervous system development),GO:0008285(negative regulation of cell population proliferation),GO:0009880(embryonic pattern specification),GO:0009952(anterior/posterior pattern specific…	GO:0005634(nucleus),GO:0005829(cytosol),GO:0005886(plasma membrane),GO:0016604(nuclear body),GO:0016605(PML body),GO:0016607(nuclear speck),GO:0017053(transcription repressor complex),GO:0032991(protein-containing complex)	GO:0000978(RNA polymerase II cis-regulatory region sequence-specific DNA binding),GO:0001227(DNA-binding transcription repressor activity, RNA polymerase II-specific),GO:0001228(DNA-binding transcription activator activity, RNA polymerase II-specific),GO:0003677(DNA binding),GO:0005515(protein binding),GO:0008022(protein C-terminus binding),GO:0019904(protein domain specific binding),GO:0042802(i…
ABHD5	NC_000003.12:43690870-43734371	+	protein_coding	20.4413	160.076	2.9542	1.21e-07	4.19e-06	K13699 ABHD5, CGI-58; abhydrolase domain-containing protein 5 [EC:2.3.1.51]	GO:0006631(fatty acid metabolic process),GO:0006654(phosphatidic acid biosynthetic process),GO:0010891(negative regulation of sequestering of triglyceride),GO:0010898(positive regulation of triglyceride catabolic process),GO:0030154(cell differentiation),GO:0051006(positive regulation of lipoprotein lipase activity),GO:0055088(lipid homeostasis)	GO:0005739(mitochondrion),GO:0005811(lipid droplet),GO:0005829(cytosol)	GO:0003841(1-acylglycerol-3-phosphate O-acyltransferase activity),GO:0005515(protein binding),GO:0042171(lysophosphatidic acid acyltransferase activity),GO:0052689(carboxylic ester hydrolase activity)
ISG20	NC_000015.10:88635614-88656344	+	protein_coding	87.9048	681.578	2.9528	4.94e-06	9.27e-05	K12579 ISG20; interferon-stimulated gene 20 kDa protein [EC:3.1.13.1]	GO:0000738(DNA catabolic process, exonucleolytic),GO:0006364(rRNA processing),GO:0006401(RNA catabolic process),GO:0009615(response to virus),GO:0045071(negative regulation of viral genome replication),GO:0051607(defense response to virus),GO:0060337(type I interferon signaling pathway),GO:0090503(RNA phosphodiester bond hydrolysis, exonucleolytic)	GO:0005634(nucleus),GO:0005654(nucleoplasm),GO:0005730(nucleolus),GO:0005737(cytoplasm),GO:0015030(Cajal body),GO:0016605(PML body)	GO:0000175(3'-5'-exoribonuclease activity),GO:0004527(exonuclease activity),GO:0008310(single-stranded DNA 3'-5' exodeoxyribonuclease activity),GO:0008859(exoribonuclease II activity),GO:0030619(U1 snRNA binding),GO:0030620(U2 snRNA binding),GO:0034511(U3 snoRNA binding),GO:0046872(metal ion binding)
PHETA2	NC_000022.11:42074244-42079438	+	protein_coding	0.898368	7.38602	2.9507	0.0024933	0.015037	K23791 PHETA; sesquipedalian	GO:0001881(receptor recycling),GO:0007032(endosome organization),GO:0042147(retrograde transport, endosome to Golgi)	GO:0005769(early endosome),GO:0005802(trans-Golgi network),GO:0005829(cytosol),GO:0030136(clathrin-coated vesicle),GO:0055037(recycling endosome)	GO:0005515(protein binding),GO:0042803(protein homodimerization activity)
SLC22A18	NC_000011.10:2899721-2925246	+	protein_coding	2.80983	22.7722	2.9399	4.74e-05	0.00059576	K08214 SLC22A18; MFS transporter, OCT family, solute carrier family 22 (organic cation transporter), member 18	GO:0007588(excretion),GO:0015695(organic cation transport),GO:0042908(xenobiotic transport),GO:1990961(xenobiotic detoxification by transmembrane export across the plasma membrane)	GO:0005635(nuclear envelope),GO:0005737(cytoplasm),GO:0005886(plasma membrane),GO:0016020(membrane),GO:0016021(integral component of membrane),GO:0016324(apical plasma membrane)	GO:0005515(protein binding),GO:0015293(symporter activity),GO:0022857(transmembrane transporter activity),GO:0031625(ubiquitin protein ligase binding)
DACH1	NC_000013.11:71437966-71868068	-	protein_coding	5.48348	44.5592	2.9323	3.72e-08	1.61e-06	-	GO:0000122(negative regulation of transcription by RNA polymerase II),GO:0001967(suckling behavior),GO:0006355(regulation of transcription, DNA-templated),GO:0007585(respiratory gaseous exchange by respiratory system),GO:0008283(cell population proliferation),GO:0010944(negative regulation of transcription by competitive promoter binding),GO:0030336(negative regulation of cell migration),GO:00332…	GO:0005634(nucleus),GO:0005667(transcription regulator complex),GO:0005737(cytoplasm)	GO:0000977(RNA polymerase II transcription regulatory region sequence-specific DNA binding),GO:0000978(RNA polymerase II cis-regulatory region sequence-specific DNA binding),GO:0001227(DNA-binding transcription repressor activity, RNA polymerase II-specific),GO:0005515(protein binding)
CARD19	NC_000009.12:93096123-93113295	+	protein_coding	40.4908	309.586	2.9305	5.07e-08	2.09e-06	-	GO:0043124(negative regulation of I-kappaB kinase/NF-kappaB signaling)	GO:0005634(nucleus),GO:0005739(mitochondrion),GO:0005789(endoplasmic reticulum membrane),GO:0005829(cytosol),GO:0016021(integral component of membrane),GO:0031966(mitochondrial membrane)	GO:0050700(CARD domain binding)
CRISPLD2	NC_000016.10:84819981-84909510	+	protein_coding	32.1171	246.372	2.9263	4.96e-14	2.36e-11	K24243 -	GO:0030198(extracellular matrix organization),GO:0030324(lung development),GO:0043312(neutrophil degranulation),GO:0060325(face morphogenesis)	GO:0005576(extracellular region),GO:0005615(extracellular space),GO:0030133(transport vesicle),GO:0031012(extracellular matrix),GO:0034774(secretory granule lumen),GO:0070062(extracellular exosome),GO:1904813(ficolin-1-rich granule lumen)	GO:0005539(glycosaminoglycan binding),GO:0008201(heparin binding)
DHRS9	NC_000002.12:169067035-169096167	+	protein_coding	3.70843	29.0405	2.9242	6.74e-05	0.00079462	K11149 DHRS9; dehydrogenase/reductase SDR family member 9 [EC:1.1.-.-]	GO:0008209(androgen metabolic process),GO:0030855(epithelial cell differentiation),GO:0042448(progesterone metabolic process),GO:0042572(retinol metabolic process),GO:0042904(9-cis-retinoic acid biosynthetic process),GO:0055114(obsolete oxidation-reduction process)	GO:0005789(endoplasmic reticulum membrane),GO:0030176(integral component of endoplasmic reticulum membrane)	GO:0004022(alcohol dehydrogenase (NAD+) activity),GO:0004745(NAD-retinol dehydrogenase activity),GO:0016854(racemase and epimerase activity),GO:0047023(androsterone dehydrogenase activity),GO:0047035(testosterone dehydrogenase (NAD+) activity),GO:0047044(androstan-3-alpha,17-beta-diol dehydrogenase activity)
TECPR2	NC_000014.9:102362912-102502481	+	protein_coding	51.2065	389.544	2.923	8.09e-08	3.07e-06	K23881 TECPR2; tectonin beta-propeller repeat-containing protein 2	GO:0006914(autophagy),GO:0032527(protein exit from endoplasmic reticulum)	GO:0005737(cytoplasm)	GO:0005515(protein binding)
USP35	NC_000011.10:78188812-78226184	+	protein_coding	212.458	1610.15	2.9218	7.04e-14	2.75e-11	K11854 USP35_38; ubiquitin carboxyl-terminal hydrolase 35/38 [EC:3.4.19.12]	GO:0006511(ubiquitin-dependent protein catabolic process),GO:0016579(protein deubiquitination)	GO:0005634(nucleus),GO:0005829(cytosol)	GO:0004197(cysteine-type endopeptidase activity),GO:0004843(thiol-dependent deubiquitinase)
HRH2	NC_000005.10:175657762-175710756	+	protein_coding	85.2009	645.977	2.9205	1.93e-11	3.01e-09	K04150 HRH2; histamine receptor H2	GO:0001697(histamine-induced gastric acid secretion),GO:0001698(gastrin-induced gastric acid secretion),GO:0003382(epithelial cell morphogenesis),GO:0006955(immune response),GO:0007186(G protein-coupled receptor signaling pathway),GO:0007187(G protein-coupled receptor signaling pathway, coupled to cyclic nucleotide second messenger),GO:0007268(chemical synaptic transmission),GO:0007613(memory),GO…	GO:0005886(plasma membrane),GO:0005887(integral component of plasma membrane),GO:0030425(dendrite),GO:0045202(synapse)	GO:0004930(G protein-coupled receptor activity),GO:0004969(histamine receptor activity),GO:0004993(G protein-coupled serotonin receptor activity),GO:0030594(neurotransmitter receptor activity)
COL18A1	NC_000021.9:45405137-45513720	+	protein_coding	247.863	1876.66	2.9202	6.3e-09	3.74e-07	K06823 COL18A; collagen, type XVIII, alpha	GO:0001525(angiogenesis),GO:0001886(endothelial cell morphogenesis),GO:0007155(cell adhesion),GO:0007601(visual perception),GO:0008284(positive regulation of cell population proliferation),GO:0008285(negative regulation of cell population proliferation),GO:0009887(animal organ morphogenesis),GO:0030198(extracellular matrix organization),GO:0030335(positive regulation of cell migration),GO:0042493…	GO:0005576(extracellular region),GO:0005581(collagen trimer),GO:0005604(basement membrane),GO:0005615(extracellular space),GO:0005788(endoplasmic reticulum lumen),GO:0031012(extracellular matrix),GO:0062023(collagen-containing extracellular matrix),GO:0070062(extracellular exosome)	GO:0005201(extracellular matrix structural constituent),GO:0030020(extracellular matrix structural constituent conferring tensile strength),GO:0046872(metal ion binding)
TTLL4	NC_000002.12:218710835-218757484	+	protein_coding	34.2656	260.404	2.9197	3.85e-07	1.12e-05	K16601 TTLL4; tubulin polyglutamylase TTLL4 [EC:6.-.-.-]	GO:0000226(microtubule cytoskeleton organization),GO:0018095(protein polyglutamylation),GO:0018200(peptidyl-glutamic acid modification)	GO:0005829(cytosol),GO:0005874(microtubule),GO:0005929(cilium),GO:0036064(ciliary basal body),GO:0097731(9+0 non-motile cilium)	GO:0005524(ATP binding),GO:0015631(tubulin binding),GO:0070739(protein-glutamic acid ligase activity),GO:0070740(tubulin-glutamic acid ligase activity)
IL18RAP	NC_000002.12:102418550-102452568	+	protein_coding	35.0681	265.232	2.9181	2.09e-05	0.00030457	K05174 IL18RAP, ACPL, CD218b; interleukin 18 receptor accessory protein	GO:0006954(inflammatory response),GO:0006955(immune response),GO:0008283(cell population proliferation),GO:0032609(interferon-gamma production),GO:0032635(interleukin-6 production),GO:0035655(interleukin-18-mediated signaling pathway),GO:0035744(T-helper 1 cell cytokine production),GO:0042119(neutrophil activation),GO:0045954(positive regulation of natural killer cell mediated cytotoxicity),GO:00…	GO:0005886(plasma membrane),GO:0045092(interleukin-18 receptor complex)	GO:0042008(interleukin-18 receptor activity),GO:0050135(NAD(P)+ nucleosidase activity),GO:0061809(NAD+ nucleotidase, cyclic ADP-ribose generating)
CEBPD	NC_000008.11:47736914-47738164	-	protein_coding	171.872	1299.15	2.918	6.88e-24	6.05e-20	K10050 CEBPD; CCAAT/enhancer binding protein (C/EBP), delta	GO:0002244(hematopoietic progenitor cell differentiation),GO:0006366(transcription by RNA polymerase II),GO:0019221(cytokine-mediated signaling pathway),GO:0045444(fat cell differentiation),GO:0045669(positive regulation of osteoblast differentiation),GO:0045892(negative regulation of transcription, DNA-templated),GO:0045944(positive regulation of transcription by RNA polymerase II),GO:0048839(in…	GO:0005654(nucleoplasm)	GO:0000978(RNA polymerase II cis-regulatory region sequence-specific DNA binding),GO:0000981(DNA-binding transcription factor activity, RNA polymerase II-specific),GO:0001228(DNA-binding transcription activator activity, RNA polymerase II-specific),GO:0005515(protein binding),GO:0042802(identical protein binding),GO:1990837(sequence-specific double-stranded DNA binding)
EREG	NC_000004.12:74365143-74388760	+	protein_coding	1.645	12.3317	2.9137	0.00022953	0.0021557	K09784 EREG; epiregulin	GO:0000165(MAPK cascade),GO:0001525(angiogenesis),GO:0001550(ovarian cumulus expansion),GO:0001556(oocyte maturation),GO:0001819(positive regulation of cytokine production),GO:0007143(female meiotic nuclear division),GO:0007165(signal transduction),GO:0007173(epidermal growth factor receptor signaling pathway),GO:0007267(cell-cell signaling),GO:0008284(positive regulation of cell population proli…	GO:0005576(extracellular region),GO:0005615(extracellular space),GO:0005887(integral component of plasma membrane),GO:0030665(clathrin-coated vesicle membrane)	GO:0005154(epidermal growth factor receptor binding),GO:0005515(protein binding),GO:0008083(growth factor activity)
CHMP3	NC_000002.12:86503430-86563497	-	protein_coding	4.7447	36.1023	2.9137	0.00023149	0.0021698	K12193 VPS24, CHMP3; charged multivesicular body protein 3	GO:0006915(apoptotic process),GO:0010824(regulation of centrosome duplication),GO:0015031(protein transport),GO:0016197(endosomal transport),GO:0016236(macroautophagy),GO:0019058(viral life cycle),GO:0032509(endosome transport via multivesicular body sorting pathway),GO:0036258(multivesicular body assembly),GO:0039702(viral budding via host ESCRT complex),GO:0045324(late endosome to vacuole trans…	GO:0000815(ESCRT III complex),GO:0005770(late endosome),GO:0005771(multivesicular body),GO:0005829(cytosol),GO:0005886(plasma membrane),GO:0031410(cytoplasmic vesicle),GO:0031902(late endosome membrane),GO:0070062(extracellular exosome)	GO:0005515(protein binding),GO:0031210(phosphatidylcholine binding),GO:1990381(ubiquitin-specific protease binding)
IER2	NC_000019.10:13150468-13154908	+	protein_coding	189.372	1425.51	2.9119	1.14e-07	3.98e-06	-	GO:0030182(neuron differentiation),GO:0045944(positive regulation of transcription by RNA polymerase II),GO:0048870(cell motility),GO:0071774(response to fibroblast growth factor)	GO:0005634(nucleus),GO:0005654(nucleoplasm),GO:0005737(cytoplasm)	GO:0000977(RNA polymerase II transcription regulatory region sequence-specific DNA binding),GO:0001228(DNA-binding transcription activator activity, RNA polymerase II-specific),GO:0003677(DNA binding),GO:0005515(protein binding)
DHX34	NC_000019.10:47349281-47382704	+	protein_coding	59.939	452.321	2.9115	3.51e-08	1.54e-06	K20101 DHX34; ATP-dependent RNA helicase DHX34 [EC:3.6.4.13]	GO:0000184(nuclear-transcribed mRNA catabolic process, nonsense-mediated decay),GO:0000956(nuclear-transcribed mRNA catabolic process),GO:2000623(negative regulation of nuclear-transcribed mRNA catabolic process, nonsense-mediated decay)	GO:0005622(intracellular anatomical structure),GO:0016020(membrane)	GO:0003723(RNA binding),GO:0003724(RNA helicase activity),GO:0005524(ATP binding)
LOC101928635	NC_000015.10:58106609-58431404	-	protein_coding	6.17993	46.2722	2.9093	1.39e-07	4.69e-06	-	-	-	-
NACAD	NC_000007.14:45080432-45089452	-	protein_coding	8.39294	63.9137	2.9065	1.91e-05	0.00028326	-	GO:0006612(protein targeting to membrane)	GO:0005634(nucleus),GO:0005737(cytoplasm),GO:0005854(nascent polypeptide-associated complex)	GO:0051082(unfolded protein binding)
RASL11A	NC_000013.11:27270327-27273767	+	protein_coding	0.716004	5.82461	2.9052	0.002718	0.016061	K07852 RASL11A; Ras-like protein family member 11A	GO:0007165(signal transduction),GO:0045943(positive regulation of transcription by RNA polymerase I)	GO:0005730(nucleolus),GO:0016020(membrane)	GO:0003924(GTPase activity),GO:0005525(GTP binding)
REM2	NC_000014.9:22883165-22887680	+	protein_coding	14.3514	108.023	2.9042	1.52e-06	3.52e-05	K07848 REM2; Rad and Gem related GTP binding protein 2	GO:0007165(signal transduction)	GO:0005886(plasma membrane)	GO:0003924(GTPase activity),GO:0005246(calcium channel regulator activity),GO:0005515(protein binding),GO:0005525(GTP binding)
NECTIN2	NC_000019.10:44846136-44889228	+	protein_coding	4.9206	35.4002	2.9031	6.05e-09	3.63e-07	K06531 PVRL2, CD112; poliovirus receptor-related protein 2	GO:0001675(acrosome assembly),GO:0002860(positive regulation of natural killer cell mediated cytotoxicity directed against tumor cell target),GO:0002891(positive regulation of immunoglobulin mediated immune response),GO:0007010(cytoskeleton organization),GO:0007156(homophilic cell adhesion via plasma membrane adhesion molecules),GO:0007286(spermatid development),GO:0007289(spermatid nucleus diffe…	GO:0005886(plasma membrane),GO:0005911(cell-cell junction),GO:0005915(zonula adherens),GO:0005925(focal adhesion),GO:0009986(cell surface),GO:0016021(integral component of membrane),GO:0043296(apical junction complex),GO:0044291(cell-cell contact zone),GO:0070062(extracellular exosome)	GO:0001618(virus receptor activity),GO:0005515(protein binding),GO:0015026(coreceptor activity),GO:0042802(identical protein binding),GO:0042803(protein homodimerization activity),GO:0050839(cell adhesion molecule binding)
LOC101927789	NC_000011.10:65454389-65466675	+	protein_coding	1.58475	11.919	2.9001	0.0060873	0.030155	-	-	-	-
C9orf72	NC_000009.12:27546546-27573866	-	protein_coding	28.0413	210.933	2.8997	4.79e-08	1.99e-06	K23609 C9ORF72; guanine nucleotide exchange protein C9orf72	GO:0001933(negative regulation of protein phosphorylation),GO:0006897(endocytosis),GO:0006914(autophagy),GO:0010506(regulation of autophagy),GO:0016239(positive regulation of macroautophagy),GO:0034063(stress granule assembly),GO:0048675(axon extension),GO:0110053(regulation of actin filament organization),GO:1902774(late endosome to lysosome transport),GO:1903432(regulation of TORC1 signaling),G…	GO:0000932(P-body),GO:0005615(extracellular space),GO:0005634(nucleus),GO:0005737(cytoplasm),GO:0005764(lysosome),GO:0005768(endosome),GO:0005776(autophagosome),GO:0010494(cytoplasmic stress granule),GO:0030425(dendrite),GO:0031965(nuclear membrane),GO:0032045(guanyl-nucleotide exchange factor complex),GO:0043204(perikaryon),GO:0044295(axonal growth cone),GO:0044304(main axon),GO:1990316(Atg1/ULK…	GO:0005515(protein binding)
OSGIN1	NC_000016.10:83953222-83966332	+	protein_coding	1.18069	9.81715	2.8973	0.0048816	0.025242	-	GO:0007165(signal transduction),GO:0007275(multicellular organism development),GO:0030154(cell differentiation),GO:0030308(negative regulation of cell growth),GO:0030334(regulation of cell migration),GO:0042127(regulation of cell population proliferation),GO:0042981(regulation of apoptotic process),GO:0043065(positive regulation of apoptotic process)	GO:0005575(cellular_component)	GO:0005515(protein binding),GO:0008083(growth factor activity)
RGS2	NC_000001.11:192809039-192812277	+	protein_coding	152.621	1137.71	2.8962	3.24e-07	9.7e-06	K18154 RGS2; regulator of G-protein signaling 2	GO:0001975(response to amphetamine),GO:0007049(cell cycle),GO:0007186(G protein-coupled receptor signaling pathway),GO:0007283(spermatogenesis),GO:0007420(brain development),GO:0008277(regulation of G protein-coupled receptor signaling pathway),GO:0010519(negative regulation of phospholipase activity),GO:0010614(negative regulation of cardiac muscle hypertrophy),GO:0010976(positive regulation of …	GO:0005634(nucleus),GO:0005730(nucleolus),GO:0005737(cytoplasm),GO:0005739(mitochondrion),GO:0005829(cytosol),GO:0005886(plasma membrane),GO:0009898(cytoplasmic side of plasma membrane),GO:0043005(neuron projection)	GO:0001965(G-protein alpha-subunit binding),GO:0003924(GTPase activity),GO:0005096(GTPase activator activity),GO:0005515(protein binding),GO:0005516(calmodulin binding),GO:0048487(beta-tubulin binding)
LOC107985678	NC_000023.11:41334304-41337401	+	protein_coding	24.4731	184.195	2.8947	2.78e-08	1.27e-06	-	-	-	-
GRAMD1C	NC_000003.12:113828182-113947174	+	protein_coding	0.959208	8.04944	2.8933	0.0047854	0.024854	-	GO:0015918(sterol transport),GO:0071397(cellular response to cholesterol),GO:0120009(intermembrane lipid transfer)	GO:0005789(endoplasmic reticulum membrane),GO:0005886(plasma membrane),GO:0016021(integral component of membrane)	GO:0005515(protein binding),GO:0015485(cholesterol binding),GO:0120020(cholesterol transfer activity)
C3orf22	NC_000003.12:126524439-126558965	-	protein_coding	11.2648	84.2956	2.8891	8.89e-11	1.09e-08	-	-	-	-
FCGR2A	NC_000001.11:161505415-161524048	+	protein_coding	117.822	873.877	2.8879	2.81e-08	1.28e-06	K06472 FCGR2A, CD32; low affinity immunoglobulin gamma Fc receptor II-a	GO:0007166(cell surface receptor signaling pathway),GO:0038096(Fc-gamma receptor signaling pathway involved in phagocytosis),GO:0043312(neutrophil degranulation),GO:0050776(regulation of immune response)	GO:0005794(Golgi apparatus),GO:0005886(plasma membrane),GO:0005887(integral component of plasma membrane),GO:0030667(secretory granule membrane)	GO:0004888(transmembrane signaling receptor activity),GO:0005515(protein binding),GO:0019864(IgG binding)
RSAD2	NC_000002.12:6865733-6898239	+	protein_coding	17.27	127.998	2.8873	0.0056732	0.028563	K15045 RSAD2; radical S-adenosyl methionine domain-containing protein 2	GO:0009615(response to virus),GO:0016032(viral process),GO:0034157(positive regulation of toll-like receptor 7 signaling pathway),GO:0034165(positive regulation of toll-like receptor 9 signaling pathway),GO:0035710(CD4-positive, alpha-beta T cell activation),GO:0043367(CD4-positive, alpha-beta T cell differentiation),GO:0045071(negative regulation of viral genome replication),GO:0050709(negative …	GO:0001650(fibrillar center),GO:0005739(mitochondrion),GO:0005741(mitochondrial outer membrane),GO:0005743(mitochondrial inner membrane),GO:0005783(endoplasmic reticulum),GO:0005789(endoplasmic reticulum membrane),GO:0005794(Golgi apparatus),GO:0005811(lipid droplet)	GO:0003824(catalytic activity),GO:0005515(protein binding),GO:0043621(protein self-association),GO:0046872(metal ion binding),GO:0051539(4 iron, 4 sulfur cluster binding)
SAMD15	NC_000014.9:77377378-77391300	+	protein_coding	2.94077	21.8672	2.8833	0.00061605	0.0048555	-	-	-	-
JDP2	NC_000014.9:75426692-75472701	+	protein_coding	41.6194	306.877	2.8814	3.75e-19	8.23e-16	K09033 JDP2; jun dimerization protein 2	GO:0000122(negative regulation of transcription by RNA polymerase II),GO:0006357(regulation of transcription by RNA polymerase II),GO:0031065(positive regulation of histone deacetylation),GO:0045599(negative regulation of fat cell differentiation)	GO:0005634(nucleus)	GO:0000978(RNA polymerase II cis-regulatory region sequence-specific DNA binding),GO:0000981(DNA-binding transcription factor activity, RNA polymerase II-specific),GO:0001227(DNA-binding transcription repressor activity, RNA polymerase II-specific),GO:0003682(chromatin binding),GO:0005515(protein binding),GO:0044877(protein-containing complex binding),GO:1990837(sequence-specific double-stranded …
PDZD3	NC_000011.10:119185457-119190223	+	protein_coding	4.39881	32.8652	2.8805	3.88e-05	0.00050325	K24059 -	GO:0006811(ion transport),GO:0006833(water transport),GO:0007168(receptor guanylyl cyclase signaling pathway),GO:0009636(response to toxic substance),GO:0010754(negative regulation of cGMP-mediated signaling),GO:0031283(negative regulation of guanylate cyclase activity),GO:0072659(protein localization to plasma membrane)	GO:0005829(cytosol),GO:0005886(plasma membrane),GO:0005903(brush border),GO:0016324(apical plasma membrane),GO:0043296(apical junction complex),GO:0045177(apical part of cell)	GO:0005515(protein binding),GO:0008022(protein C-terminus binding),GO:0008200(ion channel inhibitor activity),GO:0030251(guanylate cyclase inhibitor activity),GO:0043495(protein-membrane adaptor activity),GO:1990381(ubiquitin-specific protease binding)
NSUN6	NC_000010.11:18512582-18659264	-	protein_coding	27.608	203.731	2.8769	1e-05	0.00016672	K21971 NSUN6; methyltransferase NSUN6 [EC:2.1.1.-]	GO:0001510(RNA methylation),GO:0002946(tRNA C5-cytosine methylation),GO:0006400(tRNA modification),GO:0030488(tRNA methylation)	GO:0005737(cytoplasm),GO:0005829(cytosol)	GO:0000049(tRNA binding),GO:0016428(tRNA (cytosine-5-)-methyltransferase activity)
NR4A2	NC_000002.12:156324432-156332775	-	protein_coding	19.0637	140.067	2.8765	6.61e-06	0.00011915	K08558 NR4A2, NURR1; nuclear receptor subfamily 4 group A member 2	GO:0000122(negative regulation of transcription by RNA polymerase II),GO:0001666(response to hypoxia),GO:0001764(neuron migration),GO:0001975(response to amphetamine),GO:0006351(transcription, DNA-templated),GO:0006367(transcription initiation from RNA polymerase II promoter),GO:0007165(signal transduction),GO:0008344(adult locomotory behavior),GO:0009791(post-embryonic development),GO:0021952(ce…	GO:0005634(nucleus),GO:0005654(nucleoplasm),GO:0005667(transcription regulator complex),GO:0005737(cytoplasm),GO:0016607(nuclear speck),GO:0032991(protein-containing complex)	GO:0000977(RNA polymerase II transcription regulatory region sequence-specific DNA binding),GO:0000978(RNA polymerase II cis-regulatory region sequence-specific DNA binding),GO:0000981(DNA-binding transcription factor activity, RNA polymerase II-specific),GO:0001228(DNA-binding transcription activator activity, RNA polymerase II-specific),GO:0003677(DNA binding),GO:0004879(nuclear receptor activi…
CDA	NC_000001.11:20588951-20618908	+	protein_coding	18.3435	136.871	2.8762	4.72e-06	8.94e-05	K01489 cdd, CDA; cytidine deaminase [EC:3.5.4.5]	GO:0007166(cell surface receptor signaling pathway),GO:0008655(pyrimidine-containing compound salvage),GO:0009972(cytidine deamination),GO:0019858(cytosine metabolic process),GO:0030308(negative regulation of cell growth),GO:0043097(pyrimidine nucleoside salvage),GO:0043312(neutrophil degranulation),GO:0045980(negative regulation of nucleotide metabolic process)	GO:0005576(extracellular region),GO:0005829(cytosol),GO:0034774(secretory granule lumen),GO:1904724(tertiary granule lumen),GO:1904813(ficolin-1-rich granule lumen)	GO:0001882(nucleoside binding),GO:0004126(cytidine deaminase activity),GO:0005515(protein binding),GO:0008270(zinc ion binding),GO:0042802(identical protein binding),GO:0042803(protein homodimerization activity)
CR1	NC_000001.11:207496128-207641765	+	protein_coding	66.2053	488.85	2.876	9.05e-14	3.32e-11	K04011 CR1, CD35; complement component (3b/4b) receptor 1	GO:0002430(complement receptor mediated signaling pathway),GO:0006958(complement activation, classical pathway),GO:0030449(regulation of complement activation),GO:0043312(neutrophil degranulation),GO:0045087(innate immune response),GO:0045589(regulation of regulatory T cell differentiation),GO:0045957(negative regulation of complement activation, alternative pathway),GO:0045959(negative regulatio…	GO:0005886(plasma membrane),GO:0005887(integral component of plasma membrane),GO:0009986(cell surface),GO:0030667(secretory granule membrane),GO:0070062(extracellular exosome),GO:0101003(ficolin-1-rich granule membrane)	GO:0001618(virus receptor activity),GO:0001851(complement component C3b binding),GO:0001855(complement component C4b binding),GO:0001861(complement component C4b receptor activity),GO:0004877(complement component C3b receptor activity)
BEND7	NC_000010.11:13438484-13528771	-	protein_coding	1.16525	8.78326	2.8731	0.0044296	0.023407	-	-	GO:0070062(extracellular exosome)	GO:0005515(protein binding)
C1R	NC_000012.12:7080209-7092607	-	protein_coding	2.32866	17.8094	2.8703	0.00081191	0.0061123	K01330 C1R; complement component 1, r subcomponent [EC:3.4.21.41]	GO:0006955(immune response),GO:0006956(complement activation),GO:0006958(complement activation, classical pathway),GO:0030449(regulation of complement activation),GO:0031638(zymogen activation),GO:0045087(innate immune response)	GO:0005576(extracellular region),GO:0005615(extracellular space),GO:0070062(extracellular exosome),GO:0072562(blood microparticle)	GO:0004252(serine-type endopeptidase activity),GO:0005509(calcium ion binding),GO:0005515(protein binding),GO:0008236(serine-type peptidase activity),GO:0042802(identical protein binding)
C16orf46	NC_000016.10:81053497-81077267	-	protein_coding	2.12385	15.4942	2.8684	0.0019812	0.012573	-	-	GO:0005654(nucleoplasm),GO:0005829(cytosol)	-
ELF5	NC_000011.10:34478791-34513800	-	protein_coding	1.91631	14.7672	2.868	0.0079493	0.036721	K17101 ELF5; E74-like factor 5	GO:0001712(ectodermal cell fate commitment),GO:0006357(regulation of transcription by RNA polymerase II),GO:0030154(cell differentiation),GO:0035019(somatic stem cell population maintenance),GO:0045596(negative regulation of cell differentiation),GO:0045944(positive regulation of transcription by RNA polymerase II),GO:0060644(mammary gland epithelial cell differentiation)	GO:0005634(nucleus),GO:0005737(cytoplasm)	GO:0000977(RNA polymerase II transcription regulatory region sequence-specific DNA binding),GO:0000981(DNA-binding transcription factor activity, RNA polymerase II-specific),GO:0001228(DNA-binding transcription activator activity, RNA polymerase II-specific),GO:0005515(protein binding),GO:1990837(sequence-specific double-stranded DNA binding)
ADAMTSL4	NC_000001.11:150549369-150560937	+	protein_coding	701.635	5121.21	2.8679	9.62e-15	5.64e-12	K23369 ADAMTSL4; ADAMTS-like protein 4	GO:0002064(epithelial cell development),GO:0006508(proteolysis),GO:0006915(apoptotic process),GO:0030198(extracellular matrix organization),GO:0043065(positive regulation of apoptotic process)	GO:0005614(interstitial matrix),GO:0005788(endoplasmic reticulum lumen),GO:0031012(extracellular matrix),GO:0062023(collagen-containing extracellular matrix)	GO:0002020(protease binding),GO:0004222(metalloendopeptidase activity),GO:0005515(protein binding)
ZDHHC18	NC_000001.11:26826710-26855720	+	protein_coding	73.1125	532.489	2.8618	4.49e-06	8.6e-05	K16675 ZDHHC9_14_18; palmitoyltransferase ZDHHC9/14/18 [EC:2.3.1.225]	GO:0006612(protein targeting to membrane),GO:0018230(peptidyl-L-cysteine S-palmitoylation),GO:0018345(protein palmitoylation)	GO:0005783(endoplasmic reticulum),GO:0005794(Golgi apparatus),GO:0016021(integral component of membrane)	GO:0016409(palmitoyltransferase activity),GO:0019706(protein-cysteine S-palmitoyltransferase activity)
ARHGAP27_1	NT_167251.2:84423-123414	-	protein_coding	1.70306	12.319	2.8616	0.0079048	0.036566	-	-	-	-
MYNN	NC_000003.12:169772247-169790455	+	protein_coding	37.1441	270.329	2.8608	4.86e-06	9.16e-05	-	GO:0006357(regulation of transcription by RNA polymerase II),GO:1990830(cellular response to leukemia inhibitory factor)	GO:0005654(nucleoplasm)	GO:0000978(RNA polymerase II cis-regulatory region sequence-specific DNA binding),GO:0000981(DNA-binding transcription factor activity, RNA polymerase II-specific),GO:0003677(DNA binding),GO:0005515(protein binding),GO:0046872(metal ion binding)
ZSWIM4	NC_000019.10:13795424-13832254	+	protein_coding	33.4333	243.586	2.8592	2.39e-07	7.64e-06	-	GO:1902667(regulation of axon guidance)	GO:0031462(Cul2-RING ubiquitin ligase complex)	GO:0008270(zinc ion binding)
CXCL2	NC_000004.12:74097035-74099280	-	protein_coding	1.29821	8.43291	2.8576	0.0013447	0.0092517	K05505 CXCL1_2_3, GRO; C-X-C motif chemokine 1/2/3	GO:0002237(response to molecule of bacterial origin),GO:0006935(chemotaxis),GO:0006954(inflammatory response),GO:0006955(immune response),GO:0007186(G protein-coupled receptor signaling pathway),GO:0019221(cytokine-mediated signaling pathway),GO:0030593(neutrophil chemotaxis),GO:0030595(leukocyte chemotaxis),GO:0061844(antimicrobial humoral immune response mediated by antimicrobial peptide),GO:00…	GO:0005576(extracellular region),GO:0005615(extracellular space)	GO:0005515(protein binding),GO:0008009(chemokine activity),GO:0045236(CXCR chemokine receptor binding)
ARHGEF17	NC_000011.10:73305961-73369380	+	protein_coding	2.48677	19.6272	2.8545	8.84e-05	0.00099747	K20689 ARHGEF17; Rho guanine nucleotide exchange factor 17	GO:0007186(G protein-coupled receptor signaling pathway),GO:0030036(actin cytoskeleton organization),GO:0043065(positive regulation of apoptotic process),GO:0051056(regulation of small GTPase mediated signal transduction)	GO:0005829(cytosol)	GO:0005085(guanyl-nucleotide exchange factor activity),GO:0005515(protein binding)
RND2	NC_000017.11:43025241-43032041	+	protein_coding	1.37977	10.63	2.8523	0.00084475	0.0063243	K07858 RND2; Rho family GTPase 2	GO:0007015(actin filament organization),GO:0007163(establishment or maintenance of cell polarity),GO:0007165(signal transduction),GO:0007264(small GTPase mediated signal transduction),GO:0008360(regulation of cell shape),GO:0016477(cell migration),GO:0030036(actin cytoskeleton organization),GO:0030865(cortical cytoskeleton organization),GO:0032956(regulation of actin cytoskeleton organization),GO…	GO:0002080(acrosomal membrane),GO:0005737(cytoplasm),GO:0005769(early endosome),GO:0005856(cytoskeleton),GO:0005886(plasma membrane),GO:0005938(cell cortex),GO:0031410(cytoplasmic vesicle),GO:0031982(vesicle),GO:0042995(cell projection),GO:0043231(intracellular membrane-bounded organelle)	GO:0003924(GTPase activity),GO:0005515(protein binding),GO:0005525(GTP binding),GO:0019901(protein kinase binding),GO:0047485(protein N-terminus binding)
AOC3	NC_000017.11:42851182-42858130	+	protein_coding	1.62416	12.0146	2.8522	0.0050377	0.025927	K00276 AOC3, AOC2, tynA; primary-amine oxidase [EC:1.4.3.21]	GO:0006805(xenobiotic metabolic process),GO:0006954(inflammatory response),GO:0007155(cell adhesion),GO:0009308(amine metabolic process),GO:0046677(response to antibiotic),GO:0055114(obsolete oxidation-reduction process),GO:1902283(negative regulation of primary amine oxidase activity)	GO:0005737(cytoplasm),GO:0005769(early endosome),GO:0005783(endoplasmic reticulum),GO:0005794(Golgi apparatus),GO:0005886(plasma membrane),GO:0005902(microvillus),GO:0009986(cell surface),GO:0016021(integral component of membrane)	GO:0005507(copper ion binding),GO:0005509(calcium ion binding),GO:0005515(protein binding),GO:0008131(primary amine oxidase activity),GO:0042802(identical protein binding),GO:0046982(protein heterodimerization activity),GO:0048038(quinone binding),GO:0052593(tryptamine:oxygen oxidoreductase (deaminating) activity),GO:0052594(aminoacetone:oxygen oxidoreductase(deaminating) activity),GO:0052595(ali…
MFSD6L	NC_000017.11:8797110-8799349	-	protein_coding	3.73474	28.0502	2.8517	7.26e-05	0.00084663	-	-	GO:0016020(membrane),GO:0016021(integral component of membrane)	-
APOBEC3B	NC_000022.11:38982399-38992779	+	protein_coding	1.79597	13.7693	2.8482	0.00032545	0.0028836	K18750 APOBEC3; C->U-editing enzyme APOBEC3 [EC:3.5.4.-]	GO:0009972(cytidine deamination),GO:0010529(negative regulation of transposition),GO:0016554(cytidine to uridine editing),GO:0045087(innate immune response),GO:0045869(negative regulation of single stranded viral RNA replication via double stranded DNA intermediate),GO:0051607(defense response to virus),GO:0070383(DNA cytosine deamination),GO:0080111(DNA demethylation)	GO:0000932(P-body),GO:0005634(nucleus),GO:0005654(nucleoplasm),GO:0005737(cytoplasm)	GO:0003723(RNA binding),GO:0004126(cytidine deaminase activity),GO:0005515(protein binding),GO:0008270(zinc ion binding),GO:0047844(deoxycytidine deaminase activity)
MPZL1	NC_000001.11:167721950-167791919	+	protein_coding	9.43111	68.5915	2.8472	2.12e-08	1.01e-06	K06770 MPZ; myelin protein zero	GO:0007169(transmembrane receptor protein tyrosine kinase signaling pathway),GO:0007267(cell-cell signaling)	GO:0005887(integral component of plasma membrane),GO:0005925(focal adhesion),GO:0009986(cell surface)	GO:0005198(structural molecule activity),GO:0005515(protein binding)
CEP83	NC_000012.12:94265652-94460616	-	protein_coding	1248.36	8968.94	2.8449	8.09e-11	1.01e-08	K16754 CCDC41; coiled-coil domain-containing protein 41	GO:0048278(vesicle docking),GO:0051660(establishment of centrosome localization),GO:0060271(cilium assembly),GO:0071539(protein localization to centrosome),GO:0097711(ciliary basal body-plasma membrane docking)	GO:0005794(Golgi apparatus),GO:0005814(centriole),GO:0005829(cytosol),GO:0097539(ciliary transition fiber)	GO:0003674(molecular_function),GO:0005515(protein binding)
AP5B1	NC_000011.10:65773898-65780591	-	protein_coding	103.022	740.791	2.8429	1.48e-09	1.12e-07	K19022 AP5B1; AP-5 complex subunit beta-1	GO:0015031(protein transport),GO:0016197(endosomal transport)	GO:0005765(lysosomal membrane),GO:0030119(AP-type membrane coat adaptor complex)	GO:0005515(protein binding)
GBE1	NC_000003.12:81489699-81761799	-	protein_coding	12.2939	88.734	2.8411	6.99e-08	2.73e-06	K00700 GBE1, glgB; 1,4-alpha-glucan branching enzyme [EC:2.4.1.18]	GO:0005975(carbohydrate metabolic process),GO:0005977(glycogen metabolic process),GO:0005978(glycogen biosynthetic process),GO:0006091(generation of precursor metabolites and energy)	GO:0005737(cytoplasm),GO:0005829(cytosol),GO:0070062(extracellular exosome)	GO:0003844(1,4-alpha-glucan branching enzyme activity),GO:0004553(hydrolase activity, hydrolyzing O-glycosyl compounds),GO:0005515(protein binding),GO:0043169(cation binding),GO:0102752(1,4-alpha-glucan branching enzyme activity (using a glucosylated glycogenin as primer for glycogen synthesis))
SLC22A1	NC_000006.12:160121808-160160590	+	protein_coding	1.77139	12.6054	2.8406	8.1e-05	0.00092897	K08198 SLC22A1, OCT1; MFS transporter, OCT family, solute carrier family 22 (organic cation transporter), member 1	GO:0006836(neurotransmitter transport),GO:0006855(drug transmembrane transport),GO:0010248(establishment or maintenance of transmembrane electrochemical gradient),GO:0015695(organic cation transport),GO:0015697(quaternary ammonium group transport),GO:0015874(norepinephrine transport),GO:0042908(xenobiotic transport),GO:0048241(epinephrine transport),GO:0051610(serotonin uptake),GO:0051620(norepin…	GO:0005886(plasma membrane),GO:0005887(integral component of plasma membrane),GO:0016020(membrane),GO:0016323(basolateral plasma membrane),GO:0016324(apical plasma membrane),GO:0098793(presynapse)	GO:0005277(acetylcholine transmembrane transporter activity),GO:0005326(neurotransmitter transmembrane transporter activity),GO:0005330(dopamine:sodium symporter activity),GO:0005334(norepinephrine:sodium symporter activity),GO:0005515(protein binding),GO:0008504(monoamine transmembrane transporter activity),GO:0008513(secondary active organic cation transmembrane transporter activity),GO:0015101…
NR6A1	NC_000009.12:124517275-124771310	-	protein_coding	4.11231	30.1115	2.8399	1.2e-07	4.16e-06	K08561 NR6A1, GCNF; germ cell nuclear factor	GO:0000122(negative regulation of transcription by RNA polymerase II),GO:0006357(regulation of transcription by RNA polymerase II),GO:0006367(transcription initiation from RNA polymerase II promoter),GO:0007276(gamete generation),GO:0030522(intracellular receptor signaling pathway),GO:0045944(positive regulation of transcription by RNA polymerase II)	GO:0005654(nucleoplasm),GO:0005667(transcription regulator complex)	GO:0000978(RNA polymerase II cis-regulatory region sequence-specific DNA binding),GO:0000981(DNA-binding transcription factor activity, RNA polymerase II-specific),GO:0001228(DNA-binding transcription activator activity, RNA polymerase II-specific),GO:0003677(DNA binding),GO:0004879(nuclear receptor activity),GO:0008270(zinc ion binding),GO:0042803(protein homodimerization activity),GO:0043565(se…
LOC101928841	NC_000013.11:113399607-113420770	-	protein_coding	1.28678	8.91913	2.8364	0.00081446	0.0061289	-	-	-	-
AFF2	NC_000023.11:148500619-149000663	+	protein_coding	8.57082	62.0914	2.835	5.17e-05	0.00064156	K15194 AFF2; AF4/FMR2 family member 2	GO:0006397(mRNA processing),GO:0007420(brain development),GO:0007611(learning or memory),GO:0008380(RNA splicing),GO:0010468(regulation of gene expression),GO:0010629(negative regulation of gene expression),GO:0035063(nuclear speck organization),GO:0043484(regulation of RNA splicing)	GO:0005634(nucleus),GO:0016607(nuclear speck)	GO:0002151(G-quadruplex RNA binding)
CDCP1	NC_000003.12:45082274-45146422	-	protein_coding	1.01748	8.23972	2.8346	0.0019969	0.012636	K06732 CDCP1, CD318; CUB domain-containing protein 1	-	GO:0005576(extracellular region),GO:0005886(plasma membrane),GO:0016021(integral component of membrane)	GO:0005515(protein binding)
ICAM5	NC_000019.10:10289351-10296778	+	protein_coding	1.12911	8.34943	2.8341	0.0019384	0.012387	K06769 ICAM5, TLCN; intercellular adhesion molecule 5	GO:0006909(phagocytosis),GO:0007155(cell adhesion),GO:0030198(extracellular matrix organization),GO:0050776(regulation of immune response),GO:0098609(cell-cell adhesion)	GO:0005886(plasma membrane),GO:0005887(integral component of plasma membrane)	GO:0005178(integrin binding),GO:0005515(protein binding)
MRPL16	NC_000011.10:59806135-59810872	-	protein_coding	48.3679	345.312	2.8322	2.16e-10	2.19e-08	K02878 RP-L16, MRPL16, rplP; large subunit ribosomal protein L16	GO:0032543(mitochondrial translation),GO:0070125(mitochondrial translational elongation),GO:0070126(mitochondrial translational termination)	GO:0005739(mitochondrion),GO:0005743(mitochondrial inner membrane),GO:0005762(mitochondrial large ribosomal subunit)	GO:0003735(structural constituent of ribosome),GO:0019843(rRNA binding)
ZNF608	NC_000005.10:124636913-124748824	-	protein_coding	4.43016	32.8646	2.8307	1.37e-05	0.0002142	-	GO:0000122(negative regulation of transcription by RNA polymerase II),GO:0006357(regulation of transcription by RNA polymerase II)	GO:0005634(nucleus)	GO:0046872(metal ion binding)
MED23	NC_000006.12:131573966-131628239	-	protein_coding	54.3357	387.913	2.8303	5.33e-07	1.47e-05	K15166 MED23; mediator of RNA polymerase II transcription subunit 23	GO:0006355(regulation of transcription, DNA-templated),GO:0006357(regulation of transcription by RNA polymerase II),GO:0006367(transcription initiation from RNA polymerase II promoter),GO:0010628(positive regulation of gene expression),GO:1903508(positive regulation of nucleic acid-templated transcription)	GO:0005654(nucleoplasm),GO:0005667(transcription regulator complex),GO:0016592(mediator complex)	GO:0003713(transcription coactivator activity),GO:0005515(protein binding)
SLC22A18AS	NC_000011.10:2887344-2905504	-	protein_coding	15.5611	109.731	2.8302	0.00016168	0.0016219	-	-	-	-
CDK14	NC_000007.14:90595732-91210590	+	protein_coding	24.4053	174.532	2.8299	1.08e-08	5.8e-07	K08821 CDK14, PFTK1; cyclin-dependent kinase 14 [EC:2.7.11.22]	GO:0000083(regulation of transcription involved in G1/S transition of mitotic cell cycle),GO:0000086(G2/M transition of mitotic cell cycle),GO:0006468(protein phosphorylation),GO:0016055(Wnt signaling pathway),GO:0051301(cell division),GO:0051726(regulation of cell cycle),GO:0060828(regulation of canonical Wnt signaling pathway)	GO:0000308(cytoplasmic cyclin-dependent protein kinase holoenzyme complex),GO:0005634(nucleus),GO:0005654(nucleoplasm),GO:0005737(cytoplasm),GO:0005829(cytosol),GO:0005886(plasma membrane)	GO:0004693(cyclin-dependent protein serine/threonine kinase activity),GO:0005515(protein binding),GO:0005524(ATP binding),GO:0030332(cyclin binding)
CD163	NC_000012.12:7470811-7503818	-	protein_coding	57.2205	406.063	2.8282	2.41e-06	5.2e-05	K06545 CD163; CD163 antigen	GO:0006898(receptor-mediated endocytosis),GO:0006953(acute-phase response)	GO:0005576(extracellular region),GO:0005886(plasma membrane),GO:0005887(integral component of plasma membrane),GO:0009897(external side of plasma membrane),GO:0030666(endocytic vesicle membrane)	GO:0005044(scavenger receptor activity),GO:0005515(protein binding)
CTBS	NC_000001.11:84553121-84574480	-	protein_coding	28.8255	205.874	2.8269	1.69e-08	8.41e-07	K12310 CTBS; Di-N-acetylchitobiase [EC:3.2.1.-]	GO:0006032(chitin catabolic process),GO:0009313(oligosaccharide catabolic process)	GO:0005615(extracellular space),GO:0005764(lysosome)	GO:0004568(chitinase activity),GO:0008061(chitin binding)
SAT1	NC_000023.11:23783158-23786223	+	protein_coding	171.522	1216.99	2.8258	9.66e-08	3.49e-06	K00657 speG, SAT; diamine N-acetyltransferase [EC:2.3.1.57]	GO:0001525(angiogenesis),GO:0006596(polyamine biosynthetic process),GO:0009447(putrescine catabolic process),GO:0032918(spermidine acetylation),GO:0042127(regulation of cell population proliferation)	GO:0005622(intracellular anatomical structure),GO:0005829(cytosol)	GO:0004145(diamine N-acetyltransferase activity),GO:0005515(protein binding),GO:0008080(N-acetyltransferase activity),GO:0019809(spermidine binding),GO:0042802(identical protein binding)
FAM129A	NC_000001.11:184791025-184974586	-	protein_coding	144.849	1027.36	2.8242	4.1e-07	1.18e-05	-	-	-	-
GADD45G	NC_000009.12:89605009-89606555	+	protein_coding	2.50377	16.8653	2.8242	0.0015881	0.0106	K04402 GADD45; growth arrest and DNA-damage-inducible protein	GO:0000185(obsolete activation of MAPKKK activity),GO:0006915(apoptotic process),GO:0007275(multicellular organism development),GO:0030154(cell differentiation),GO:0043065(positive regulation of apoptotic process),GO:0046330(positive regulation of JNK cascade),GO:0051726(regulation of cell cycle),GO:0120162(positive regulation of cold-induced thermogenesis),GO:1900745(positive regulation of p38MA…	GO:0005634(nucleus),GO:0005737(cytoplasm)	GO:0005515(protein binding)
LIPC	NC_000015.10:58410457-58568952	+	protein_coding	2.75993	20.6728	2.8239	6.26e-06	0.00011352	K22283 LIPC; hepatic triacylglycerol lipase [EC:3.1.1.3]	GO:0006633(fatty acid biosynthetic process),GO:0008203(cholesterol metabolic process),GO:0016042(lipid catabolic process),GO:0019433(triglyceride catabolic process),GO:0034372(very-low-density lipoprotein particle remodeling),GO:0034373(intermediate-density lipoprotein particle remodeling),GO:0034374(low-density lipoprotein particle remodeling),GO:0034375(high-density lipoprotein particle remodel…	GO:0005576(extracellular region),GO:0005615(extracellular space),GO:0005788(endoplasmic reticulum lumen),GO:0034364(high-density lipoprotein particle)	GO:0004465(lipoprotein lipase activity),GO:0004620(phospholipase activity),GO:0004622(lysophospholipase activity),GO:0004806(triglyceride lipase activity),GO:0008201(heparin binding),GO:0008970(phospholipase A1 activity),GO:0016298(lipase activity),GO:0030169(low-density lipoprotein particle binding),GO:0034185(apolipoprotein binding),GO:0052739(phosphatidylserine 1-acylhydrolase activity),GO:005…
RAMP3	NC_000007.14:45157768-45184250	+	protein_coding	14.3657	102.859	2.8232	9.9e-08	3.55e-06	K08449 RAMP3; receptor activity modifying protein 3	GO:0001525(angiogenesis),GO:0001921(positive regulation of receptor recycling),GO:0006816(calcium ion transport),GO:0006886(intracellular protein transport),GO:0007186(G protein-coupled receptor signaling pathway),GO:0007189(adenylate cyclase-activating G protein-coupled receptor signaling pathway),GO:0010628(positive regulation of gene expression),GO:0010739(positive regulation of protein kinase…	GO:0005764(lysosome),GO:0005886(plasma membrane),GO:0005887(integral component of plasma membrane),GO:0009986(cell surface),GO:0043235(receptor complex),GO:0150058(amylin receptor complex 3),GO:1903143(adrenomedullin receptor complex)	GO:0001540(amyloid-beta binding),GO:0001605(adrenomedullin receptor activity),GO:0005515(protein binding),GO:0015026(coreceptor activity),GO:0097643(amylin receptor activity)
FAM98C	NC_000019.10:38403124-38409088	+	protein_coding	32.3747	230.478	2.8231	6.58e-09	3.86e-07	-	-	GO:0072669(tRNA-splicing ligase complex)	-
PGAP2	NC_000011.10:3797724-3826371	+	protein_coding	126.057	891.889	2.8224	2.86e-08	1.29e-06	K23552 PGAP2; post-GPI attachment to proteins factor 2	GO:0006506(GPI anchor biosynthetic process)	GO:0000139(Golgi membrane),GO:0005789(endoplasmic reticulum membrane),GO:0016021(integral component of membrane)	GO:0005515(protein binding)
PRELID1	NC_000005.10:177303762-177306959	+	protein_coding	119.32	842.994	2.8192	2.87e-07	8.87e-06	-	GO:0006915(apoptotic process),GO:0006955(immune response),GO:0007275(multicellular organism development),GO:0010917(negative regulation of mitochondrial membrane potential),GO:0010950(positive regulation of endopeptidase activity),GO:0015914(phospholipid transport),GO:0042981(regulation of apoptotic process),GO:0043066(negative regulation of apoptotic process),GO:0045580(regulation of T cell diff…	GO:0005654(nucleoplasm),GO:0005739(mitochondrion),GO:0005758(mitochondrial intermembrane space),GO:0032991(protein-containing complex)	GO:0005515(protein binding),GO:1990050(phosphatidic acid transfer activity)
HBA2	NC_000016.10:172847-173710	+	protein_coding	47.6301	335.998	2.8171	1.13e-08	5.99e-07	K13822 HBA; hemoglobin subunit alpha	GO:0006898(receptor-mediated endocytosis),GO:0010942(positive regulation of cell death),GO:0015671(oxygen transport),GO:0015701(bicarbonate transport),GO:0042542(response to hydrogen peroxide),GO:0042744(hydrogen peroxide catabolic process),GO:0098869(cellular oxidant detoxification)	GO:0005576(extracellular region),GO:0005615(extracellular space),GO:0005829(cytosol),GO:0005833(hemoglobin complex),GO:0016020(membrane),GO:0022627(cytosolic small ribosomal subunit),GO:0031838(haptoglobin-hemoglobin complex),GO:0070062(extracellular exosome),GO:0071682(endocytic vesicle lumen),GO:0072562(blood microparticle)	GO:0004601(peroxidase activity),GO:0005344(oxygen carrier activity),GO:0005506(iron ion binding),GO:0005515(protein binding),GO:0019825(oxygen binding),GO:0020037(heme binding),GO:0031720(haptoglobin binding),GO:0043177(organic acid binding)
BEST1	NC_000011.10:61946722-61964465	+	protein_coding	263.494	1855.94	2.8162	6.78e-09	3.96e-07	K13878 BEST1, VMD2; bestrophin-1	GO:0006821(chloride transport),GO:0007601(visual perception),GO:0030321(transepithelial chloride transport),GO:0034220(ion transmembrane transport),GO:0050908(detection of light stimulus involved in visual perception),GO:0051924(regulation of calcium ion transport),GO:1902476(chloride transmembrane transport)	GO:0005829(cytosol),GO:0005886(plasma membrane),GO:0009925(basal plasma membrane),GO:0016020(membrane),GO:0016021(integral component of membrane),GO:0016323(basolateral plasma membrane),GO:0034707(chloride channel complex)	GO:0005254(chloride channel activity),GO:0042802(identical protein binding)
PLK3	NC_000001.11:44799952-44805995	+	protein_coding	44.3341	313.047	2.8158	4.56e-07	1.28e-05	K08862 PLK3, CNK; polo-like kinase 3 [EC:2.7.11.21]	GO:0000082(G1/S transition of mitotic cell cycle),GO:0000086(G2/M transition of mitotic cell cycle),GO:0000122(negative regulation of transcription by RNA polymerase II),GO:0000278(mitotic cell cycle),GO:0000302(response to reactive oxygen species),GO:0006468(protein phosphorylation),GO:0006915(apoptotic process),GO:0006970(response to osmotic stress),GO:0006974(cellular response to DNA damage st…	GO:0000922(spindle pole),GO:0005634(nucleus),GO:0005654(nucleoplasm),GO:0005730(nucleolus),GO:0005737(cytoplasm),GO:0005795(Golgi stack),GO:0005813(centrosome),GO:0030425(dendrite),GO:0043025(neuronal cell body)	GO:0002039(p53 binding),GO:0004674(protein serine/threonine kinase activity),GO:0005515(protein binding),GO:0005524(ATP binding)
PADI4	NC_000001.11:17308195-17364004	+	protein_coding	2.41267	17.6002	2.8134	2.49e-05	0.00035274	K01481 E3.5.3.15; protein-arginine deiminase [EC:3.5.3.15]	GO:0006325(chromatin organization),GO:0006334(nucleosome assembly),GO:0006338(chromatin remodeling),GO:0006464(cellular protein modification process),GO:0018101(protein citrullination),GO:0019827(stem cell population maintenance),GO:0036413(histone H3-R26 citrullination),GO:0036414(histone citrullination),GO:0045087(innate immune response)	GO:0005634(nucleus),GO:0005654(nucleoplasm),GO:0005737(cytoplasm),GO:0005829(cytosol),GO:0032991(protein-containing complex)	GO:0004668(protein-arginine deiminase activity),GO:0005509(calcium ion binding),GO:0005515(protein binding),GO:0034618(arginine binding),GO:0042802(identical protein binding)
HPD	NC_000012.12:121839527-121888611	-	protein_coding	8.96543	63.7199	2.8109	5.37e-07	1.48e-05	K00457 HPD, hppD; 4-hydroxyphenylpyruvate dioxygenase [EC:1.13.11.27]	GO:0006559(L-phenylalanine catabolic process),GO:0006572(tyrosine catabolic process),GO:0055114(obsolete oxidation-reduction process)	GO:0000139(Golgi membrane),GO:0005789(endoplasmic reticulum membrane),GO:0005829(cytosol),GO:0070062(extracellular exosome)	GO:0003868(4-hydroxyphenylpyruvate dioxygenase activity),GO:0046872(metal ion binding)
ABTB1	NC_000003.12:127672928-127680926	+	protein_coding	98.0152	684.158	2.8011	1.92e-07	6.25e-06	K10520 ABTB1, BPOZ; ankyrin repeat and BTB/POZ domain-containing protein 1	GO:0006414(translational elongation)	GO:0000151(ubiquitin ligase complex),GO:0005730(nucleolus),GO:0005737(cytoplasm),GO:0005829(cytosol),GO:0005886(plasma membrane)	GO:0003746(translation elongation factor activity),GO:0005515(protein binding)
TMCC3	NC_000012.12:94567124-94650562	-	protein_coding	27.8677	194.154	2.8	3.93e-06	7.74e-05	-	-	GO:0005783(endoplasmic reticulum),GO:0005789(endoplasmic reticulum membrane),GO:0012505(endomembrane system),GO:0016021(integral component of membrane)	GO:0005515(protein binding),GO:0042802(identical protein binding),GO:0071889(14-3-3 protein binding)
SERPINA1_1	NT_187601.1:1493319-1507264	-	protein_coding	2.41049	17.71	2.7983	0.00012584	0.0013157	-	-	-	-
SRGN	NC_000010.11:69057533-69104811	+	protein_coding	189.701	1320.27	2.7973	1.28e-09	1e-07	K06849 PGSG; proteoglycan peptide core protein	GO:0002576(platelet degranulation),GO:0008626(granzyme-mediated apoptotic signaling pathway),GO:0016485(protein processing),GO:0030502(negative regulation of bone mineralization),GO:0031214(biomineral tissue development),GO:0033363(secretory granule organization),GO:0033364(mast cell secretory granule organization),GO:0033371(T cell secretory granule organization),GO:0033373(maintenance of protea…	GO:0005576(extracellular region),GO:0005615(extracellular space),GO:0005794(Golgi apparatus),GO:0030141(secretory granule),GO:0031093(platelet alpha granule lumen),GO:0042629(mast cell granule),GO:0098685(Schaffer collateral - CA1 synapse),GO:0098978(glutamatergic synapse),GO:0099091(postsynaptic specialization, intracellular component)	GO:0005515(protein binding)
TAS2R39	NC_000007.14:143183419-143184435	+	protein_coding	2.56583	17.8423	2.7973	0.00059818	0.0047428	K08474 TAS2R; taste receptor type 2	GO:0001580(detection of chemical stimulus involved in sensory perception of bitter taste),GO:0007186(G protein-coupled receptor signaling pathway)	GO:0005886(plasma membrane),GO:0016021(integral component of membrane)	GO:0004930(G protein-coupled receptor activity),GO:0033038(bitter taste receptor activity)
RNF5_2	NT_113891.3:3616737-3619145	+	protein_coding	1.21205	8.56376	2.796	0.0067024	0.032408	-	-	-	-
WDR74	NC_000011.10:62832321-62840426	-	protein_coding	38.5874	268.764	2.7951	9.24e-07	2.3e-05	K14841 NSA1, WDR74; ribosome biogenesis protein NSA1	GO:0001825(blastocyst formation),GO:0006364(rRNA processing),GO:0016070(RNA metabolic process),GO:0042273(ribosomal large subunit biogenesis)	GO:0000176(nuclear exosome (RNase complex)),GO:0005634(nucleus),GO:0005654(nucleoplasm),GO:0005730(nucleolus),GO:0030687(preribosome, large subunit precursor)	GO:0005515(protein binding)
TCTEX1D4	NC_000001.11:44805908-44809752	-	protein_coding	140.916	977.163	2.7942	4.73e-11	6.26e-09	-	-	GO:0001669(acrosomal vesicle),GO:0005634(nucleus),GO:0005815(microtubule organizing center),GO:0005930(axoneme),GO:0036126(sperm flagellum)	GO:0005515(protein binding),GO:0008157(protein phosphatase 1 binding)
ATP7B	NC_000013.11:51932669-52012130	-	protein_coding	1.40807	9.3525	2.7884	0.00023498	0.0022004	K17686 copA, ctpA, ATP7; P-type Cu+ transporter [EC:7.2.2.8]	GO:0006825(copper ion transport),GO:0006878(cellular copper ion homeostasis),GO:0006882(cellular zinc ion homeostasis),GO:0007595(lactation),GO:0015677(copper ion import),GO:0015680(protein maturation by copper ion transfer),GO:0034220(ion transmembrane transport),GO:0046688(response to copper ion),GO:0051208(sequestering of calcium ion),GO:0060003(copper ion export)	GO:0000139(Golgi membrane),GO:0005739(mitochondrion),GO:0005770(late endosome),GO:0005794(Golgi apparatus),GO:0005802(trans-Golgi network),GO:0005887(integral component of plasma membrane),GO:0016020(membrane),GO:0016323(basolateral plasma membrane),GO:0031410(cytoplasmic vesicle),GO:0032588(trans-Golgi network membrane),GO:0048471(perinuclear region of cytoplasm)	GO:0005375(copper ion transmembrane transporter activity),GO:0005507(copper ion binding),GO:0005515(protein binding),GO:0005524(ATP binding),GO:0043682(P-type divalent copper transporter activity)
HDDC3	NC_000015.10:90930918-90932569	-	protein_coding	11.1763	77.5085	2.7867	4.65e-06	8.84e-05	K21138 HDDC3; guanosine-3',5'-bis(diphosphate) 3'-pyrophosphohydrolase [EC:3.1.7.2]	-	-	GO:0005515(protein binding),GO:0008893(guanosine-3',5'-bis(diphosphate) 3'-diphosphatase activity),GO:0046872(metal ion binding)
LOC112268068	NC_000010.11:58325628-58335192	-	protein_coding	63.4095	438.111	2.7866	1.5e-12	3.76e-10	-	-	-	-
NSMAF	NC_000008.11:58583504-58659845	-	protein_coding	83.1061	573.179	2.7848	1.22e-07	4.21e-06	K18953 NSMAF, FAN; factor associated with neutral sphingomyelinase activation	GO:0006672(ceramide metabolic process),GO:0007165(signal transduction),GO:0043065(positive regulation of apoptotic process),GO:0043085(positive regulation of catalytic activity),GO:2000304(positive regulation of ceramide biosynthetic process)	GO:0005737(cytoplasm),GO:0005829(cytosol)	GO:0005515(protein binding),GO:0016230(sphingomyelin phosphodiesterase activator activity)
NCF4	NC_000022.11:36860988-36878017	+	protein_coding	10.9826	77.4015	2.784	7.25e-06	0.00012793	K08012 NCF4, P40PHOX; neutrophil cytosolic factor 4	GO:0002479(antigen processing and presentation of exogenous peptide antigen via MHC class I, TAP-dependent),GO:0006801(superoxide metabolic process),GO:0006909(phagocytosis),GO:0034599(cellular response to oxidative stress),GO:0043085(positive regulation of catalytic activity),GO:0045454(cell redox homeostasis),GO:0045730(respiratory burst),GO:0048010(vascular endothelial growth factor receptor s…	GO:0005737(cytoplasm),GO:0005829(cytosol),GO:0010008(endosome membrane),GO:0016020(membrane),GO:0032010(phagolysosome),GO:0043020(NADPH oxidase complex)	GO:0005515(protein binding),GO:0016175(superoxide-generating NAD(P)H oxidase activity),GO:0016176(superoxide-generating NADPH oxidase activator activity),GO:0032266(phosphatidylinositol-3-phosphate binding)
SMIM29	NC_000006.12:34246380-34249108	-	protein_coding	13.9051	96.1836	2.7745	3.44e-06	6.93e-05	-	-	GO:0016021(integral component of membrane)	-
CHDH	NC_000003.12:53812335-53846464	-	protein_coding	1.20536	8.62684	2.7743	0.0075917	0.035488	K00108 betA, CHDH; choline dehydrogenase [EC:1.1.99.1]	GO:0019285(glycine betaine biosynthetic process from choline),GO:0042426(choline catabolic process),GO:0055114(obsolete oxidation-reduction process)	GO:0005743(mitochondrial inner membrane)	GO:0005515(protein binding),GO:0008812(choline dehydrogenase activity),GO:0016491(oxidoreductase activity),GO:0050660(flavin adenine dinucleotide binding)
LOC730098	NC_000009.12:34664163-34666636	-	protein_coding	35.1997	240.045	2.7738	1.35e-05	0.00021263	-	-	-	-
P2RX1	NC_000017.11:3896591-3916666	-	protein_coding	41.8373	287.13	2.7735	1.67e-09	1.22e-07	K05215 P2RX1; P2X purinoceptor 1	GO:0002554(serotonin secretion by platelet),GO:0003056(regulation of vascular associated smooth muscle contraction),GO:0006811(ion transport),GO:0006915(apoptotic process),GO:0006919(activation of cysteine-type endopeptidase activity involved in apoptotic process),GO:0007165(signal transduction),GO:0007320(insemination),GO:0007596(blood coagulation),GO:0008217(regulation of blood pressure),GO:001…	GO:0005639(integral component of nuclear inner membrane),GO:0005886(plasma membrane),GO:0005887(integral component of plasma membrane),GO:0009897(external side of plasma membrane),GO:0030667(secretory granule membrane),GO:0032991(protein-containing complex),GO:0035579(specific granule membrane),GO:0043005(neuron projection),GO:0045121(membrane raft),GO:0098978(glutamatergic synapse),GO:0099055(in…	GO:0001614(purinergic nucleotide receptor activity),GO:0004931(extracellularly ATP-gated cation channel activity),GO:0005261(cation channel activity),GO:0005515(protein binding),GO:0005524(ATP binding),GO:0008144(drug binding),GO:0008270(zinc ion binding),GO:0042802(identical protein binding),GO:0044877(protein-containing complex binding)
PDLIM4	NC_000005.10:132257658-132273454	+	protein_coding	14.5499	99.1247	2.7733	4.66e-13	1.34e-10	K23353 PDLIM1_2_3_4; PDZ and LIM domain protein 1/2/3/4	GO:0007507(heart development),GO:0030036(actin cytoskeleton organization),GO:0031532(actin cytoskeleton reorganization),GO:0061061(muscle structure development),GO:0098976(excitatory chemical synaptic transmission)	GO:0001725(stress fiber),GO:0005634(nucleus),GO:0005737(cytoplasm),GO:0005856(cytoskeleton),GO:0005912(adherens junction),GO:0030018(Z disc),GO:0030027(lamellipodium),GO:0031901(early endosome membrane),GO:0031905(early endosome lumen),GO:0031941(filamentous actin),GO:0034777(recycling endosome lumen),GO:0043197(dendritic spine),GO:0045211(postsynaptic membrane),GO:0048471(perinuclear region of c…	GO:0003779(actin binding),GO:0005515(protein binding),GO:0019903(protein phosphatase binding),GO:0042803(protein homodimerization activity),GO:0046872(metal ion binding),GO:0051371(muscle alpha-actinin binding),GO:0051393(alpha-actinin binding)
SRXN1	NC_000020.11:646615-653370	-	protein_coding	11.3695	77.893	2.7727	4.76e-12	9.74e-10	K12260 SRX1; sulfiredoxin [EC:1.8.98.2]	GO:0006979(response to oxidative stress),GO:0034599(cellular response to oxidative stress),GO:0055114(obsolete oxidation-reduction process),GO:0098869(cellular oxidant detoxification)	GO:0005737(cytoplasm),GO:0005829(cytosol)	GO:0005515(protein binding),GO:0005524(ATP binding),GO:0016667(oxidoreductase activity, acting on a sulfur group of donors),GO:0032542(sulfiredoxin activity)
B4GALT5	NC_000020.11:49632945-49713884	-	protein_coding	42.098	286.292	2.7599	8.47e-08	3.16e-06	K09905 B4GALT5; beta-1,4-galactosyltransferase 5 [EC:2.4.1.-]	GO:0006486(protein glycosylation),GO:0010706(ganglioside biosynthetic process via lactosylceramide),GO:0016266(O-glycan processing),GO:0018146(keratan sulfate biosynthetic process),GO:0021955(central nervous system neuron axonogenesis),GO:0022010(central nervous system myelination),GO:0030311(poly-N-acetyllactosamine biosynthetic process),GO:0031647(regulation of protein stability),GO:0040019(pos…	GO:0000139(Golgi membrane),GO:0016021(integral component of membrane),GO:0032580(Golgi cisterna membrane)	GO:0003945(N-acetyllactosamine synthase activity),GO:0008378(galactosyltransferase activity),GO:0008489(UDP-galactose:glucosylceramide beta-1,4-galactosyltransferase activity),GO:0046872(metal ion binding)
FAM46B	NC_000001.11:27005020-27012842	-	protein_coding	1.1259	7.35945	2.7596	0.0042306	0.022532	K23033 TENT5A_B, FAM46A_B; terminal nucleotidyltransferase 5A/B [EC:2.7.7.-]	-	-	-
CNRIP1	NC_000002.12:68284171-68320051	-	protein_coding	6.37295	43.7768	2.7515	1.39e-05	0.00021657	-	GO:2000272(negative regulation of signaling receptor activity)	GO:0005737(cytoplasm),GO:0005886(plasma membrane)	GO:0005515(protein binding),GO:0008022(protein C-terminus binding),GO:0031718(type 1 cannabinoid receptor binding)
PRSS27	NC_000016.10:2712418-2720551	-	protein_coding	3.93885	28.395	2.746	4.54e-05	0.00057543	K09628 PRSS27; serine protease 27 [EC:3.4.21.-]	GO:0006508(proteolysis)	GO:0005576(extracellular region),GO:0005886(plasma membrane)	GO:0004252(serine-type endopeptidase activity)
CACNA1A	NC_000019.10:13206442-13506460	-	protein_coding	15.1683	101.886	2.7424	6.78e-07	1.77e-05	K04344 CACNA1A, CAV2.1; voltage-dependent calcium channel P/Q type alpha-1A	GO:0006816(calcium ion transport),GO:0007204(positive regulation of cytosolic calcium ion concentration),GO:0007268(chemical synaptic transmission),GO:0008219(cell death),GO:0034765(regulation of ion transmembrane transport),GO:0050796(regulation of insulin secretion),GO:0050804(modulation of chemical synaptic transmission),GO:0051899(membrane depolarization),GO:0070509(calcium ion import),GO:007…	GO:0005634(nucleus),GO:0005737(cytoplasm),GO:0005886(plasma membrane),GO:0005891(voltage-gated calcium channel complex),GO:0016021(integral component of membrane),GO:0042995(cell projection),GO:0043025(neuronal cell body),GO:0045202(synapse)	GO:0001540(amyloid-beta binding),GO:0005245(voltage-gated calcium channel activity),GO:0005515(protein binding),GO:0008331(high voltage-gated calcium channel activity),GO:0019905(syntaxin binding),GO:0046872(metal ion binding)
AOC2	NC_000017.11:42844583-42850712	+	protein_coding	2.34349	16.3547	2.7422	0.0013462	0.0092589	K00276 AOC3, AOC2, tynA; primary-amine oxidase [EC:1.4.3.21]	GO:0006584(catecholamine metabolic process),GO:0006805(xenobiotic metabolic process),GO:0007601(visual perception),GO:0009308(amine metabolic process),GO:0022900(electron transport chain)	GO:0005737(cytoplasm),GO:0005886(plasma membrane)	GO:0005507(copper ion binding),GO:0005515(protein binding),GO:0008131(primary amine oxidase activity),GO:0009055(electron transfer activity),GO:0048038(quinone binding),GO:0052593(tryptamine:oxygen oxidoreductase (deaminating) activity),GO:0052594(aminoacetone:oxygen oxidoreductase(deaminating) activity),GO:0052595(aliphatic-amine oxidase activity),GO:0052596(phenethylamine:oxygen oxidoreductase …
CCDC71L	NC_000007.14:106654362-106661188	-	protein_coding	16.6206	112.439	2.738	1.04e-09	8.31e-08	-	GO:0044255(cellular lipid metabolic process),GO:0045600(positive regulation of fat cell differentiation)	-	-
SOCS3	NC_000017.11:78356777-78360079	-	protein_coding	42.3041	282.275	2.7336	7.29e-12	1.38e-09	K04696 SOCS3, CIS3; suppressor of cytokine signaling 3	GO:0006469(negative regulation of protein kinase activity),GO:0007259(receptor signaling pathway via JAK-STAT),GO:0016567(protein ubiquitination),GO:0019221(cytokine-mediated signaling pathway),GO:0035556(intracellular signal transduction),GO:0040008(regulation of growth),GO:0042531(positive regulation of tyrosine phosphorylation of STAT protein),GO:0042532(negative regulation of tyrosine phospho…	GO:0005829(cytosol),GO:0005942(phosphatidylinositol 3-kinase complex)	GO:0001784(phosphotyrosine residue binding),GO:0004860(protein kinase inhibitor activity),GO:0005515(protein binding),GO:0046935(1-phosphatidylinositol-3-kinase regulator activity)
NFKBID	NC_000019.10:35887630-35902301	-	protein_coding	44.3948	295.562	2.7335	9.25e-07	2.3e-05	K14214 NFKBID; NF-kappa-B inhibitor delta	GO:0006357(regulation of transcription by RNA polymerase II),GO:0006954(inflammatory response),GO:0032088(negative regulation of NF-kappaB transcription factor activity),GO:0033085(negative regulation of T cell differentiation in thymus),GO:0043124(negative regulation of I-kappaB kinase/NF-kappaB signaling),GO:0050852(T cell receptor signaling pathway),GO:0070245(positive regulation of thymocyte …	GO:0005634(nucleus)	GO:0005515(protein binding),GO:0051059(NF-kappaB binding)
NSUN7	NC_000004.12:40749874-40815729	+	protein_coding	6.63629	45.2522	2.7312	3.52e-06	7.04e-05	-	GO:0032259(methylation)	-	GO:0003723(RNA binding),GO:0008168(methyltransferase activity)
GK	NC_000023.11:30653348-30731462	+	protein_coding	18.9907	127.224	2.7307	3.77e-06	7.47e-05	K00864 glpK, GK; glycerol kinase [EC:2.7.1.30]	GO:0006071(glycerol metabolic process),GO:0006641(triglyceride metabolic process),GO:0016310(phosphorylation),GO:0019432(triglyceride biosynthetic process),GO:0019563(glycerol catabolic process),GO:0046167(glycerol-3-phosphate biosynthetic process)	GO:0005739(mitochondrion),GO:0005741(mitochondrial outer membrane),GO:0005829(cytosol),GO:0070062(extracellular exosome)	GO:0004370(glycerol kinase activity),GO:0005515(protein binding),GO:0005524(ATP binding),GO:0016773(phosphotransferase activity, alcohol group as acceptor)
MAGIX	NC_000023.11:49162569-49168157	+	protein_coding	10.5767	69.2758	2.7282	3.79e-07	1.11e-05	-	-	-	-
C5AR1	NC_000019.10:47309847-47322070	+	protein_coding	67.6088	448.817	2.7268	3.48e-09	2.28e-07	K04010 C5AR1, CD88; C5a anaphylatoxin chemotactic receptor 1	GO:0000187(obsolete activation of MAPK activity),GO:0001774(microglial cell activation),GO:0002430(complement receptor mediated signaling pathway),GO:0006915(apoptotic process),GO:0006935(chemotaxis),GO:0006954(inflammatory response),GO:0006955(immune response),GO:0006968(cellular defense response),GO:0007165(signal transduction),GO:0007186(G protein-coupled receptor signaling pathway),GO:0007200…	GO:0005886(plasma membrane),GO:0005887(integral component of plasma membrane),GO:0009986(cell surface),GO:0016323(basolateral plasma membrane),GO:0030667(secretory granule membrane),GO:0043231(intracellular membrane-bounded organelle),GO:0045177(apical part of cell)	GO:0001856(complement component C5a binding),GO:0004875(complement receptor activity),GO:0004878(complement component C5a receptor activity),GO:0004930(G protein-coupled receptor activity)
BTLA	NC_000003.12:112463030-112499757	-	protein_coding	32.7595	217.454	2.7247	8.81e-06	0.00014992	K06707 BTLA, CD272; B- and T-lymphocyte attenuator	GO:0002250(adaptive immune response),GO:0002768(immune response-regulating cell surface receptor signaling pathway),GO:0031295(T cell costimulation)	GO:0005886(plasma membrane),GO:0005887(integral component of plasma membrane)	GO:0005515(protein binding),GO:0038023(signaling receptor activity)
GADD45A	NC_000001.11:67685177-67688338	+	protein_coding	4.64171	32.4814	2.723	1.46e-07	4.9e-06	K04402 GADD45; growth arrest and DNA-damage-inducible protein	GO:0000079(regulation of cyclin-dependent protein serine/threonine kinase activity),GO:0000122(negative regulation of transcription by RNA polymerase II),GO:0000185(obsolete activation of MAPKKK activity),GO:0006281(DNA repair),GO:0006915(apoptotic process),GO:0006977(DNA damage response, signal transduction by p53 class mediator resulting in cell cycle arrest),GO:0007098(centrosome cycle),GO:001…	GO:0005634(nucleus),GO:0005654(nucleoplasm),GO:0005737(cytoplasm),GO:0016607(nuclear speck)	GO:0005515(protein binding),GO:0019900(kinase binding),GO:0042803(protein homodimerization activity),GO:0046982(protein heterodimerization activity),GO:0047485(protein N-terminus binding),GO:1990841(promoter-specific chromatin binding)
IDI1	NC_000010.11:1039419-1056716	-	protein_coding	74.5964	491.483	2.7199	1.41e-09	1.07e-07	K01823 idi, IDI; isopentenyl-diphosphate Delta-isomerase [EC:5.3.3.2]	GO:0006695(cholesterol biosynthetic process),GO:0009240(isopentenyl diphosphate biosynthetic process),GO:0045540(regulation of cholesterol biosynthetic process),GO:0050992(dimethylallyl diphosphate biosynthetic process)	GO:0005737(cytoplasm),GO:0005777(peroxisome),GO:0005829(cytosol)	GO:0004452(isopentenyl-diphosphate delta-isomerase activity),GO:0016787(hydrolase activity),GO:0046872(metal ion binding)
LOC105369535	NC_000011.10:121472920-121484806	-	protein_coding	832.91	5484.51	2.719	1.25e-06	2.95e-05	-	-	-	-
HCST	NC_000019.10:35902365-35904271	+	protein_coding	40.1189	264.149	2.7187	6.74e-08	2.65e-06	K07988 HCST, DAP10; hematopoietic cell signal transducer	GO:0006468(protein phosphorylation),GO:0014068(positive regulation of phosphatidylinositol 3-kinase signaling),GO:0050776(regulation of immune response)	GO:0005886(plasma membrane),GO:0009986(cell surface),GO:0016021(integral component of membrane)	GO:0005102(signaling receptor binding),GO:0005515(protein binding),GO:0043548(phosphatidylinositol 3-kinase binding)
CREB5	NC_000007.14:28299321-28825894	+	protein_coding	54.9318	362.583	2.7151	1.77e-06	3.99e-05	K09047 CREB5, CREBPA; cyclic AMP-responsive element-binding protein 5	GO:0006357(regulation of transcription by RNA polymerase II),GO:0045893(positive regulation of transcription, DNA-templated)	GO:0005634(nucleus),GO:0070062(extracellular exosome)	GO:0000981(DNA-binding transcription factor activity, RNA polymerase II-specific),GO:0003700(DNA-binding transcription factor activity),GO:0005515(protein binding),GO:0046872(metal ion binding),GO:1990837(sequence-specific double-stranded DNA binding)
UPB1	NC_000022.11:24495060-24528681	+	protein_coding	11.7611	77.9365	2.7116	7.15e-05	0.00083533	K01431 UPB1, pydC; beta-ureidopropionase [EC:3.5.1.6]	GO:0019482(beta-alanine metabolic process),GO:0033396(beta-alanine biosynthetic process via 3-ureidopropionate),GO:0046135(pyrimidine nucleoside catabolic process),GO:0051260(protein homooligomerization),GO:0051289(protein homotetramerization)	GO:0005829(cytosol),GO:0070062(extracellular exosome)	GO:0003837(beta-ureidopropionase activity),GO:0016811(hydrolase activity, acting on carbon-nitrogen (but not peptide) bonds, in linear amides),GO:0042803(protein homodimerization activity)
ING1	NC_000013.11:110712623-110721074	+	protein_coding	55.67	365.843	2.7108	3.72e-07	1.09e-05	K19197 ING1; inhibitor of growth protein 1	GO:0007049(cell cycle),GO:0008285(negative regulation of cell population proliferation),GO:0010941(regulation of cell death),GO:0030308(negative regulation of cell growth),GO:0045893(positive regulation of transcription, DNA-templated)	GO:0005634(nucleus)	GO:0005515(protein binding),GO:0035064(methylated histone binding),GO:0046872(metal ion binding)
STEAP4	NC_000007.14:88276429-88306913	-	protein_coding	21.6109	142.733	2.7081	4.18e-06	8.15e-05	K19876 STEAP4; metalloreductase STEAP4 [EC:1.16.1.-]	GO:0015677(copper ion import),GO:0022900(electron transport chain),GO:0045444(fat cell differentiation),GO:0055072(iron ion homeostasis),GO:0055114(obsolete oxidation-reduction process),GO:0070207(protein homotrimerization)	GO:0000139(Golgi membrane),GO:0005654(nucleoplasm),GO:0005768(endosome),GO:0005886(plasma membrane),GO:0016021(integral component of membrane),GO:0031901(early endosome membrane),GO:0070062(extracellular exosome)	GO:0008823(cupric reductase activity),GO:0009055(electron transfer activity),GO:0020037(heme binding),GO:0046872(metal ion binding),GO:0052851(ferric-chelate reductase (NADPH) activity),GO:0071949(FAD binding)
TMEM52B	NC_000012.12:10170599-10191804	+	protein_coding	1.69587	10.4798	2.7068	0.0014314	0.0097343	-	GO:0008150(biological_process)	GO:0016021(integral component of membrane),GO:0070062(extracellular exosome)	GO:0003674(molecular_function),GO:0005515(protein binding)
HAS1	NC_000019.10:51713112-51723992	-	protein_coding	2.55748	17.4279	2.7061	6.03e-05	0.0007277	K00752 hasA; hyaluronan synthase [EC:2.4.1.212]	GO:0006024(glycosaminoglycan biosynthetic process),GO:0007155(cell adhesion),GO:0010764(negative regulation of fibroblast migration),GO:0030213(hyaluronan biosynthetic process),GO:0036120(cellular response to platelet-derived growth factor stimulus),GO:0044849(estrous cycle),GO:0045226(extracellular polysaccharide biosynthetic process),GO:0085029(extracellular matrix assembly)	GO:0005737(cytoplasm),GO:0005886(plasma membrane),GO:0005887(integral component of plasma membrane)	GO:0005515(protein binding),GO:0042802(identical protein binding),GO:0050501(hyaluronan synthase activity)
GALC	NC_000014.9:87933014-87993665	-	protein_coding	27.9974	183.88	2.7043	5.24e-06	9.74e-05	K01202 GALC; galactosylceramidase [EC:3.2.1.46]	GO:0006683(galactosylceramide catabolic process),GO:0006687(glycosphingolipid metabolic process),GO:0042552(myelination)	GO:0005764(lysosome),GO:0043202(lysosomal lumen)	GO:0004336(galactosylceramidase activity)
TLE3	NC_000015.10:70047790-70098171	-	protein_coding	225.074	1465.81	2.7022	1.03e-09	8.31e-08	-	GO:0006355(regulation of transcription, DNA-templated),GO:0007165(signal transduction),GO:0009887(animal organ morphogenesis),GO:0016055(Wnt signaling pathway),GO:0090090(negative regulation of canonical Wnt signaling pathway),GO:0120163(negative regulation of cold-induced thermogenesis),GO:1903507(negative regulation of nucleic acid-templated transcription),GO:1904837(beta-catenin-TCF complex as…	GO:0005634(nucleus),GO:0005654(nucleoplasm),GO:0005667(transcription regulator complex),GO:1990907(beta-catenin-TCF complex)	GO:0003714(transcription corepressor activity),GO:0005515(protein binding)
FRAT2	NC_000010.11:97332497-97334701	-	protein_coding	74.8992	487.291	2.6989	1.5e-10	1.6e-08	K03096 FRAT2; frequently rearranged in advanced T-cell lymphomas 2	GO:1904886(beta-catenin destruction complex disassembly)	GO:0005575(cellular_component),GO:0005737(cytoplasm),GO:0005829(cytosol)	GO:0003674(molecular_function)
C18orf65	NC_000018.10:76495521-76498088	+	protein_coding	8.23504	54.5431	2.6958	9.56e-07	2.35e-05	-	-	-	-
DNAH17	NC_000017.11:78423697-78577436	-	protein_coding	295.975	1916.21	2.6947	2.59e-07	8.14e-06	K10408 DNAH; dynein heavy chain, axonemal	GO:0003341(cilium movement),GO:0007018(microtubule-based movement),GO:0036158(outer dynein arm assembly),GO:0060285(cilium-dependent cell motility)	GO:0005858(axonemal dynein complex),GO:0005874(microtubule),GO:0005930(axoneme),GO:0030286(dynein complex),GO:0031514(motile cilium),GO:0036126(sperm flagellum),GO:0036157(outer dynein arm)	GO:0003777(microtubule motor activity),GO:0005524(ATP binding),GO:0008569(minus-end-directed microtubule motor activity),GO:0045505(dynein intermediate chain binding),GO:0051959(dynein light intermediate chain binding)
ZCWPW2	NC_000003.12:28349149-28526366	+	protein_coding	1.39622	9.54061	2.694	0.0017561	0.011455	-	-	-	GO:0005515(protein binding),GO:0008270(zinc ion binding)
GPCPD1	NC_000020.11:5544434-5611046	-	protein_coding	155.63	1008.81	2.6939	5.54e-07	1.51e-05	K18695 GPCPD1; glycerophosphocholine phosphodiesterase GPCPD1 [EC:3.1.4.2]	GO:0007519(skeletal muscle tissue development),GO:0046475(glycerophospholipid catabolic process)	GO:0005829(cytosol)	GO:0047389(glycerophosphocholine phosphodiesterase activity),GO:2001070(starch binding)
KIF1B	NC_000001.11:10210706-10381603	+	protein_coding	79.2264	513.943	2.6921	2.1e-09	1.48e-07	K10392 KIF1; kinesin family member 1	GO:0006915(apoptotic process),GO:0007018(microtubule-based movement),GO:0007270(neuron-neuron synaptic transmission),GO:0007274(neuromuscular synaptic transmission),GO:0008089(anterograde axonal transport),GO:0010628(positive regulation of gene expression),GO:0016192(vesicle-mediated transport),GO:0030705(cytoskeleton-dependent intracellular transport),GO:0032418(lysosome localization),GO:0047497…	GO:0005739(mitochondrion),GO:0005871(kinesin complex),GO:0005874(microtubule),GO:0005875(microtubule associated complex),GO:0008021(synaptic vesicle),GO:0030424(axon),GO:0030425(dendrite),GO:0030659(cytoplasmic vesicle membrane),GO:0031410(cytoplasmic vesicle),GO:0043005(neuron projection),GO:1904115(axon cytoplasm)	GO:0003777(microtubule motor activity),GO:0005515(protein binding),GO:0005524(ATP binding),GO:0008017(microtubule binding),GO:0008574(plus-end-directed microtubule motor activity),GO:0016887(ATP hydrolysis activity),GO:0019894(kinesin binding),GO:0019900(kinase binding),GO:0097110(scaffold protein binding)
CD55	NC_000001.11:207321472-207360966	+	protein_coding	89.6782	579.279	2.6893	6.42e-07	1.7e-05	K04006 DAF, CD55; decay accelerating factor	GO:0006888(endoplasmic reticulum to Golgi vesicle-mediated transport),GO:0006958(complement activation, classical pathway),GO:0007204(positive regulation of cytosolic calcium ion concentration),GO:0030449(regulation of complement activation),GO:0031664(regulation of lipopolysaccharide-mediated signaling pathway),GO:0035743(CD4-positive, alpha-beta T cell cytokine production),GO:0043312(neutrophil…	GO:0000139(Golgi membrane),GO:0005576(extracellular region),GO:0005886(plasma membrane),GO:0009986(cell surface),GO:0030133(transport vesicle),GO:0030667(secretory granule membrane),GO:0031225(anchored component of membrane),GO:0033116(endoplasmic reticulum-Golgi intermediate compartment membrane),GO:0045121(membrane raft),GO:0070062(extracellular exosome),GO:0101003(ficolin-1-rich granule membra…	GO:0001618(virus receptor activity),GO:0005515(protein binding),GO:0008289(lipid binding)
HES4	NC_000001.11:998962-1001052	-	protein_coding	3.4937	23.5219	2.6865	0.0092002	0.041148	K09089 HES4; hairy and enhancer of split 4	GO:0006357(regulation of transcription by RNA polymerase II),GO:0007399(nervous system development),GO:0009952(anterior/posterior pattern specification)	GO:0005634(nucleus)	GO:0000978(RNA polymerase II cis-regulatory region sequence-specific DNA binding),GO:0000981(DNA-binding transcription factor activity, RNA polymerase II-specific),GO:0008134(transcription factor binding),GO:0046983(protein dimerization activity)
TUBA4A	NC_000002.12:219249711-219254608	-	protein_coding	80.6693	519.415	2.6861	1.07e-07	3.79e-06	K07374 TUBA; tubulin alpha	GO:0000086(G2/M transition of mitotic cell cycle),GO:0000226(microtubule cytoskeleton organization),GO:0000278(mitotic cell cycle),GO:0002576(platelet degranulation),GO:0007017(microtubule-based process),GO:0010389(regulation of G2/M transition of mitotic cell cycle),GO:0097711(ciliary basal body-plasma membrane docking)	GO:0005576(extracellular region),GO:0005737(cytoplasm),GO:0005829(cytosol),GO:0005856(cytoskeleton),GO:0005874(microtubule),GO:0015630(microtubule cytoskeleton),GO:0070062(extracellular exosome)	GO:0003924(GTPase activity),GO:0005200(structural constituent of cytoskeleton),GO:0005515(protein binding),GO:0005525(GTP binding),GO:0019901(protein kinase binding)
IGFL4	NC_000019.10:46039748-46041016	-	protein_coding	1.05772	7.26569	2.684	0.0071129	0.033881	-	-	GO:0005615(extracellular space)	GO:0005102(signaling receptor binding)
SCN1B	NC_000019.10:35030688-35040449	+	protein_coding	3.50897	23.1774	2.6838	0.0019767	0.012558	K04845 SCN1B; voltage-gated sodium channel type I beta	GO:0007155(cell adhesion),GO:0007411(axon guidance),GO:0010765(positive regulation of sodium ion transport),GO:0010976(positive regulation of neuron projection development),GO:0019227(neuronal action potential propagation),GO:0021966(corticospinal neuron axon guidance),GO:0035725(sodium ion transmembrane transport),GO:0040011(locomotion),GO:0046684(response to pyrethroid),GO:0051899(membrane depo…	GO:0001518(voltage-gated sodium channel complex),GO:0005576(extracellular region),GO:0005886(plasma membrane),GO:0005887(integral component of plasma membrane),GO:0014704(intercalated disc),GO:0030315(T-tubule),GO:0033268(node of Ranvier),GO:0043204(perikaryon)	GO:0005244(voltage-gated ion channel activity),GO:0005248(voltage-gated sodium channel activity),GO:0005515(protein binding),GO:0017080(sodium channel regulator activity),GO:0019871(sodium channel inhibitor activity),GO:0044325(transmembrane transporter binding),GO:0086006(voltage-gated sodium channel activity involved in cardiac muscle cell action potential),GO:0086062(voltage-gated sodium chann…
CCNL1	NC_000003.12:157146502-157160760	-	protein_coding	215.163	1373.53	2.6733	4.74e-07	1.32e-05	K23966 CCNL; cyclin L	GO:0000079(regulation of cyclin-dependent protein serine/threonine kinase activity),GO:0006357(regulation of transcription by RNA polymerase II),GO:0006396(RNA processing)	GO:0005634(nucleus),GO:0016607(nuclear speck)	GO:0005515(protein binding),GO:0016538(cyclin-dependent protein serine/threonine kinase regulator activity)
CAMK2B	NC_000007.14:44217150-44326167	-	protein_coding	0.889766	5.99879	2.6701	0.011024	0.047517	K04515 CAMK2; calcium/calmodulin-dependent protein kinase (CaM kinase) II [EC:2.7.11.17]	GO:0006468(protein phosphorylation),GO:0007165(signal transduction),GO:0010976(positive regulation of neuron projection development),GO:0014733(regulation of skeletal muscle adaptation),GO:0046777(protein autophosphorylation),GO:0048169(regulation of long-term neuronal synaptic plasticity),GO:0051823(regulation of synapse structural plasticity),GO:0051924(regulation of calcium ion transport),GO:0…	GO:0005654(nucleoplasm),GO:0005737(cytoplasm),GO:0005815(microtubule organizing center),GO:0005829(cytosol),GO:0005954(calcium- and calmodulin-dependent protein kinase complex),GO:0030666(endocytic vesicle membrane),GO:0033017(sarcoplasmic reticulum membrane),GO:0043005(neuron projection),GO:0045202(synapse)	GO:0003779(actin binding),GO:0004683(calmodulin-dependent protein kinase activity),GO:0005515(protein binding),GO:0005516(calmodulin binding),GO:0005524(ATP binding),GO:0042802(identical protein binding),GO:0042803(protein homodimerization activity)
LOC112268233	NC_000001.11:110336825-110339169	+	protein_coding	21.4487	136.779	2.67	4.22e-06	8.21e-05	-	-	-	-
HBB	NC_000011.10:5225466-5227071	-	protein_coding	153.656	978.435	2.67	4.67e-10	4.13e-08	K13823 HBB; hemoglobin subunit beta	GO:0006898(receptor-mediated endocytosis),GO:0007596(blood coagulation),GO:0008217(regulation of blood pressure),GO:0010942(positive regulation of cell death),GO:0015671(oxygen transport),GO:0015701(bicarbonate transport),GO:0030185(nitric oxide transport),GO:0042542(response to hydrogen peroxide),GO:0042744(hydrogen peroxide catabolic process),GO:0043312(neutrophil degranulation),GO:0045429(posi…	GO:0005576(extracellular region),GO:0005615(extracellular space),GO:0005829(cytosol),GO:0005833(hemoglobin complex),GO:0031838(haptoglobin-hemoglobin complex),GO:0070062(extracellular exosome),GO:0071682(endocytic vesicle lumen),GO:0072562(blood microparticle),GO:1904724(tertiary granule lumen),GO:1904813(ficolin-1-rich granule lumen)	GO:0004601(peroxidase activity),GO:0005344(oxygen carrier activity),GO:0005515(protein binding),GO:0019825(oxygen binding),GO:0020037(heme binding),GO:0030492(hemoglobin binding),GO:0031720(haptoglobin binding),GO:0031721(hemoglobin alpha binding),GO:0043177(organic acid binding),GO:0046872(metal ion binding)
WDFY3	NC_000004.12:84669537-84966391	-	protein_coding	92.4003	587.701	2.6636	2.31e-12	5.31e-10	K22262 WDFY3, ALFY, BPH1; WD repeat and FYVE domain-containing protein 3	GO:0007275(multicellular organism development),GO:0035973(aggrephagy)	GO:0005635(nuclear envelope),GO:0005654(nucleoplasm),GO:0005730(nucleolus),GO:0005737(cytoplasm),GO:0005776(autophagosome),GO:0005829(cytosol),GO:0005886(plasma membrane),GO:0016234(inclusion body),GO:0016605(PML body),GO:0019898(extrinsic component of membrane),GO:0030424(axon),GO:0031965(nuclear membrane),GO:0034274(Atg12-Atg5-Atg16 complex),GO:0043204(perikaryon),GO:0097635(extrinsic component…	GO:0003831(beta-N-acetylglucosaminylglycopeptide beta-1,4-galactosyltransferase activity),GO:0005515(protein binding),GO:0005545(1-phosphatidylinositol binding),GO:0046872(metal ion binding)
CSF2RB	NC_000022.11:36913574-36940449	+	protein_coding	177.454	1124.7	2.6623	1.68e-06	3.83e-05	K04738 CSF2RB, IL3RB, CD131; cytokine receptor common subunit beta	GO:0000165(MAPK cascade),GO:0007165(signal transduction),GO:0007585(respiratory gaseous exchange by respiratory system),GO:0019221(cytokine-mediated signaling pathway),GO:0032496(response to lipopolysaccharide),GO:0036016(cellular response to interleukin-3),GO:0038043(interleukin-5-mediated signaling pathway),GO:0038156(interleukin-3-mediated signaling pathway),GO:0044267(cellular protein metabol…	GO:0005886(plasma membrane),GO:0005887(integral component of plasma membrane),GO:0030526(granulocyte macrophage colony-stimulating factor receptor complex)	GO:0004912(interleukin-3 receptor activity),GO:0004914(interleukin-5 receptor activity),GO:0005515(protein binding),GO:0038023(signaling receptor activity)
STX3	NC_000011.10:59755059-59805882	+	protein_coding	49.7339	313.561	2.652	5.14e-08	2.11e-06	K08486 STX1B_2_3; syntaxin 1B/2/3	GO:0006886(intracellular protein transport),GO:0006887(exocytosis),GO:0006906(vesicle fusion),GO:0008284(positive regulation of cell population proliferation),GO:0016081(synaptic vesicle docking),GO:0019221(cytokine-mediated signaling pathway),GO:0031175(neuron projection development),GO:0031629(synaptic vesicle fusion to presynaptic active zone membrane),GO:0045785(positive regulation of cell ad…	GO:0005773(vacuole),GO:0005886(plasma membrane),GO:0005911(cell-cell junction),GO:0008021(synaptic vesicle),GO:0012505(endomembrane system),GO:0016021(integral component of membrane),GO:0016324(apical plasma membrane),GO:0030027(lamellipodium),GO:0030425(dendrite),GO:0030426(growth cone),GO:0031201(SNARE complex),GO:0042470(melanosome),GO:0042581(specific granule),GO:0042582(azurophil granule),GO…	GO:0000149(SNARE binding),GO:0005484(SNAP receptor activity),GO:0005515(protein binding),GO:0050544(arachidonic acid binding)
MED29	NC_000019.10:39391303-39400637	+	protein_coding	64.5291	405.516	2.6504	7.65e-08	2.93e-06	K15142 MED29; mediator of RNA polymerase II transcription subunit 29	-	GO:0005654(nucleoplasm),GO:0016592(mediator complex)	GO:0005515(protein binding)
ST6GALNAC3	NC_000001.11:76074684-76637316	+	protein_coding	5.96638	38.1686	2.6498	1.17e-05	0.00018893	K03373 SIAT7C, ST6GalNAc III; N-acetylgalactosaminide alpha-2,6-sialyltransferase (sialyltransferase 7C) [EC:2.4.99.-]	GO:0001574(ganglioside biosynthetic process),GO:0006486(protein glycosylation),GO:0006677(glycosylceramide metabolic process),GO:0006687(glycosphingolipid metabolic process),GO:0009100(glycoprotein metabolic process),GO:0009311(oligosaccharide metabolic process),GO:0097503(sialylation)	GO:0000139(Golgi membrane),GO:0005654(nucleoplasm),GO:0016021(integral component of membrane)	GO:0001665(alpha-N-acetylgalactosaminide alpha-2,6-sialyltransferase activity),GO:0005515(protein binding),GO:0008373(sialyltransferase activity),GO:0047290((alpha-N-acetylneuraminyl-2,3-beta-galactosyl-1,3)-N-acetyl-galactosaminide 6-alpha-sialyltransferase activity)
DSC2	NC_000018.10:31065974-31102432	-	protein_coding	9.69481	61.9083	2.6494	8.48e-06	0.0001457	K07601 DSC2; desmocollin 2	GO:0007155(cell adhesion),GO:0007156(homophilic cell adhesion via plasma membrane adhesion molecules),GO:0009267(cellular response to starvation),GO:0031424(keratinization),GO:0070268(cornification),GO:0086042(cardiac muscle cell-cardiac muscle cell adhesion),GO:0086073(bundle of His cell-Purkinje myocyte adhesion involved in cell communication),GO:0086091(regulation of heart rate by cardiac cond…	GO:0001533(cornified envelope),GO:0005886(plasma membrane),GO:0005911(cell-cell junction),GO:0005912(adherens junction),GO:0014704(intercalated disc),GO:0016021(integral component of membrane),GO:0030057(desmosome),GO:0031410(cytoplasmic vesicle),GO:0070062(extracellular exosome)	GO:0005509(calcium ion binding),GO:0005515(protein binding),GO:0086083(cell adhesive protein binding involved in bundle of His cell-Purkinje myocyte communication)
XPO6	NC_000016.10:28097976-28212031	-	protein_coding	247.899	1551.75	2.6453	1.74e-06	3.94e-05	-	GO:0006611(protein export from nucleus)	GO:0005634(nucleus),GO:0005654(nucleoplasm),GO:0005730(nucleolus),GO:0005737(cytoplasm),GO:0005829(cytosol),GO:0005886(plasma membrane),GO:0032991(protein-containing complex)	GO:0005049(nuclear export signal receptor activity),GO:0005515(protein binding)
ERGIC1	NC_000005.10:172834220-172952685	+	protein_coding	78.5988	490.653	2.639	8.18e-08	3.09e-06	K20365 ERGIC1; endoplasmic reticulum-Golgi intermediate compartment protein 1	GO:0006888(endoplasmic reticulum to Golgi vesicle-mediated transport),GO:0006890(retrograde vesicle-mediated transport, Golgi to endoplasmic reticulum)	GO:0005654(nucleoplasm),GO:0005783(endoplasmic reticulum),GO:0005793(endoplasmic reticulum-Golgi intermediate compartment),GO:0016020(membrane),GO:0030134(COPII-coated ER to Golgi transport vesicle),GO:0030173(integral component of Golgi membrane),GO:0030176(integral component of endoplasmic reticulum membrane),GO:0033116(endoplasmic reticulum-Golgi intermediate compartment membrane),GO:0043231(i…	GO:0005515(protein binding)
NFE2	NC_000012.12:54292107-54301037	-	protein_coding	41.1773	258.453	2.639	9.18e-08	3.38e-06	K09039 NFE2; nuclear factor erythroid 2	GO:0006337(nucleosome disassembly),GO:0006357(regulation of transcription by RNA polymerase II),GO:0007275(multicellular organism development),GO:0007596(blood coagulation),GO:0007599(hemostasis),GO:0045652(regulation of megakaryocyte differentiation),GO:0045893(positive regulation of transcription, DNA-templated)	GO:0005634(nucleus),GO:0005654(nucleoplasm),GO:0005737(cytoplasm),GO:0016605(PML body),GO:0032993(protein-DNA complex)	GO:0000976(transcription cis-regulatory region binding),GO:0000981(DNA-binding transcription factor activity, RNA polymerase II-specific),GO:0000987(cis-regulatory region sequence-specific DNA binding),GO:0003677(DNA binding),GO:0003700(DNA-binding transcription factor activity),GO:0005515(protein binding),GO:0043565(sequence-specific DNA binding),GO:0047485(protein N-terminus binding),GO:0050699…
LOC107984638	NC_000014.9:77027791-77029281	+	protein_coding	129.668	806.46	2.6376	1.05e-10	1.21e-08	-	-	-	-
FCAR_3	NW_016107312.1:20566-37893	-	protein_coding	1.26452	8.194	2.6361	0.00053978	0.0043355	-	-	-	-
TBX6	NC_000016.10:30085793-30091927	-	protein_coding	6.27052	38.4234	2.6345	1.35e-06	3.16e-05	K10180 TBX6; T-box protein 6	GO:0000122(negative regulation of transcription by RNA polymerase II),GO:0001707(mesoderm formation),GO:0001708(cell fate specification),GO:0001947(heart looping),GO:0003205(cardiac chamber development),GO:0007417(central nervous system development),GO:0007498(mesoderm development),GO:0008284(positive regulation of cell population proliferation),GO:0009653(anatomical structure morphogenesis),GO:0…	-	GO:0000977(RNA polymerase II transcription regulatory region sequence-specific DNA binding),GO:0000978(RNA polymerase II cis-regulatory region sequence-specific DNA binding),GO:0000981(DNA-binding transcription factor activity, RNA polymerase II-specific),GO:0003677(DNA binding),GO:0005515(protein binding),GO:1990837(sequence-specific double-stranded DNA binding)
SERPING1	NC_000011.10:57597554-57614853	+	protein_coding	4.72175	29.9644	2.633	0.0015958	0.010646	K04001 SERPING1, C1INH; C1 inhibitor	GO:0001869(negative regulation of complement activation, lectin pathway),GO:0002576(platelet degranulation),GO:0006958(complement activation, classical pathway),GO:0007568(aging),GO:0007597(blood coagulation, intrinsic pathway),GO:0008015(blood circulation),GO:0010951(negative regulation of endopeptidase activity),GO:0030449(regulation of complement activation),GO:0042730(fibrinolysis),GO:0045087…	GO:0005576(extracellular region),GO:0005615(extracellular space),GO:0031093(platelet alpha granule lumen),GO:0062023(collagen-containing extracellular matrix),GO:0070062(extracellular exosome),GO:0072562(blood microparticle)	GO:0004867(serine-type endopeptidase inhibitor activity),GO:0005515(protein binding)
C9orf147	NC_000009.12:112451803-112487187	-	protein_coding	61.0296	378.349	2.6327	2.94e-07	9.01e-06	-	-	-	-
CYREN	NC_000007.14:135092303-135170826	-	protein_coding	1118.43	6936.62	2.6327	1.11e-06	2.67e-05	-	GO:0006303(double-strand break repair via nonhomologous end joining),GO:2001033(negative regulation of double-strand break repair via nonhomologous end joining)	GO:0005634(nucleus),GO:0005737(cytoplasm)	GO:0005515(protein binding)
GTF2IRD2	NC_000007.14:74796144-74851576	-	protein_coding	4.54818	28.4025	2.6288	0.0025778	0.015398	-	GO:0006357(regulation of transcription by RNA polymerase II)	GO:0005634(nucleus)	GO:0000981(DNA-binding transcription factor activity, RNA polymerase II-specific),GO:0003677(DNA binding),GO:0005515(protein binding)
TSFM	NC_000012.12:57782745-57802856	+	protein_coding	14.5669	91.7132	2.6283	2.82e-05	0.00038936	K02357 tsf, TSFM; elongation factor Ts	GO:0006414(translational elongation),GO:0032784(regulation of DNA-templated transcription, elongation),GO:0070125(mitochondrial translational elongation),GO:0070129(regulation of mitochondrial translation)	GO:0005654(nucleoplasm),GO:0005739(mitochondrion),GO:0005759(mitochondrial matrix)	GO:0003723(RNA binding),GO:0003746(translation elongation factor activity),GO:0005515(protein binding)
ACSM4	NC_000012.12:7304332-7328373	+	protein_coding	1.38027	7.4371	2.6248	0.0041092	0.022079	K01896 ACSM; medium-chain acyl-CoA synthetase [EC:6.2.1.2]	GO:0006633(fatty acid biosynthetic process),GO:0006637(acyl-CoA metabolic process)	GO:0005759(mitochondrial matrix)	GO:0004321(fatty-acyl-CoA synthase activity),GO:0005524(ATP binding),GO:0015645(fatty acid ligase activity),GO:0046872(metal ion binding),GO:0047760(butyrate-CoA ligase activity),GO:0102391(decanoate-CoA ligase activity)
MRVI1	NC_000011.10:10573091-10693988	-	protein_coding	53.7167	332.271	2.6244	1.49e-08	7.56e-07	K12337 MRVI1, IRAG; inositol 1,4,5-triphosphate receptor-associated cGMP kinase substrate	-	-	-
TRPM6	NC_000009.12:74722495-74888094	-	protein_coding	6.23338	38.9817	2.6225	0.00011767	0.0012542	K04981 TRPM6, CHAK2; transient receptor potential cation channel subfamily M member 6 [EC:2.7.11.1]	GO:0006468(protein phosphorylation),GO:0009636(response to toxic substance),GO:0051262(protein tetramerization),GO:0070588(calcium ion transmembrane transport),GO:0098655(cation transmembrane transport)	GO:0005886(plasma membrane),GO:0005887(integral component of plasma membrane),GO:0016021(integral component of membrane),GO:0016324(apical plasma membrane),GO:0031526(brush border membrane)	GO:0004674(protein serine/threonine kinase activity),GO:0005261(cation channel activity),GO:0005262(calcium channel activity),GO:0005515(protein binding),GO:0005524(ATP binding),GO:0046872(metal ion binding)
LRP10	NC_000014.9:22871613-22881713	+	protein_coding	212.88	1307.88	2.6182	1.04e-06	2.52e-05	K20050 LRP3_10_12; low-density lipoprotein receptor-related protein 3/10/12	GO:0006629(lipid metabolic process),GO:0006869(lipid transport),GO:0006897(endocytosis),GO:0048839(inner ear development)	GO:0005905(clathrin-coated pit),GO:0016020(membrane),GO:0016021(integral component of membrane)	GO:0005041(low-density lipoprotein particle receptor activity),GO:0005515(protein binding)
TNFSF13	NC_000017.11:7558292-7561608	+	protein_coding	7.28553	45.8873	2.6148	5.75e-06	0.00010548	K05475 TNFSF13, APRIL, CD256; tumor necrosis factor ligand superfamily member 13	GO:0006955(immune response),GO:0007165(signal transduction),GO:0008284(positive regulation of cell population proliferation),GO:0033209(tumor necrosis factor-mediated signaling pathway),GO:0043488(regulation of mRNA stability),GO:0048298(positive regulation of isotype switching to IgA isotypes)	GO:0005576(extracellular region),GO:0005615(extracellular space),GO:0005654(nucleoplasm),GO:0005737(cytoplasm),GO:0005829(cytosol),GO:0005886(plasma membrane),GO:0070062(extracellular exosome)	GO:0005102(signaling receptor binding),GO:0005125(cytokine activity),GO:0005164(tumor necrosis factor receptor binding)
SMIM25	NC_000020.11:50267468-50279795	+	protein_coding	32.8682	202.535	2.6144	1.56e-06	3.58e-05	-	-	-	-
CDC42EP2	NC_000011.10:65314818-65322429	+	protein_coding	13.8608	86.0976	2.6129	4.25e-05	0.00054607	-	GO:0007015(actin filament organization),GO:0007266(Rho protein signal transduction),GO:0008360(regulation of cell shape),GO:0030036(actin cytoskeleton organization),GO:0030838(positive regulation of actin filament polymerization),GO:0031274(positive regulation of pseudopodium assembly),GO:0031334(positive regulation of protein-containing complex assembly),GO:0043547(positive regulation of GTPase …	GO:0005737(cytoplasm),GO:0005829(cytosol),GO:0005856(cytoskeleton),GO:0005886(plasma membrane),GO:0012505(endomembrane system),GO:0015630(microtubule cytoskeleton),GO:0016020(membrane),GO:0045335(phagocytic vesicle)	GO:0001515(opioid peptide activity),GO:0005096(GTPase activator activity),GO:0005515(protein binding)
UBE2D1	NC_000010.11:58334979-58370753	+	protein_coding	19.72	122.084	2.6127	1.12e-09	8.96e-08	K06689 UBE2D, UBC4, UBC5; ubiquitin-conjugating enzyme E2 D [EC:2.3.2.23]	GO:0000122(negative regulation of transcription by RNA polymerase II),GO:0000209(protein polyubiquitination),GO:0002756(MyD88-independent toll-like receptor signaling pathway),GO:0006511(ubiquitin-dependent protein catabolic process),GO:0006625(protein targeting to peroxisome),GO:0016567(protein ubiquitination),GO:0016579(protein deubiquitination),GO:0030509(BMP signaling pathway),GO:0031145(anap…	GO:0000151(ubiquitin ligase complex),GO:0005634(nucleus),GO:0005654(nucleoplasm),GO:0005737(cytoplasm),GO:0005829(cytosol),GO:0032991(protein-containing complex)	GO:0004842(ubiquitin-protein transferase activity),GO:0005515(protein binding),GO:0005524(ATP binding),GO:0031625(ubiquitin protein ligase binding),GO:0061631(ubiquitin conjugating enzyme activity)
SRBD1	NC_000002.12:45388680-45611294	-	protein_coding	26.1501	161.272	2.6124	1.45e-05	0.00022396	-	GO:0006139(nucleobase-containing compound metabolic process),GO:0006412(translation)	-	GO:0003729(mRNA binding),GO:0003735(structural constituent of ribosome)
HIST2H2BF	NC_000001.11:149782689-149812373	-	protein_coding	60.1614	368.765	2.6088	5.43e-09	3.3e-07	K11252 H2B; histone H2B	-	-	-
BNIPL	NC_000001.11:151036321-151047600	+	protein_coding	9.66693	59.2142	2.6056	4.83e-05	0.00060453	K18448 BNIP2; BCL2/adenovirus E1B 19 kDa protein-interacting protein 2	GO:0006798(polyphosphate catabolic process),GO:0006915(apoptotic process),GO:0008285(negative regulation of cell population proliferation),GO:0040009(regulation of growth rate)	GO:0005634(nucleus),GO:0005737(cytoplasm),GO:0005829(cytosol)	GO:0004309(exopolyphosphatase activity),GO:0005515(protein binding),GO:0042802(identical protein binding)
SRPK1	NC_000006.12:35833034-35921180	-	protein_coding	40.6936	248.369	2.601	3.14e-06	6.42e-05	K15409 SRPK1; serine/threonine-protein kinase SRPK1 [EC:2.7.11.1]	GO:0000165(MAPK cascade),GO:0000245(spliceosomal complex assembly),GO:0006468(protein phosphorylation),GO:0007059(chromosome segregation),GO:0008380(RNA splicing),GO:0010468(regulation of gene expression),GO:0016032(viral process),GO:0035092(sperm chromatin condensation),GO:0035556(intracellular signal transduction),GO:0045070(positive regulation of viral genome replication),GO:0045071(negative r…	GO:0000785(chromatin),GO:0005634(nucleus),GO:0005654(nucleoplasm),GO:0005737(cytoplasm),GO:0005783(endoplasmic reticulum),GO:0005829(cytosol),GO:0005886(plasma membrane),GO:0016363(nuclear matrix),GO:0016607(nuclear speck)	GO:0000287(magnesium ion binding),GO:0003723(RNA binding),GO:0004672(protein kinase activity),GO:0004674(protein serine/threonine kinase activity),GO:0004707(MAP kinase activity),GO:0005515(protein binding),GO:0005524(ATP binding)
CNNM2	NC_000010.11:102918293-103087169	+	protein_coding	363.699	2200.88	2.5969	1.68e-06	3.82e-05	K16302 CNNM; metal transporter CNNM	GO:0006810(transport),GO:0010960(magnesium ion homeostasis),GO:1903830(magnesium ion transmembrane transport)	GO:0005886(plasma membrane),GO:0016021(integral component of membrane),GO:0016323(basolateral plasma membrane),GO:0043231(intracellular membrane-bounded organelle)	GO:0005524(ATP binding),GO:0015095(magnesium ion transmembrane transporter activity),GO:0022857(transmembrane transporter activity)
FKBP15	NC_000009.12:113165036-113221361	-	protein_coding	251.58	1521.72	2.5964	3.67e-10	3.36e-08	K17478 FKBP15, WAFL; FK506-binding protein 15	GO:0000413(protein peptidyl-prolyl isomerization),GO:0006897(endocytosis),GO:0010923(negative regulation of phosphatase activity)	GO:0005769(early endosome),GO:0005884(actin filament),GO:0016020(membrane),GO:0030426(growth cone)	GO:0003755(peptidyl-prolyl cis-trans isomerase activity),GO:0003779(actin binding),GO:0005515(protein binding)
CCDC181	NC_000001.11:169394870-169462221	-	protein_coding	16.8795	101.278	2.5936	0.00031978	0.0028453	-	-	GO:0002177(manchette),GO:0005737(cytoplasm),GO:0005874(microtubule),GO:0036126(sperm flagellum)	GO:0008017(microtubule binding)
PLEKHG6	NC_000012.12:6310436-6328506	+	protein_coding	180.905	1092.46	2.5934	1.01e-07	3.62e-06	K23861 -	GO:0043547(positive regulation of GTPase activity)	GO:0000922(spindle pole),GO:0005737(cytoplasm),GO:0005813(centrosome),GO:0005902(microvillus),GO:0030054(cell junction),GO:0032154(cleavage furrow)	GO:0005085(guanyl-nucleotide exchange factor activity),GO:0005096(GTPase activator activity),GO:0005515(protein binding)
MERTK	NC_000002.12:111898479-112039946	+	protein_coding	6.17494	36.7241	2.5929	0.001608	0.010703	K05117 MERTK, MER; c-mer proto-oncogene tyrosine kinase [EC:2.7.10.1]	GO:0001779(natural killer cell differentiation),GO:0001818(negative regulation of cytokine production),GO:0006468(protein phosphorylation),GO:0006909(phagocytosis),GO:0007166(cell surface receptor signaling pathway),GO:0007169(transmembrane receptor protein tyrosine kinase signaling pathway),GO:0007267(cell-cell signaling),GO:0007275(multicellular organism development),GO:0007283(spermatogenesis)…	GO:0001750(photoreceptor outer segment),GO:0005615(extracellular space),GO:0005737(cytoplasm),GO:0005886(plasma membrane),GO:0005887(integral component of plasma membrane),GO:0016028(rhabdomere),GO:0043235(receptor complex)	GO:0004714(transmembrane receptor protein tyrosine kinase activity),GO:0005515(protein binding),GO:0005524(ATP binding)
CDKL3	NC_000005.10:134236120-134372380	-	protein_coding	162.839	980.9	2.5905	4.03e-07	1.16e-05	K08824 CDKL; cyclin-dependent kinase-like [EC:2.7.11.22]	GO:0006464(cellular protein modification process),GO:0006468(protein phosphorylation),GO:0030517(negative regulation of axon extension),GO:0050775(positive regulation of dendrite morphogenesis),GO:0051726(regulation of cell cycle),GO:0097484(dendrite extension)	GO:0005634(nucleus),GO:0005737(cytoplasm)	GO:0004672(protein kinase activity),GO:0004693(cyclin-dependent protein serine/threonine kinase activity),GO:0005515(protein binding),GO:0005524(ATP binding)
RD3L	NC_000014.9:103940426-103942308	-	protein_coding	3.8648	22.4222	2.5877	0.00058545	0.0046524	-	-	-	-
BLOC1S2	NC_000010.11:100273278-100286712	-	protein_coding	15.0502	92.0629	2.5876	1.52e-05	0.00023412	K16750 BLOC1S2; biogenesis of lysosome-related organelles complex 1 subunit 2	GO:0008089(anterograde axonal transport),GO:0008625(extrinsic apoptotic signaling pathway via death domain receptors),GO:0016197(endosomal transport),GO:0031175(neuron projection development),GO:0032418(lysosome localization),GO:0032438(melanosome organization),GO:0048490(anterograde synaptic vesicle transport),GO:0060155(platelet dense granule organization),GO:0097345(mitochondrial outer membran…	GO:0000930(gamma-tubulin complex),GO:0005739(mitochondrion),GO:0005765(lysosomal membrane),GO:0031083(BLOC-1 complex),GO:0099078(BORC complex),GO:1904115(axon cytoplasm)	GO:0005515(protein binding),GO:0043015(gamma-tubulin binding)
PTPRE	NC_000010.11:127907053-128085855	+	protein_coding	279.268	1672.47	2.5813	3.87e-10	3.53e-08	K18033 PTPRE; receptor-type tyrosine-protein phosphatase epsilon [EC:3.1.3.48]	GO:0006470(protein dephosphorylation),GO:0035335(peptidyl-tyrosine dephosphorylation),GO:0046627(negative regulation of insulin receptor signaling pathway)	GO:0005634(nucleus),GO:0005737(cytoplasm),GO:0005886(plasma membrane),GO:0016021(integral component of membrane)	GO:0004725(protein tyrosine phosphatase activity),GO:0005001(transmembrane receptor protein tyrosine phosphatase activity),GO:0005515(protein binding)
MAFF	NC_000022.11:38201932-38216511	+	protein_coding	29.8171	178.303	2.575	8.55e-07	2.15e-05	K09037 MAFF_G_K; transcription factor MAFF/G/K	GO:0001701(in utero embryonic development),GO:0007567(parturition),GO:0007596(blood coagulation),GO:0035914(skeletal muscle cell differentiation),GO:0045604(regulation of epidermal cell differentiation),GO:0045944(positive regulation of transcription by RNA polymerase II)	GO:0005634(nucleus),GO:0005654(nucleoplasm),GO:0005739(mitochondrion)	GO:0000978(RNA polymerase II cis-regulatory region sequence-specific DNA binding),GO:0000981(DNA-binding transcription factor activity, RNA polymerase II-specific),GO:0001228(DNA-binding transcription activator activity, RNA polymerase II-specific),GO:0003700(DNA-binding transcription factor activity),GO:0005515(protein binding),GO:0043565(sequence-specific DNA binding),GO:1990837(sequence-specif…
MYO7A	NC_000011.10:77128192-77215241	+	protein_coding	5.29981	32.0638	2.5748	0.00016793	0.0016789	K10359 MYO7A, USH1B; myosin VIIa	GO:0001845(phagolysosome assembly),GO:0006886(intracellular protein transport),GO:0007015(actin filament organization),GO:0007040(lysosome organization),GO:0007423(sensory organ development),GO:0007601(visual perception),GO:0007605(sensory perception of sound),GO:0030048(actin filament-based movement),GO:0030050(vesicle transport along actin filament),GO:0034613(cellular protein localization),GO:…	GO:0001750(photoreceptor outer segment),GO:0001917(photoreceptor inner segment),GO:0005737(cytoplasm),GO:0005765(lysosomal membrane),GO:0005829(cytosol),GO:0005902(microvillus),GO:0005938(cell cortex),GO:0015629(actin cytoskeleton),GO:0016324(apical plasma membrane),GO:0031477(myosin VII complex),GO:0031982(vesicle),GO:0032391(photoreceptor connecting cilium),GO:0032420(stereocilium),GO:0042470(m…	GO:0000146(microfilament motor activity),GO:0005515(protein binding),GO:0005516(calmodulin binding),GO:0005524(ATP binding),GO:0019904(protein domain specific binding),GO:0030507(spectrin binding),GO:0042802(identical protein binding),GO:0043531(ADP binding),GO:0047485(protein N-terminus binding),GO:0051015(actin filament binding)
[truncated: 1,605 more rows]
