# Supplementary material for: FKBP5-CCL5 interaction promotes neuroinflammation and neuronal apoptosis in ischemic stroke by regulating the MAPK pathway and enhancing NET formation
Source: Front Immunol. 2025 Sep 30;16:1609989. doi: 10.3389/fimmu.2025.1609989 (PMC12518073; doi:10.3389/fimmu.2025.1609989)
Supplement: Supplementary file 4 [file Table2.xlsx]

## Sheet: Gene expression profile
gene_id	Control_1	Control_2	Control_3	Control_4	Control_5	Stroke_1	Stroke_2	Stroke_3	Stroke_4	Stroke_5
OR4F5	0	0	0	0	0	0	0	0	0	0
LOC112268260	0	0.0236779	0	0	0.0694408	0	0	0.0308681	0.0261598	0.0337011
OR4F29	0	0	0	0	0	0	0	0	0	0
LOC105378947	0	0.0666277	0	0	0	0	0	0	0	0
OR4F16	0	0	0	0.0419661	0	0	0	0	0	0
LOC107984841	0.205915	0.84292	0.87074	0.261949	0.741615	0	0	0	0.372508	0.239948
LOC107985728	0	0	0	0	0	0.123673	0	0	0	0
SAMD11	7.24186	9.16848	8.73445	7.78789	11.4725	10.3283	5.26476	1.11558	1.21554	1.65295
NOC2L	5.51603	6.80188	6.14328	3.63846	3.84245	4.026	5.22593	1.01757	0.677566	0.872896
KLHL17	0.989172	2.33425	1.39428	1.40638	1.88606	1.92639	1.0258	0.248414	0.368416	0.0678034
PLEKHN1	0.234824	0.240315	0.165498	0.0746811	0.211433	0.971794	0.974079	0	0.159302	0.205226
PERM1	0.280408	0.726977	1.18574	0.237808	0.280529	1.65777	1.01777	0	0.0422724	0.108917
HES4	0.993112	1.38221	0.279967	0.126336	0	0.23485	0.102989	5.40582	0.718631	1.27297
ISG15	6.86096	11.7023	13.7003	2.90932	7.55031	3.38015	7.41147	49.7341	6.72302	13.9911
AGRN	0.231405	0.926211	0.616109	0.425207	0.308673	0.273612	0.586602	0.576291	0.162797	0.119844
LOC112267874	0	0.288769	0.397733	0	0.254064	0	0.073155	0.0752916	0	0.0822019
RNF223	0	0	0.718632	0.216189	0	0	0	0	0	0.396064
C1orf159	0.632504	0.980187	1.24179	0.48852	0.677976	0.667741	0.749629	0.0241101	0.143028	0.131615
TTLL10	0.0887698	0.181691	0	0	0.266424	0	0.0460284	0	0	0
TNFRSF18	0.388029	0.254145	0.109389	0	0.559003	0	0.241438	0	0.140392	0
TNFRSF4	0.831065	1.70099	1.46428	0.198227	1.18478	0.245662	0.915703	0.27719	0.328875	0.121052
SDF4	7.82387	8.28488	12.4809	5.66182	6.52427	6.25959	11.3201	2.75018	3.89862	2.07452
B3GALT6	0.955777	2.17982	2.50196	0.781625	2.54073	2.09877	1.06197	0.218596	0.555762	0.159106
C1QTNF12	1.16355	0.238152	1.64008	1.85022	1.57148	0.859863	1.05581	0.776175	0.394671	0.508448
UBE2J2	3.12154	5.3632	3.71826	3.57946	3.37799	2.91112	5.47119	1.97084	2.18721	1.07586
SCNN1D	0.499482	0.868974	0.704043	0.15885	0.299819	0.516763	0.517978	0	0.0564739	0.291017
ACAP3	3.19378	3.60414	3.97454	2.30595	2.79793	3.9124	4.32655	0.706323	1.27525	1.10643
PUSL1	8.37252	8.40245	8.37522	9.44833	9.88925	10.219	6.58193	1.58544	3.17582	3.77663
INTS11	11.4595	15.5574	14.4147	15.8696	12.6254	13.9785	13.8394	3.71572	7.01956	3.46514
CPTP	1.19134	2.00205	3.88879	3.03106	1.95715	1.18622	2.08077	0.803077	1.24774	0.876784
TAS1R3	2.24767	4.38138	3.69623	6.19516	4.49728	4.87233	3.05237	0.685422	1.06494	1.30958
DVL1	4.47629	3.05397	5.78373	2.7681	4.85141	3.45498	7.15648	0.928981	2.02444	1.08669
MXRA8	9.45475	7.83782	12.2674	10.2662	7.93117	8.4663	5.00499	0.971121	1.18082	1.19854
AURKAIP1	6.42444	6.73245	9.59887	3.92287	6.32438	5.62121	10.5265	8.50257	7.20568	2.84477
CCNL2	5.17914	10.1979	8.73255	4.21162	6.65052	3.44947	5.64286	2.20411	2.72776	1.90985
MRPL20	12.5585	16.0743	14.71	15.5259	11.6792	11.5029	12.4733	5.09727	5.75971	2.67949
ANKRD65	0	0.233696	0.0804696	0.145248	0	0	0	0	0.0516381	0.0665244
TMEM88B	0	0	0	0	0	0	0	0	0	0
LOC107985729	0	0	0	0	0	0	0	0	0	0
VWA1	0	0	0	0	0	0	0.0424422	0	0	0
ATAD3C	0	0	0	0	0	0	0	0	0	0
ATAD3B	2.76284	3.6799	3.83623	1.94093	1.8812	1.65777	1.92435	0.396111	0.522188	0.288311
ATAD3A	1.38795	1.13632	2.04953	1.59748	2.30102	1.56295	2.19328	1.12867	0.717385	0.924194
TMEM240	0.68282	0.279514	0.240616	1.73726	1.22961	0	0	0.364392	0.154406	0
SSU72	10.9753	21.3257	18.5642	9.68023	10.3652	11.4199	13.658	14.3693	15.0896	14.4945
FNDC10	0.365108	0.0747289	0.900612	0.812805	1.75327	0.107925	0.567941	0.0974214	0.165123	0.212725
MIB2	26.9726	20.3914	28.452	27.2297	29.3107	12.8872	17.8315	3.77965	6.63762	8.8033
MMP23B	8.83021	3.89707	6.32053	5.7043	8.53036	2.93648	3.72011	0.36815	1.06079	1.44698
CDK11B	4.5899	5.58298	7.3939	2.39117	4.25077	4.08323	4.17054	5.97196	6.6031	3.92223
SLC35E2B	7.49809	6.61267	7.26611	4.59389	6.05622	3.91134	4.40244	4.3839	4.7126	2.92315
CDK11A	7.67632	8.01172	12.472	4.24898	6.19061	2.00929	6.50214	7.88035	7.4204	2.38989
SLC35E2A	1.88143	2.63141	1.95213	1.56236	1.12934	0.926913	1.54462	1.28294	2.05633	0.852592
NADK	10.1159	13.1841	9.96021	4.54187	5.53639	8.09127	21.7523	30.8426	28.8293	20.1086
GNB1	17.7907	25.8245	24.4615	12.0796	15.1996	19.4225	31.0699	19.3961	16.7338	10.7471
LOC105378949	0.129713	0.424786	0.182836	0.330019	0.622889	0.306743	0.538063	0.553777	1.52526	0.302302
CALML6	0	0.208795	0.119825	0.648857	0	0	0.0881578	0	0	0
TMEM52	0	0.488858	0	0	0	0	0	0	0.180033	0
CFAP74	0	0.0210787	0	0	0	0	0	0	0	0
GABRD	0	0	0	0	0	0	0	0	0	0
PRKCZ	2.59016	2.63466	2.39708	2.16338	2.63839	2.66043	1.89924	3.09961	3.90474	2.01216
FAAP20	3.0629	3.22407	3.83759	3.12328	3.21013	2.06946	3.10069	1.94588	3.07828	2.32276
LOC112268219	7.28158	10.3449	10.2637	10.6252	9.34159	11.564	5.62639	3.5811	4.64917	3.16109
LOC105378592	0.757157	0.619889	0.889372	1.76586	0.833233	0.29842	0.196299	0.0673439	0.114144	0.294099
SKI	3.85459	5.71254	6.46453	3.2463	4.24188	2.08892	5.53333	5.48543	5.16526	2.78649
MORN1	0.262082	0.33258	0.314003	0.200039	0.204512	0.170436	0.339733	0.307696	0.308175	0.0458096
RER1	8.06949	9.45707	7.96778	5.52348	6.58951	6.00571	7.5612	3.19151	3.85328	3.43669
PEX10	11.3837	11.4996	15.9165	15.8829	18.6259	13.0259	11.9957	6.27099	7.7226	7.38143
PLCH2	0.410215	0.434623	0.646241	0.337662	0.376595	0.313847	0.325309	0.0257546	0.196437	0.0843552
PANK4	0.0424293	0.104211	0.179418	0.377826	0	0.0501682	0	0	0	0.0494418
HES5	0	0	0	0	0	0	0	0	0	0
TNFRSF14	0.440271	0.524295	0.620582	0.610993	0.624654	0.757199	0.207534	0.811661	0.398234	0.279838
FAM213B	0	0.0523679	0	0	0	0	0.0663328	0	0	0.0745359
MMEL1	0	0.0939565	0	0.0729956	0	0.0678472	0	0	0	0.0668648
TTC34	0	0	0.0476033	0.0429622	0.0405441	0.039932	0.0350227	0	0	0
ACTRT2	0	0	0	0	0	0	0	0	0	0
PRDM16	0.0384469	0	0.0541926	0.0244545	0	0	0	0	0	0
ARHGEF16	0	0.157012	0	0	0.172677	0	0.248602	0.20469	0.173469	0.111738
MEGF6	2.48777	3.76708	3.75487	1.7084	1.85011	0.754904	2.46573	3.21918	3.64418	1.48795
TPRG1L	2.67011	4.50066	3.87434	1.79825	3.11124	2.7857	4.15348	4.94534	4.04896	2.47083
WRAP73	1.56037	3.74729	2.6393	1.32332	1.99814	1.47598	3.34418	3.44185	1.78776	2.54557
TP73	1.41575	1.18735	1.07079	1.09817	1.74109	0.775745	0.250664	0	0.124934	0.120713
CCDC27	0.778064	0.382203	1.38917	0.0659859	0.062272	0.30666	0.161375	0	0.0469182	0.0604439
SMIM1	1.66385	0.544882	1.40716	2.53994	2.79648	0.786932	1.38037	0.710343	0	0
LRRC47	4.96856	6.89755	7.2064	4.21373	4.66814	5.36395	5.60059	1.22969	1.43292	0.503455
CEP104	1.65261	2.30944	2.24911	1.26864	2.18923	1.11178	1.50697	0.304114	0.412364	0.365228
DFFB	0.595867	1.30091	0.466612	0.505342	0.675608	0.352275	0.411954	0.211993	0.0598859	0.115725
C1orf174	1.29318	1.93493	1.38281	1.24799	1.28482	1.2127	1.15609	0.237971	0.685691	0.259813
AJAP1	0.0296083	0.0121202	0.0834684	0	0	0	0	0	0	0
NPHP4	0.725872	1.07712	0.703415	0.605978	1.03481	0.402313	0.729227	0.411578	0.307765	0.158595
KCNAB2	13.9359	14.9042	16.1925	8.06551	10.2115	9.31514	13.8335	5.52752	7.15437	4.31582
CHD5	0.138129	0.0646212	0.166885	0.0753071	0.236895	0.163323	0	0.0842443	0.0535459	0.137964
RPL22	22.1314	37.2115	25.0077	8.72533	18.5545	8.21806	13.0877	0.878474	1.48896	1.2788
RNF207	0.525696	0.676328	0.635136	0.955354	1.21714	1.19876	0.467282	0.120232	0.169822	0.218779
ICMT	1.68291	1.66618	0.882655	1.14511	1.50353	1.66593	0.608799	0.41772	0.0708011	0.319241
HES3	0	0.671917	0	0.348012	0	0.323466	0	0	0.989793	0
GPR153	0.320803	0.525287	0.33914	0.357087	0.0962825	0.0474145	0.831706	0.0855997	0	0
ACOT7	1.51648	1.37224	1.46253	0.812271	1.62892	0.849353	1.15878	0	0	0
HES2	0	0	0	0	0	0	0	0	0	0
ESPN	2.76533	3.95753	4.41962	3.21314	3.45054	0.411933	0.8129	0.13944	0.354515	0.329849
TNFRSF25	7.46389	11.977	13.3262	7.21616	7.88527	1.52971	1.34165	0.106218	0.720131	0.463866
PLEKHG5	0.159004	0.702958	0.179298	0.323635	0.649016	0.150404	0	0.0339415	0.0862932	0
NOL9	1.86821	2.66685	2.32948	0.944541	1.35144	0.991203	1.01837	0.153383	0.151652	0.11164
TAS1R1	0.756127	0.946775	0.81502	1.18821	0.640761	1.05181	2.3985	5.31688	5.39099	6.06401
ZBTB48	8.938	9.91249	7.95226	4.83838	4.56606	6.82065	16.9602	23.4094	23.279	28.882
KLHL21	3.18563	3.2994	3.73289	1.17181	2.0274	0.953015	5.1345	8.52068	7.49875	6.12727
PHF13	0.58942	1.32704	1.24622	0.437391	0.94348	0.696928	1.62999	0.681523	0.57757	0.400655
THAP3	12.5929	10.6855	14.5882	15.0468	13.7714	13.7444	8.19503	2.01337	2.44411	2.13874
DNAJC11	3.93746	5.3095	6.52945	2.28348	3.82331	2.53321	3.0024	0.432612	1.51888	1.07958
CAMTA1	0.230009	0.432415	0.384246	0.119207	0.224995	0.110799	0.167852	0.100015	0.0616437	0.0397072
VAMP3	3.25388	4.49915	2.85382	2.20764	3.03827	2.39392	3.07443	2.00658	3.33562	1.01111
PER3	4.5432	3.08404	7.01527	3.51416	5.42679	0.161966	2.69901	0.657909	0.722761	0.798102
UTS2	1.34438	1.74269	2.05287	0.712586	1.74844	0	0	0.358719	0.202669	0.783284
TNFRSF9	0.0552929	0.181074	0	0	0.23233	0.032689	0.258031	0.23606	0.175047	0.128863
PARK7	9.18518	13.5081	13.6662	6.70784	6.3303	7.8437	7.58496	1.45237	3.23095	2.18029
ERRFI1	0.222494	0.341545	0.431221	0.389178	0.467439	0.460383	0.115366	0.178104	0.100625	0.226858
SLC45A1	0.149492	0.367171	0.105358	0.570516	0.179468	0.0883795	0.155028	0	0	0.1742
RERE	7.78628	8.76715	15.1213	5.20934	5.40082	6.04672	11.9424	12.1271	11.2685	7.8186
ENO1	17.3233	28.5137	25.5241	13.3606	16.8115	32.6158	33.6762	5.08944	6.16944	3.02445
CA6	13.0744	26.3339	41.4243	35.1777	28.4751	12.8598	0.959893	0.493964	2.82568	0.404475
SLC2A7	0	0.225373	0	0	0	0	0	0	0	0
SLC2A5	0.628469	0.360172	0.354342	0.159897	0.150898	0.14862	0	0.134155	0	0.0732339
GPR157	0.2624	0.501266	0	0.445072	0.105005	0.10342	0	0.0933547	0.158231	0
H6PD	1.77047	3.29334	2.69741	1.32485	2.01609	1.49309	3.14556	1.13935	1.71918	0.940526
SPSB1	0.428076	0.550736	0.258597	0.544564	0.513913	0.578463	0.190255	0	0	0.071261
SLC25A33	1.1895	1.46078	2.01199	0.453957	0.142802	0.984525	1.11019	1.77741	1.5063	0.55444
TMEM201	0.691824	0.2832	0.975157	0.203096	0.287497	0.723624	0.275939	0.198799	0.12034	0.0310064
LOC107985734	0.346057	0	0.243891	1.10056	0	0	0	0	0	0
PIK3CD	20.5584	26.5944	28.19	15.2492	19.9086	13.5127	27.4386	23.8647	27.3314	16.3568
CLSTN1	36.5228	31.8729	55.492	39.5455	39.466	31.6657	35.3401	35.827	34.4547	51.7852
CTNNBIP1	0.980627	2.05171	1.45903	1.03956	1.04645	1.80365	1.86439	0.116293	0.19711	0.253933
LZIC	0.941438	1.9269	1.48011	0.829122	1.65185	1.11315	0.863649	0.46376	0.262015	0.0421936
NMNAT1	1.30818	1.23329	0.894032	1.31116	1.28495	2.67173	1.39773	2.41169	2.11555	1.24723
RBP7	0.876678	3.76814	2.78036	1.11524	1.31558	6.47862	2.72742	0.935693	3.96486	3.5755
UBE4B	2.12257	4.47807	4.41107	2.35399	2.97288	2.67059	4.74097	4.21142	3.59367	2.72706
KIF1B	1.51199	2.20283	1.79559	0.802692	0.90044	2.15377	3.44461	5.38771	6.052	5.34115
PGD	11.613	17.6657	16.1578	7.14826	9.35435	24.1845	37.8383	24.8694	33.6133	19.5564
CENPS-CORT	0	0	0	0	0	0	0	0	0	0
CENPS	0	0.164498	0	0	0.120607	0	0.104182	0	0.0908701	0
CORT	0.309793	0.380444	1.31	0.197047	1.48765	1.46519	0.321264	0	0	0.902484
DFFA	1.17495	2.19871	1.57728	0.498225	1.27621	1.58772	0.870326	0.119433	0.151823	0
PEX14	1.61699	1.60937	1.69824	1.16966	1.0277	1.23712	1.70974	0.372239	0.258105	0.110837
CASZ1	1.57602	1.6638	1.92917	1.66194	1.17008	1.07885	1.89244	0.796789	1.16294	1.13573
C1orf127	0.0674487	0.386544	0	0	0	0.079751	0	0.0719891	0	0
TARDBP	5.35734	9.10037	6.67811	3.10623	5.33777	3.1457	3.47704	1.7504	1.48341	0.934292
MASP2	28.9529	25.0982	31.2079	39.9008	40.4663	30.2063	14.6445	8.86157	9.24298	11.1633
SRM	4.50622	5.5866	2.54069	4.25839	5.71893	1.06563	4.13901	0.137416	0.465824	0
EXOSC10	6.56487	8.89048	6.1226	6.21638	5.80724	4.43558	4.5557	0.737558	1.25012	1.09284
MTOR	4.51531	6.36746	5.57948	3.89682	3.94017	3.08103	4.35246	0.84921	1.20546	0.788078
ANGPTL7	8.7184	6.27634	9.11079	11.7601	10.1959	8.62012	5.84563	2.56698	4.41886	3.67838
UBIAD1	0.604685	0.880105	0.631356	0.427351	0.833482	0.132403	0.487726	0.0717101	0.121544	0.104389
DISP3	0.0253966	0.0623769	0.0357976	0	0	0.0300288	0	0	0	0
FBXO2	0.778275	0.910255	0.626865	0.282874	0.400429	0.657306	0.461197	0	0	0.259116
FBXO44	2.51858	2.87817	2.51462	1.93571	1.70078	1.3649	2.33977	0.336015	0.284763	0.550282
FBXO6	4.59125	4.44929	3.03768	2.97991	3.14965	3.87762	4.17825	2.40016	1.35604	1.41941
MAD2L2	1.34576	3.37421	3.91238	1.39097	1.91854	3.08299	4.44845	1.34658	1.36942	2.84233
DRAXIN	0.856452	0.286847	0.71335	0.148569	0.186943	0.0460302	0.322969	0.290852	0.0352126	0
AGTRAP	4.78143	7.59191	10.0073	3.31775	2.95707	7.02409	17.7303	11.1345	11.6641	7.4289
C1orf167	9.52386	9.41288	13.5452	14.6987	11.3306	19.1065	18.8633	2.71677	3.51824	3.9326
MTHFR	3.01218	3.76123	4.27635	1.90214	1.69102	2.15233	3.59565	1.43401	0.94086	0.707054
CLCN6	1.83729	2.68021	3.53147	1.57233	1.84477	2.2514	2.14782	0.320886	0.453236	0.0389264
NPPA	14.2729	10.5898	16.9748	20.4265	18.2058	24.2596	24.7462	1.66619	4.43786	1.81911
NPPB	0.273177	0	0	1.04254	0.327954	1.29201	0.849877	0	0	0
KIAA2013	3.90008	5.38822	4.72428	3.41094	3.1458	5.90841	8.78414	5.65856	3.41746	5.11275
PLOD1	3.36624	3.12965	3.21686	1.81451	1.36991	3.37307	6.33093	3.41016	2.99322	2.39345
MFN2	3.53754	6.33346	4.05481	2.12646	4.10688	2.71191	7.90146	8.17372	4.28981	3.21623
MIIP	2.20794	4.19375	5.10398	2.24701	2.33259	3.65492	4.76256	2.82788	1.99712	2.57285
TNFRSF8	0.771422	1.11453	1.3432	0.692711	0.708199	0.965781	1.83526	0.920217	1.10822	0.581654
TNFRSF1B	26.3805	35.8253	31.5678	17.9295	20.9511	27.6585	50.085	31.031	23.7949	15.3058
VPS13D	3.51076	6.44564	5.31026	2.4482	3.75265	2.82717	3.55609	1.94201	1.4137	0.706751
DHRS3	4.9416	6.13832	4.56354	1.95092	3.17081	0.70518	1.14861	0.363741	0.46239	0.297844
AADACL4	0	0	0	0	0	0	0	0	0	0
AADACL3	0	0	0	0	0	0	0	0	0	0
C1orf158	0	0	0	0	0	0	0	0	0	0
PRAMEF12	0	0	0	0	0	0	0	0	0	0
PRAMEF1	0	0	0	0	0	0	0	0	0	0
PRAMEF11	0	0	0	0	0	0	0	0	0	0
HNRNPCL1	0	0	0	0	0	0	0	0	0	0
PRAMEF2	0	0	0	0	0	0	0	0	0	0
PRAMEF4	0	0	0	0	0	0	0	0	0	0
PRAMEF10	0	0	0	0	0	0	0	0	0	0
PRAMEF7	0	0	0	0	0	0	0	0	0	0
PRAMEF6	0	0	0	0	0	0	0	0	0	0
PRAMEF27	0	0	0	0	0	0	0	0	0	0
HNRNPCL3	0	0	0	0	0	0	0	0	0	0
PRAMEF25	0	0	0	0	0	0	0	0	0	0
HNRNPCL2	0	0	0	0	0	0	0	0	0	0
PRAMEF26	0	0	0	0	0	0	0	0	0	0
HNRNPCL4	0	0	0	0	0	0	0	0	0	0
PRAMEF9	0	0	0	0	0	0	0	0	0	0
PRAMEF13	0	0	0	0	0	0	0	0	0	0
PRAMEF18	0	0	0	0	0	0	0	0	0	0
PRAMEF5	0	0	0	0	0	0	0	0	0	0
PRAMEF8	0	0	0	0	0	0	0	0	0	0
PRAMEF33	0	0	0	0	0	0	0	0	0	0
PRAMEF15	0	0	0	0	0	0	0	0	0	0
PRAMEF14	0	0	0	0	0	0	0	0	0	0
PRAMEF19	0	0	0	0	0	0	0	0	0	0
PRAMEF17	0	0	0	0	0	0	0	0	0	0
PRAMEF20	0	0	0	0	0	0	0	0	0	0
LRRC38	0	0	0	0	0	0	0	0	0	0
PDPN	0	0	0	0	0	0	0	0	0	0
PRDM2	6.37127	7.73974	8.37592	3.79986	6.90493	3.55064	5.56916	4.1208	4.29705	2.03659
KAZN	0.0236793	0.00969318	0.0500655	0	0	0	0.147337	0.15164	0.0856734	0.0551858
TMEM51	0.468989	0.164556	0	0	0.241298	0.316874	0.138959	0	0	0
C1orf195	1.0276	0.373913	0.321878	1.30723	0.137073	2.16006	0.828842	0	0	0
FHAD1	0.516341	0.362341	0.346574	1.47009	0.383733	0.261651	0.764944	0.0524857	0.0889601	0.229211
EFHD2	55.0198	45.3677	57.6646	34.9958	32.1744	33.3664	71.2805	46.9452	49.6238	29.4847
CTRC	0.164	0.0447559	0.15411	0.486798	0.0656284	0.0646376	0	0.17504	0.148341	0.127403
CELA2A	1.24355	0	1.16856	1.05463	0.248817	0.245061	0.214933	0.66363	0.187469	2.17361
CELA2B	4.95803	2.02958	3.20309	2.8908	3.22411	3.66397	5.14162	0.881964	3.17661	3.61092
CASP9	0.408497	0.743198	0.70375	0.519657	0.708368	1.07334	0.564831	1.50176	1.31375	0.317341
DNAJC16	2.57805	3.9198	4.08378	3.34205	3.80242	1.82896	1.50226	1.46752	1.08822	1.3161
AGMAT	3.86917	3.16771	2.64167	5.69111	5.37079	4.14599	1.56736	0.903356	0.984301	0.774923
DDI2	1.35182	2.97073	3.40975	0.814582	1.62288	1.09363	1.77079	0.607502	0.707905	0.248722
RSC1A1	1.15163	1.01019	0.811639	1.56966	0.49377	1.26442	0.853055	0.0877969	0.223216	0
PLEKHM2	6.40968	9.27895	8.55607	4.31993	5.45271	6.52478	9.33225	6.11627	6.14324	4.55068
SLC25A34	0.172559	0.28255	0.121615	0	0.15537	0.204033	0.134211	0.276262	0.117062	0.301618
TMEM82	0	0	0	0	0	0	0	0	0	0
FBLIM1	0.266735	0.0935903	0.322264	0.24237	0.0457458	0.0901104	0.276612	0.244021	0.0689334	0.0888056
UQCRHL	1.06326	0	2.49785	0	0.425486	0	0.367543	0	1.60289	0
SPEN	10.5577	14.6954	17.4533	8.60987	9.15497	8.68486	12.3071	8.52202	8.98538	4.96101
ZBTB17	15.0365	13.4986	18.3535	17.6923	15.3898	21.9736	16.5548	9.33665	11.8141	12.9651
SRARP	0	0	0	0	0	0	0	0	0	0
HSPB7	0	0.139052	0.319202	0.0720203	0.2039	0.200822	0	0.120851	0.0512088	0.131943
CLCNKA	0	0	0	0	0	0	0	0	0	0
CLCNKB	0	0	0	0	0	0	0	0	0	0
FAM131C	0	0	0	0	0	0	0	0	0	0
EPHA2	0.178412	0.292133	0	0.0567402	0.16064	0	0.138764	0	0	0
ARHGEF19	0.719746	0.861227	0.858436	0.563448	0.265867	0.589171	0.803813	0.177276	0.0500788	0
CPLANE2	1.75028	1.51726	1.16099	0.392923	0.741615	0.243473	0.32031	0	0.465635	0
FBXO42	1.65604	3.42521	2.33427	1.62621	1.43004	1.68328	2.10905	0.496147	0.919777	0.507828
SZRD1	8.70858	10.6117	10.8478	5.34595	6.747	6.52542	9.50361	4.16105	4.5797	3.12697
SPATA21	32.4116	26.7034	33.4787	41.6877	38.1109	40.8984	36.5079	11.4309	16.8022	15.2268
NECAP2	9.77236	10.3342	14.8405	10.3597	8.37993	6.80908	8.86745	3.41465	4.6301	3.32135
FAM231BP	0.0939298	0	0	0.0597449	0	0	0.048704	0	0	0
NBPF1	0.161838	0.741987	0.821224	0.411754	0.54401	0.153085	0.43636	0.103639	0.117108	0.0377171
FAM231AP	0	0	0	0	0	0	0	0	0	0
LOC102723383	0	0	0	0	0	0	0	0	0	0
MST1L	0.653564	0.401308	0.230307	0.15589	0.490385	0.193193	0.0847207	0.130793	0.110843	0.0475989
CROCC	3.77695	4.70554	5.45605	2.74556	2.76001	2.4687	2.72474	0.475732	0.657802	0.792761
MFAP2	0.324281	0.265491	0.914178	1.23757	1.16792	0.191714	0	0.173055	0	0.944692
ATP13A2	2.50146	3.94136	4.05814	1.98134	2.26645	4.12964	3.4751	0.805993	0.725746	0.879967
SDHB	4.46513	6.63428	6.06069	2.31414	1.98536	3.91077	6.00246	2.82412	2.09419	2.6979
PADI2	1.41212	1.22412	4.44923	1.26803	1.64541	3.63401	8.95873	14.7615	10.8945	8.46951
PADI1	0	0	0	0	0	0	0	0	0	0
PADI3	0	0	0	0	0	0	0	0	0	0
PADI4	0.379583	0.310767	0.0891733	0.241438	0.0759495	0.299212	0.918491	1.08036	0.915575	0.958358
PADI6	0	0	0	0	0	0	0	0	0	0
RCC2	0.137409	0.149996	0	0.291334	0.164962	0.216629	0.0474989	0	0	0
ARHGEF10L	1.07989	1.87874	1.41343	1.20203	1.01862	1.27686	1.95978	0.164655	0.523275	0.157296
ACTL8	0	0	0	0	0	0	0	0	0	0
IGSF21	0	0	0	0	0	0	0	0	0	0
KLHDC7A	0.037609	0.153953	0	0	0	0	0	0	0	0
PAX7	0	0	0	0	0	0	0	0	0	0
TAS1R2	0	0	0	0	0	0	0	0	0	0
ALDH4A1	0.106494	0.305155	0.225162	0.541892	0.447468	0.692549	1.21481	0.39782	0.626118	0.930711
IFFO2	3.24229	3.9438	4.52663	3.02469	2.70616	1.49696	2.46572	1.25239	1.06136	0.323842
UBR4	8.79685	11.486	10.9431	8.11562	8.68306	7.15093	9.30937	12.5254	16.6941	14.5587
EMC1	8.67754	9.27772	9.45517	12.0193	10.1777	8.40398	7.9332	12.3997	8.95922	7.18464
MRTO4	1.21953	1.23336	2.22457	0.912582	1.37795	0.50893	1.1159	0.229699	0.194663	0.167187
AKR7L	3.40724	3.10334	3.36186	3.95515	3.93706	3.82726	3.09173	0.227287	0.847525	0.893333
AKR7A3	0.169115	0.0692278	0.715126	0.215135	0.203026	0	0	0	0	0
AKR7A2	1.09208	3.03992	1.84721	1.11141	1.48587	2.66863	2.49154	0.155413	0.395123	0.254515
PQLC2	10.3367	9.96034	17.0666	19.0225	16.5226	19.2257	14.2123	6.94182	9.29722	8.15413
CAPZB	11.1571	17.2658	14.123	6.62349	12.764	11.3814	12.6139	8.49917	8.8254	3.46696
MINOS1-NBL1	0	0	0	0	0	0	0	0	0	0
MINOS1	0.856268	1.51275	0.381142	0.401312	0.270517	0.47958	0.42062	0.144301	0.203819	0.10503
NBL1	0.0581156	0	0	0	0	0	0	0	0	0
HTR6	3.15169	2.16562	2.93519	4.00933	3.04045	2.26255	1.80929	0.120138	0.661785	0.524656
TMCO4	1.52017	2.00108	2.98305	1.63049	1.57451	0.916345	1.17462	0	0.269613	0.208402
RNF186	0	0	0	0	0	0	0	0	0	0
OTUD3	0.661891	0.910381	1.08224	0.639923	0.826396	0.125219	0.192192	0	0.215529	0.0925541
PLA2G2E	0	0	0	0	0.470045	0	0	0	0	0
PLA2G2A	0	0	0	0	0	0	0	0	0	0
PLA2G5	0	0	0	0	0	0	0	0	0	0
PLA2G2D	0	0.079243	0.136431	0	0	0	0	0	0	0
PLA2G2F	0.0700248	0.114659	0.394812	0.445399	0	1.73874	0.0726177	0	0	0
PLA2G2C	0.132507	0.108484	0.186774	0	0	0.470027	0.274827	0	0	0
UBXN10	0.204058	0.0477324	0.287629	0	0	0.103404	0	0	0	0
VWA5B1	0.142533	0.207453	0.290198	0.181319	0.285189	0.0561768	0	0	0.0429746	0.0369089
CAMK2N1	0.16221	0.132802	0.457283	0.20635	0.194736	0.095898	0.504648	0	0	0
MUL1	0.667766	1.49101	1.11238	0.772252	1.31182	1.14846	1.44794	1.55502	1.97675	0.84887
FAM43B	0	0	0	0	0	0	0	0	0	0
CDA	6.75316	10.8951	7.55911	0.252671	3.8152	6.1061	16.0662	23.1072	27.8469	24.9966
PINK1	14.9101	14.0263	17.6821	23.4357	21.6864	18.3925	15.5366	10.6347	7.71582	5.59656
DDOST	12.6461	15.0528	10.4928	10.0403	10.0135	12.7257	20.2761	15.7948	17.6041	19.9617
KIF17	0	0.0380939	0.131171	0	0	0	0.0965047	0.496616	0.0841734	0
SH2D5	0.0392987	0	0.110787	0	0	0	0.0407539	0	0.0355464	0.0457938
HP1BP3	6.87824	9.82672	8.15422	3.50577	5.30445	3.5278	5.33789	3.01429	2.94594	2.01703
EIF4G3	5.65363	5.93047	5.10517	2.44419	3.84436	4.90917	6.68746	5.9635	9.18888	7.59168
ECE1	6.08488	9.08173	10.6263	4.1101	4.0727	4.87077	16.3618	21.8974	19.1175	12.3928
NBPF3	0.18907	0.748166	0.31092	0.24052	0.643117	0.111778	0.849643	0.100899	0.028503	0
ALPL	2.41534	1.53802	8.32217	0	0.080546	2.53856	27.6917	42.7507	65.5415	35.4944
RAP1GAP	0.431983	0.565868	0.91335	0.109907	0.103721	1.07263	2.41909	3.55019	7.69752	7.90306
USP48	2.53488	5.1487	3.68213	1.5508	2.85733	2.12781	2.18728	2.16855	2.94045	3.06658
LDLRAD2	0.455621	0.969851	0.899106	0.811446	0.492283	0.430979	0.708738	0	0.206059	0.159277
HSPG2	0.277661	0.258321	0.711592	0.594048	0.439399	0.462612	0.327207	0.0404117	0.0456636	0.0294138
CELA3B	0	0	0	0	0	0	0	0	0	0
CELA3A	0	0	0	0	0	0	0	0	0	0
CDC42	14.2026	25.7295	13.3745	9.53343	12.6972	12.2196	11.5948	11.9334	9.34789	3.73254
WNT4	6.95146	5.34174	8.07938	10.0454	6.95447	6.45293	6.41842	6.05268	7.14264	10.0189
ZBTB40	2.15783	3.85586	4.94585	1.50379	3.10862	1.30899	2.08207	0.240323	0.492193	0.0874598
EPHA8	0	0	0	0	0	0	0	0	0	0
C1QA	0.285445	1.40217	0	0.18156	1.02805	2.19381	6.36432	0.15233	0	0.332622
C1QC	0	0.115722	0.199235	0	0.50907	0.334257	2.19872	0	0	0
C1QB	0.126612	0.725605	0.178465	0.322131	0	1.19764	3.0199	0	0	0
EPHB2	0	0.109464	0.212018	0.106304	0.0601924	0.0988063	0.537285	0.017838	0.0604685	0.0584254
LACTBL1	0	0	0	0	0	0	0	0	0	0
TEX46	0	0	0	0	0	0	0	0	0	0
KDM1A	9.58575	10.1537	10.1685	8.54852	9.7283	10.8668	6.6613	1.68759	1.65365	2.01521
LUZP1	3.29437	3.39701	5.73098	4.5887	3.67961	2.53931	2.70282	0.400573	0.697806	0.583116
HTR1D	0	0	0	0	0	0	0	0	0	0
HNRNPR	0.121559	0.099521	0.0342686	0.061855	0.0875603	0.201223	0.100848	0.0259484	0.0219905	0
ZNF436	0	0.0648561	0	0	0	0	0	0	0	0
TCEA3	0	0.0614843	0	0	0.0901582	0	0.0778803	0	0	0
ASAP3	0	0	0	0	0	0	0	0	0	0
E2F2	0.0319393	0.0261489	0	0	0	0.188824	0	0	0	0.111654
ID3	0	0.251991	0	0	0	0	0	0	0.278404	0.179331
MDS2	2.56941	1.99288	3.6217	1.03219	1.46114	0.479694	1.68288	0	0.24464	0
RPL11	147.939	232.668	195.655	110.827	162.475	76.0159	77.4663	20.4683	31.2233	12.1312
ELOA	8.4094	6.56901	12.2884	9.71631	6.71499	7.3434	4.64042	1.44102	2.26798	1.30357
PITHD1	4.58472	3.84978	5.30246	2.39274	2.82259	4.30896	2.92584	2.00753	4.46597	2.87671
LYPLA2	4.87223	5.67914	5.93642	2.41619	2.97417	6.63968	6.50848	2.29162	2.53964	2.0208
GALE	2.8735	3.19275	3.61637	3.26378	3.08008	2.7909	3.40561	2.84787	2.41349	5.14222
HMGCL	2.13445	2.62123	1.33716	1.05594	0.854148	1.40209	2.09051	1.64532	2.46694	4.28355
FUCA1	0.734679	0.832826	0.796587	0.575138	0.678458	1.5369	0.644671	0.120636	0.153353	0.197562
CNR2	1.07438	1.08903	0.93748	0.065083	0.982717	0.483941	0.212222	0.10921	0.37021	0.0596168
PNRC2	6.38124	12.0036	6.53182	4.9286	8.66399	5.56904	4.56925	2.35135	2.67983	1.32784
SRSF10	3.58987	5.04442	3.50314	2.98595	4.53762	2.9386	1.9151	1.4184	1.124	1.54858
MYOM3	0	0	0	0	0	0	0	0	0	0
IL22RA1	0	0	0	0	0	0	0	0	0	0
IFNLR1	0.336754	0.367603	1.26579	0.618787	0.449199	0.132725	0.232816	0	0.0676889	0.0436012
GRHL3	0.0536817	0.219748	0.151334	0.546316	0.257783	0.571257	0.111339	0	0	0
STPG1	0.210171	0.215085	0	0.133681	0.0630785	0.0621262	0	0.280398	0.0950517	0
NIPAL3	1.96996	2.91093	3.454	0.886275	1.78815	1.19304	0.946711	0.333334	0.391141	0.0839832
RCAN3	5.09732	11.8498	14.902	6.08412	8.38588	3.34836	2.6104	0.805993	1.36611	0.219992
NCMAP	0	0.0247242	0	0	0	0	0	0	0	0
SRRM1	7.97384	13.0317	15.1988	6.49348	10.1529	6.42834	7.45472	3.6428	4.61709	1.58382
CLIC4	1.16109	3.59113	2.30338	2.0241	1.23904	1.77965	4.01363	0.780272	0.194487	0.450998
RUNX3	22.5424	18.9647	24.5431	17.4037	19.5037	7.9962	15.3966	1.61782	1.86323	2.17391
SYF2	6.11627	10.2784	10.2849	4.36807	5.79686	3.17186	3.89467	4.352	7.08521	3.37601
RSRP1	8.18761	11.8021	6.77313	5.12243	8.7981	3.93588	9.99408	9.71294	8.42567	6.8819
RHD	11.7354	6.2259	17.2695	16.1232	16.5119	15.3745	10.807	14.7299	21.6969	36.4849
TMEM50A	3.72333	6.038	5.65191	4.37217	5.24357	4.31779	3.78695	3.51544	2.97923	2.08591
RHCE	51.297	33.5323	43.1581	59.7238	49.3303	60.7582	29.7734	31.2114	39.2947	48.3992
MACO1	1.98863	4.12706	3.38975	1.2943	2.77603	1.64048	1.19899	0.740407	0.794799	0.269454
LDLRAP1	4.0995	7.02334	7.02686	3.41232	3.85823	1.28661	2.15189	0.405136	0.549345	0.235904
MAN1C1	3.43867	5.87892	5.27463	2.10142	2.79259	1.55459	2.44725	0.179909	0.335429	0.157137
SELENON	3.87341	5.00903	5.21157	3.19164	3.91031	4.47581	6.6643	1.64427	1.31384	0.66678
MTFR1L	2.14244	4.28763	3.46726	2.72544	2.85782	3.00233	4.7727	2.03259	1.22015	1.20204
AUNIP	10.9275	9.85404	9.0408	17.4268	6.84454	16.5721	8.95077	3.97223	2.72172	5.81315
PAQR7	0.82522	1.35122	1.45398	0.984167	0.619182	0.853769	1.60458	0.495434	0.326562	0.480804
STMN1	0.794048	1.12683	0.671548	0.538733	0.317756	0.250368	0.109793	0.0565001	0.191528	0.0616856
PAFAH2	1.76858	2.45814	1.39138	0.523219	0.888786	0.632211	0.981013	0.921867	1.11608	0.814767
EXTL1	0.0417603	0.376083	0.176589	0.106248	0.25067	0.246886	0.0433066	0	0.037773	0
SLC30A2	0.228904	0	0.322651	0.0970646	0	0	0.316507	0	0.0690162	0.0889122
TRIM63	0	0	0	0	0	0	0.277722	0	0	0
PDIK1L	0.603592	0.894201	0.931817	0.658149	1.03518	0.815639	0.447101	0.0920319	0.103992	0.100479
FAM110D	0.125116	0	0	0	0	0	0	0	0	0
C1orf232	0	0	0	0	0	0	0	0	0	0
ZNF593	1.76281	2.16484	1.65651	0.747502	0.705429	2.08434	1.21872	0.627159	0.797248	1.02708
CNKSR1	0.372854	0.488412	0.210222	0.474314	0.179047	0.617205	0.077332	0	0	0
CATSPER4	0	0	0	0	0	0	0	0	0	0
CEP85	3.36755	5.1106	6.07811	5.06757	5.32468	7.04095	5.40873	1.84096	2.04306	2.63204
SH3BGRL3	86.1896	114.946	76.6532	63.5236	67.3391	107.774	111.549	43.9881	47.4876	19.9275
UBXN11	105.37	86.1159	119.856	84.5229	104.844	61.2605	51.4386	14.3402	24.0561	29.168
CD52	85.7105	108.812	88.3476	34.5834	72.5265	23.6617	13.3131	8.05993	12.295	7.47972
CRYBG2	2.4591	0.662263	3.83108	1.52297	3.6514	0.497358	0.369102	0.0690695	0.351206	0.188522
ZNF683	0.843705	1.38149	3.21095	1.93193	1.31675	0	0	0	0.15263	0
LIN28A	0.710776	0.155178	1.06866	1.26587	0.0568866	0.952474	1.03193	0.606898	0.942935	0.0552166
DHDDS	15.1268	14.852	21.0814	20.1112	16.385	17.2807	15.6869	7.04072	11.2649	9.54238
HMGN2	33.6034	37.8974	33.1695	21.189	21.8565	25.8776	29.1234	16.2273	18.8326	9.36613
RPS6KA1	0.0514094	0	0	0	0	0	0.053313	0.0548701	0	0.119812
ARID1A	18.7501	23.4809	30.7504	13.7066	15.9222	15.0252	26.6323	16.0051	16.7187	9.50068
PIGV	0.516216	0.79243	0.818584	0.328344	0.619727	0.381482	1.47216	0.482096	0.642025	0.300767
ZDHHC18	8.26127	8.35497	9.67532	2.16368	5.61523	2.29837	17.8273	40.1969	38.0217	18.3331
SFN	0.866716	0.236528	1.01806	0	0.346836	0.3416	0.299603	0.616707	0.653301	0.168327
GPN2	4.16712	4.23871	4.27182	1.92766	2.72875	3.73272	2.22619	1.7521	1.25641	1.61861
GPATCH3	2.5973	2.56637	4.67094	2.3926	1.18273	1.90616	3.25074	1.43386	2.75436	0.73055
NUDC	4.20402	7.11706	6.93013	1.54095	4.36267	2.35903	4.06412	1.90128	1.86908	1.16244
NR0B2	0.11792	0.289627	0.664857	0.600035	0	0.418286	0.489148	0.251717	0	0.13741
KDF1	0.670388	0.313629	0.539967	0.243661	0.229946	0.339713	0.397264	0.102217	0.0866255	0.334794
TRNP1	0.757784	0.387751	0	0	0.113717	0	0.0982305	0	0.257036	0
FAM46B	0.160638	0.197273	0	0.102175	0.192849	1.42453	1.58257	0	0.2906	0.0935938
SLC9A1	3.1488	3.08716	3.01371	1.0385	1.72676	2.34419	4.91825	5.60128	5.1337	2.58204
WDTC1	5.07841	6.098	6.8242	3.61779	3.86126	4.64363	8.46145	7.26317	7.99272	3.669
TMEM222	1.85193	1.9827	1.20479	0.815495	0.684084	1.17908	1.62504	1.29239	1.61068	0.581002
SYTL1	21.141	22.7213	21.5153	16.614	20.9705	15.7317	17.4375	5.22722	10.7056	6.56302
MAP3K6	1.88124	1.73271	2.7464	1.62393	1.45187	2.18465	1.91607	0.573681	1.12428	0.822062
FCN3	0	0	0	0	0	0.212694	0	0	0	0
CD164L2	0	0	0	0	0	0	0.265064	0	0	0
GPR3	3.96681	4.79767	4.95601	4.47282	6.49395	4.26395	4.86164	5.29231	7.74694	6.19825
WASF2	11.698	16.5275	16.1591	9.39644	9.91081	10.2354	15.9092	10.2024	8.76717	2.95996
AHDC1	2.38849	2.21133	3.33522	1.53342	1.76869	1.97954	1.45838	0.2859	0.343247	0.182082
FGR	32.7562	42.9371	41.2982	22.9594	22.7927	50.6479	88.5385	67.4833	41.9783	29.7029
IFI6	4.97592	14.9916	15.4303	3.29158	3.82316	5.88351	14.6549	58.6322	14.0426	11.8286
FAM76A	0.539726	1.2625	1.19549	0.882765	0.601669	0.547002	0.479753	0.164588	0.209225	0.269541
STX12	2.22942	3.95469	2.26956	1.41804	1.933	2.05027	2.88997	2.3134	1.73648	1.22678
PPP1R8	2.13944	3.72209	3.20411	0.850506	1.20395	0.948623	2.49599	1.64124	0.665212	0.233722
THEMIS2	14.2869	30.5827	20.3344	12.5892	18.4903	25.7099	57.3845	56.6058	40.4703	29.723
RPA2	15.4944	25.4499	20.202	14.0438	31.6221	20.3815	57.8452	168.888	97.6666	131.239
SMPDL3B	0.560816	0.642801	0.948594	2.42564	0.740597	0.795727	0.872374	1.31685	1.21744	0.784206
XKR8	2.83152	3.52996	5.17037	2.45593	4.48089	5.47852	5.07192	6.11295	5.93725	3.67445
EYA3	3.30949	3.21897	3.07004	1.40335	2.68269	2.30774	3.63737	6.03807	6.03816	6.59225
PTAFR	3.40721	5.92338	5.92915	2.9966	3.43393	6.46576	9.50957	14.2769	11.3002	5.24476
DNAJC8	7.88638	8.4909	9.59343	3.71062	5.1878	6.13138	5.71368	2.07549	2.05207	0.629438
ATP5IF1	0	0.162191	0	0.252015	0	0.11712	0	0	0	0
SESN2	0	0	0	0	0.0648843	0	0	0	0.0977729	0
MED18	0	0	0	0	0	0	0	0	0	0
PHACTR4	3.10045	3.01976	3.01394	1.46205	1.89316	1.76977	1.2473	0.542017	0.604399	0.186873
RCC1	1.76378	2.2176	1.59823	1.76294	1.58809	1.11723	1.11052	0.134465	0.797687	0.22021
TRNAU1AP	2.97689	5.25921	4.85859	6.27837	5.925	2.03781	1.70604	2.09032	1.98406	2.37345
RAB42	1.2872	0.210768	0.120958	0.545824	0.412082	0.811723	2.04679	1.74021	1.78526	0.999962
TAF12	63.6522	43.7318	144.419	12.6669	12.1773	15.5145	32.2326	143.125	92.4224	41.2068
GMEB1	2.40705	3.08915	3.48454	1.40689	2.26491	1.99995	3.23829	0.902652	0.823814	0.60646
YTHDF2	4.79339	7.54296	6.66875	2.8509	4.40933	3.97474	6.19747	1.06308	1.46401	0.652865
OPRD1	0	0	0	0	0	0	0	0	0	0
EPB41	5.20386	8.08314	8.10542	3.15882	5.04921	2.36006	4.04125	2.92925	2.46096	1.38446
TMEM200B	49.8013	36.0809	57.1193	53.6332	48.567	36.4602	38.9109	16.0189	30.3599	26.4722
SRSF4	20.8765	22.1514	36.4378	12.9432	19.0006	11.852	30.0906	12.4682	18.6787	11.5926
MECR	0.807955	0.749675	1.44254	0.548168	0.646643	0.318441	0.279291	0.172469	0.194883	0
PTPRU	0	0	0	0	0	0.0782834	0	0	0	0
MATN1	1.59313	1.54886	1.40349	1.77332	2.03211	1.88371	1.65212	0.584503	0.990697	0.812189
LAPTM5	59.5655	91.5504	77.4925	44.6431	52.9435	73.444	107.152	94.864	73.6308	44.4581
SDC3	0.202203	0.331089	0.190009	0.300097	0.121374	0.0796946	0.349484	0.0719382	0	0
PUM1	6.44444	9.39261	10.6809	3.96391	7.31157	5.19156	5.50802	1.77625	1.98574	1.11405
NKAIN1	0	0	0	0	0	0	0	0	0	0
SNRNP40	3.17013	8.36297	3.80645	2.3898	2.5372	2.22124	2.80048	0.877212	0.743411	0.54727
ZCCHC17	1.91386	2.49542	2.29802	1.08207	1.36156	0.502876	1.24965	0.453933	0.769389	0.165198
FABP3	11.2125	9.12602	7.02421	11.511	9.52487	10.1564	4.96385	1.39968	1.95721	3.36191
SERINC2	1.07454	0.219933	0.0757307	0	0.129001	1.58817	0	0.573438	0.194389	0
TINAGL1	0	0	0	0	0	0	0.166027	0	0	0
HCRTR1	5.9051	6.65398	7.7865	10.2583	8.91864	10.5108	8.56009	3.59181	3.90545	5.40126
PEF1	1.47848	2.00479	1.43274	1.4106	1.55307	1.09259	2.10818	2.36701	2.2985	1.66899
COL16A1	0.058329	0.191017	0.123326	0.0371007	0.175063	0.103452	0	0	0.105519	0.0339847
ADGRB2	0.0670102	0.548616	0	0	0.0804469	0.198081	0.208474	0	0	0
SPOCD1	0.0912551	0.522977	0.192942	0.174131	0.273883	0.377648	0.0473171	0.048699	0	0
PTP4A2	15.9659	25.4735	21.2168	6.30117	11.7198	10.0645	14.0137	6.05664	4.52384	3.36229
KHDRBS1	9.70759	12.1306	8.93014	6.43458	9.44598	5.79951	7.8417	3.10832	3.09635	1.96472
TMEM39B	0.868097	1.99	1.22362	0.773025	0.885841	0.92379	1.26034	0.324287	0.706689	0.404629
KPNA6	1.99862	3.54834	2.08912	1.88544	2.23763	1.83211	2.42195	0.862852	0.731241	0.601862
TXLNA	6.80477	7.2218	8.77963	6.91601	7.1751	8.30135	6.83272	3.34321	3.61486	2.81096
CCDC28B	7.71193	7.89225	12.0479	11.2003	9.48977	13.0699	8.53066	6.1733	8.66135	6.96455
TMEM234	2.51318	2.42261	2.0569	2.52671	2.43316	2.63607	1.72348	2.16319	1.42993	1.03916
IQCC	11.3093	13.2076	15.9409	19.5702	14.3756	14.5519	15.4362	7.01158	10.9064	14.4381
DCDC2B	19.2715	18.9749	18.5481	26.7836	21.1993	21.582	20.9535	19.3908	18.1993	33.7344
EIF3I	11.1286	11.2262	10.9244	10.3649	11.213	10.4563	10.3042	9.2265	10.9648	12.7364
FAM167B	0.199453	0.326587	0.281138	0.253728	0	0	0	0	0	0
LCK	18.2841	24.5601	28.2268	12.8884	19.9549	6.55124	5.8279	0.929284	1.71827	1.47574
HDAC1	11.9894	14.5349	15.383	6.2572	9.31886	8.0877	12.0348	9.76142	17.0316	15.4934
MARCKSL1	7.44643	11.5932	13.4212	6.05634	8.35337	2.59809	8.48172	4.82074	9.60628	7.82365
TSSK3	34.0327	25.6749	34.787	47.393	38.6866	26.486	27.3051	14.0094	18.8396	18.7755
FAM229A	4.91015	8.70993	6.15207	3.12315	5.56724	2.58033	2.82887	2.32919	1.48044	1.90722
BSDC1	3.32776	5.22422	4.59392	2.96768	3.66555	2.51498	4.02022	1.94066	1.8929	1.5591
ZBTB8B	0	0	0	0	0	0	0	0	0	0
ZBTB8A	0.569341	0.40256	0.510689	0.658426	0.559231	0.336593	0.429399	0.138106	0.327714	0.603126
ZBTB8OS	1.27416	2.39926	1.97558	0.972526	1.91206	0.67795	1.51954	0.815957	1.32537	0.445423
RBBP4	2.85374	6.01616	3.75431	1.51262	3.05482	2.39009	2.07159	0.634551	0.537763	0.193981
SYNC	52.0756	39.623	37.0171	58.8405	52.9174	47.2395	23.7843	7.68168	9.75052	10.6232
KIAA1522	2.05167	1.70596	1.35559	1.99826	1.73185	2.00894	1.7952	0.205292	0.405951	0.410913
YARS	6.08481	7.29987	8.49189	8.50699	6.50934	7.40835	7.24727	1.86473	2.77916	3.36973
S100PBP	1.63329	3.30027	2.05728	2.16615	2.16938	1.43812	1.47754	0.890162	1.00585	0.971861
FNDC5	4.53568	3.02934	3.02838	2.20168	2.2927	1.76413	1.73292	0.700671	2.15927	1.5995
HPCA	0	0.0760764	0.261957	0	0	0	0.289091	0	0	0
TMEM54	0	0	0	0	0	0.396581	0	0	0	0
RNF19B	4.21938	5.90393	6.65027	2.09822	3.8221	4.35401	9.42746	12.6505	9.99231	5.72129
AK2	2.41197	4.27399	3.39977	2.01752	2.89561	1.60175	2.02158	1.12847	0.986234	0.500518
AZIN2	2.79936	2.93056	4.72204	4.26166	3.80142	4.775	2.42711	0.979606	2.53207	2.1925
TRIM62	2.8842	3.12823	4.7256	3.48088	3.6105	2.04033	1.994	0.789321	1.20407	0.459608
ZNF362	3.91772	4.48316	5.89872	1.52912	2.19131	1.73711	6.27886	1.52053	2.05371	1.97135
A3GALT2	0.372781	0.915594	0.262726	0.474222	0	0	0.579877	4.37663	3.20328	2.60635
PHC2	5.06587	4.67056	8.10551	3.42539	2.1368	11.4401	42.7849	45.788	43.9228	24.5698
ZSCAN20	0.115117	0.25918	0.162263	0.0366107	0.155475	0.0510428	0.223837	0.0153583	0.0520629	0
CSMD2	0	0.00784111	0.0539994	0.0121837	0.0114979	0	0.0595926	0	0	0
HMGB4	0	0	0	0	0	0	0	0	0	0
C1orf94	0	0	0	0	0	0	0	0	0	0
GJB5	0	0	0	0.596714	0	0	0	0.250324	0	0
GJB4	0.120074	0	0.0846248	0.305497	0	0	0.18678	0	0.108609	0.0699596
GJB3	0	0	0	0.515655	0	0.191714	0.252217	0.173055	0.586637	0.0944692
GJA4	1.05083	0.860318	0.269307	2.4305	0.458741	0.790678	1.28787	0.203921	0.518451	1.00187
SMIM12	0.589	1.187	0.766359	0.345821	0.435142	0.776788	0.728274	0.314325	0.307363	0.184786
DLGAP3	0.216761	0.133098	0.127306	0.160852	0.151798	0.0640743	0.224787	0	0.0653548	0
TMEM35B	2.06138	2.86902	1.74336	0	1.23736	0.731209	3.42033	0.220014	0	0
ZMYM6	2.03834	2.79145	1.6194	0.707185	1.82418	1.00787	0.999259	0.830666	0.536354	0.172744
ZMYM1	0.556722	1.12049	0.326969	0.29509	0.696204	0.274278	0.120279	0.0247583	0.0839277	0
SFPQ	14.3008	22.3884	21.8074	9.23152	13.4639	10.5179	15.1393	6.10994	5.69771	3.81892
ZMYM4	2.80183	5.06738	3.12354	3.04582	2.93555	2.25878	3.35463	1.68552	1.40539	1.27628
KIAA0319L	3.11734	4.99341	4.13931	2.50007	3.20005	3.23187	5.1537	6.38917	3.65743	2.31642
NCDN	2.57324	2.82302	2.97422	2.48784	3.39815	1.27789	2.18819	0.384505	0.651714	1.07947
TFAP2E	7.88769	4.49614	5.61594	7.15741	5.62341	5.79317	3.76883	0.718316	1.58275	2.28999
PSMB2	1.45585	2.57711	0.721005	0.5506	1.27541	0.790911	1.10172	0.587946	0.355905	0.596057
C1orf216	1.02607	0.793378	1.36594	0.290062	0.34217	1.07841	0.709374	0.121682	0.154683	0.066425
CLSPN	0.123256	0.100911	0.144779	0	0.0246619	0.121448	0	0	0.0371625	0.0239379
AGO4	3.9783	6.39915	4.09024	2.88767	3.25893	2.684	8.25122	8.56714	6.5407	3.51776
AGO1	2.29591	2.93325	3.11251	1.2278	1.68537	2.43802	4.01876	1.23304	0.978824	0.511216
AGO3	1.06586	1.73223	1.43511	0.667831	1.03131	0.808828	1.84771	2.30918	2.82032	3.46653
TEKT2	0	0.495583	0	0	0.121117	0.119289	0.31387	0.215358	0.182509	0.235123
ADPRHL2	3.49557	3.50806	3.33775	2.29511	2.03056	2.79987	4.20968	2.28667	1.83589	1.18257
COL8A2	1.70312	1.45369	1.17478	1.33682	1.39209	2.31369	1.72861	1.31498	2.3927	2.15351
TRAPPC3	3.26316	3.02778	3.9863	0.830226	1.30583	1.28612	2.93279	1.16094	2.36127	0.760496
MAP7D1	29.3761	33.0146	53.9795	25.5474	28.2132	33.5974	50.5146	31.3536	38.649	20.6632
THRAP3	9.73979	14.4714	13.8982	5.65971	9.49137	5.36716	9.47696	8.05326	7.83096	2.90744
SH3D21	0.406465	0.406726	0.827567	0.172357	0.271094	0.427202	1.17088	0.771249	0.735311	0.578898
EVA1B	4.44797	1.82079	2.47485	1.63794	2.52941	4.56725	5.70515	1.49918	2.96452	2.31876
STK40	6.68273	9.38489	8.93832	4.03343	4.68481	5.76762	11.6852	15.2544	14.3836	5.79779
LSM10	8.22772	9.76732	8.11814	3.40166	8.3959	7.29631	11.5187	5.92757	5.5816	2.39689
OSCP1	5.68415	2.96141	4.22454	9.33445	3.97028	8.1873	2.1435	1.43397	0.934804	1.92687
MRPS15	5.33502	9.3827	6.68439	3.51907	3.55821	3.5045	4.0982	3.58521	3.03836	2.53275
CSF3R	36.0421	40.5258	50.5122	15.7424	12.3184	24.5088	125.177	205.715	203.813	131.585
GRIK3	0	0	0	0	0	0	0	0	0	0
ZC3H12A	3.94975	4.73901	4.79944	2.68553	4.33297	2.73768	5.29655	6.83223	6.40608	4.76125
MEAF6	1.99702	2.57823	2.3277	1.17252	1.47536	1.31686	1.15497	0.491875	0.764224	1.52155
SNIP1	3.1055	3.22048	3.73533	2.37034	3.13169	2.05628	2.91991	3.22616	3.1086	2.316
DNALI1	2.44735	2.35725	2.43505	3.47959	1.64187	3.4044	1.11969	0.537785	0.130216	0.587143
GNL2	3.82014	4.69135	4.45626	2.84877	4.11171	3.03723	2.52722	1.68716	1.60854	0.460501
RSPO1	0	0	0	0	0	0	0	0.131766	0	0
C1orf109	0.709592	0.33197	0.214329	0.77373	0.304242	0.17979	0.105124	0.162291	0.183383	0.0590621
CDCA8	0.383502	0.12559	0.324338	0	0	0.0906903	0	0	0.208131	0.178754
EPHA10	0.0250036	0	0.0352437	0	0	0	0	0	0	0
MANEAL	1.23634	0.920181	0.950551	1.14383	1.55172	0.730922	0.466226	1.73943	1.21996	1.57165
YRDC	3.63492	3.14598	4.24525	3.96347	3.11699	2.82434	2.90791	0.443384	0.939387	0.726117
C1orf122	4.77417	6.27751	6.72941	5.33715	3.99467	6.84237	12.6024	5.24996	4.18747	4.72031
MTF1	1.22381	2.12692	2.3908	1.01057	1.90738	2.31016	2.29332	2.10823	3.34029	2.62697
INPP5B	1.85226	4.23462	2.61084	1.15591	1.46846	0.743807	1.8846	0.522211	0.72706	0.529416
SF3A3	6.66238	6.92726	7.79447	4.06816	5.43885	2.9147	4.28363	0.56887	1.38604	1.00926
FHL3	2.6856	5.03872	4.10093	1.9929	1.74639	3.30775	5.57009	2.62752	4.5547	1.69512
UTP11	1.30219	2.43682	0.786639	1.06492	0.669986	0.659872	1.25395	0.397099	0.252397	0
POU3F1	0.0651221	0.0533158	0.183585	0.248529	0	0	0	0.208518	0	0.227655
LOC107985103	0	0	0	0	0	0	0	0	0	0
RRAGC	0.697685	2.91312	1.1801	0.798785	1.17262	1.15492	0.651168	2.01056	1.51457	1.54469
MYCBP	0.223015	0.730333	0.104783	0.283701	0.535466	0.61528	0	0.158685	0	0.173249
GJA9	0	0	0	0	0	0	0	0	0	0
RHBDL2	2.66549	2.72781	2.41529	4.60182	2.28569	4.72749	3.15907	0.203208	0.688852	0.665577
AKIRIN1	4.75644	6.58566	4.04237	2.22454	2.5192	3.88717	5.29526	7.76426	3.54307	2.85279
NDUFS5	10.686	19.9579	10.3553	6.7969	11.2251	10.6608	6.92603	2.13849	1.51026	0.778254
MACF1	11.1613	16.7509	14.4709	8.51411	10.7606	6.66081	7.746	2.31792	2.26795	1.06594
KIAA0754	0.983578	2.32631	2.23364	0.66037	1.2792	1.13067	1.58666	0.554055	0.420119	0.127349
LOC105378950	1.59786	1.45353	3.37837	2.71022	2.66424	4.40836	1.74908	0.378982	0	0.413765
BMP8A	6.03055	6.6825	6.91887	10.7045	10.8428	5.83705	4.21771	0.808305	1.44614	1.27471
PABPC4	9.93856	14.3246	12.8344	7.04072	11.0741	8.86625	10.6769	1.77852	2.6915	1.45631
HEYL	0	0.112228	0	0	0	0	0.236926	0	0	0.10649
NT5C1A	0	0	0.24279	0	0.206786	0	0	0	0	0
HPCAL4	0.419406	0.468232	0.698658	0.533535	0.503505	0	0.0395397	0	0.0689748	0
PPIE	0.999843	2.43577	1.09996	1.11681	0.936843	0.980369	0.783972	0.26028	0.0882319	0.0568338
BMP8B	5.33958	4.3467	3.72042	5.01724	5.90035	3.7307	1.60456	0.388569	0.768369	0.636348
OXCT2	0.104538	0	0.147351	0	0.251	0.370816	0.216818	0	0.189113	0
TRIT1	1.6769	3.31781	0.98486	0.355536	1.92927	1.07399	0.579664	0	0	0
MYCL	1.15539	2.27021	1.62857	1.12684	0.647296	1.18397	1.71738	0.45216	0.139343	0.0448781
MFSD2A	0.430812	1.12867	0.850148	0.986479	0.310319	0.713146	0.357412	0.36785	0.389678	0.502015
CAP1	22.6861	39.6116	30.2941	15.9816	18.0113	24.3073	33.5396	32.8015	34.56	19.2973
PPT1	17.0302	23.0304	16.1818	13.1534	15.5163	18.3385	13.8764	13.4702	14.854	14.3521
RLF	2.36142	3.98898	1.43253	0.988662	1.50718	1.41374	1.58091	1.7866	1.67632	1.14945
TMCO2	0.771973	0	0	0	0	0.912778	0	0	0	0
ZMPSTE24	1.58993	1.53412	1.52073	0.505643	0.477183	1.6785	0.706628	2.48482	1.23267	0.860182
COL9A2	0.843509	0.726932	0.62577	0.903616	0.959351	0.78739	4.28164	9.28722	7.58954	6.72524
SMAP2	19.3239	29.2704	28.6508	12.8933	16.6469	24.0337	94.4222	133.496	109.86	62.2318
ZFP69B	0.0733657	0.420454	0.258531	0	0.220192	0.346989	0.418453	0.117457	0.298623	0.0427456
ZFP69	5.2801	3.29617	2.88398	4.28203	5.70497	2.26315	1.71113	1.12711	1.13429	0.538367
EXO5	1.14087	0.373615	0.428829	0.19351	0.821781	0.359723	1.18312	0.568246	0.412775	0
ZNF684	0.27828	0.410093	0.156899	0.212403	0.400896	0.131615	0.230868	0.534623	0.151026	0.129709
RIMS3	0.12922	0.126952	0.0728567	0.164384	0.341289	0.0611158	0.107204	0.137919	0.116882	0
NFYC	4.2211	5.74981	5.69338	3.65698	4.01906	4.73286	5.88686	4.66061	4.83841	4.40991
KCNQ4	0.046113	0.226518	0.0649984	0	0.0553595	0.109048	0.0478206	0	0.250261	0
CITED4	0.295395	1.93473	3.12279	1.691	0.531941	5.41374	8.42416	6.46324	8.68369	6.54011
CTPS1	0.707523	1.62191	0.6981	0.630037	0.806924	0.711086	0.550291	0.0377576	0.0319984	0.0412229
SLFNL1	6.83941	6.43803	6.7064	9.07882	6.30687	7.11021	6.33886	0.564237	0.896576	1.03954
SCMH1	5.06442	4.82046	4.99116	3.29984	5.28904	5.11183	4.31258	0.703134	1.0428	0.57575
FOXO6	0	0	0	0	0	0	0	0	0	0
EDN2	0	0	0	0	0	0	0	0	0	0
HIVEP3	1.37343	1.99899	2.11516	1.11085	1.33331	1.50364	1.16053	0.153827	0.168706	0.0889122
GUCA2B	0	0	0	0	0	0	0	0.340893	0	0
GUCA2A	0	0	0	0	0	0	0	0	0	0
FOXJ3	3.06488	4.65388	3.877	2.83253	2.736	1.61062	1.92875	1.76141	1.23211	1.03785
RIMKLA	0.188277	0.115608	0.199039	0.279429	0.188358	0.185515	0.113895	0	0.0709583	0.0182829
ZMYND12	0.214848	0.263846	0.151419	0.68328	0.386893	0.127018	0.66841	0.114655	0.194334	0
CCDC30	0.437635	0.483697	0.462649	0.167017	0.341502	0.232856	0.136152	0.116774	0.178132	0.229484
PPCS	1.28547	2.25518	0.949102	0.467219	1.39625	1.01329	0.825231	0.849333	0.110736	0.213989
PPIH	1.93139	1.9843	2.88252	1.73432	1.95496	1.11944	0.903272	0.121259	0.513817	0.264777
YBX1	32.6506	40.7144	48.073	25.6341	28.2016	37.2044	41.5144	7.59077	8.77221	5.90167
CLDN19	0.211746	0.346716	0.0746164	0.134683	0.0635513	0.125184	0.658761	0	0	0
P3H1	1.71143	2.94727	2.41234	1.05104	1.27527	1.6747	2.87641	0.692865	0.693942	0.275075
C1orf50	1.12716	2.61463	4.50154	1.67286	3.38293	1.33275	1.75334	0.200506	2.20899	0.656724
TMEM269	0.0568508	0.186176	0.160267	0.144642	0.341252	0	0.0589559	0.303389	0	0.0662468
SVBP	10.8892	8.15635	10.4503	10.3156	8.62243	9.04016	7.44821	5.19293	3.77216	2.69978
ERMAP	3.42836	2.88937	3.69539	3.46337	3.45002	3.51716	3.18932	2.15244	1.59611	1.58624
ZNF691	0.185966	0.812009	0.873759	0.473142	0.372093	0.366476	0	0.39697	0.05607	0
SLC2A1	3.79277	4.04096	4.24757	3.04032	3.05631	1.84297	3.39441	2.55085	2.86669	2.72442
FAM183A	0.050524	0	0.0712158	0.128545	0	0	0	0	0	0
EBNA1BP2	1.62575	3.23246	1.63684	1.1818	1.81233	0.823835	2.28808	0	0	0.405953
CFAP57	0.193026	0.0263386	0.0453464	0.204627	0	0.190194	0	0	0	0.037488
TMEM125	0	0	0	0	0	0	0	0	0	0
C1orf210	0	0	0	0	0	0	0	0	0	0
TIE1	0.111204	0.27313	0.679236	0.282929	0.133502	0.569776	0.230643	0.11869	0.100586	0.0431943
MPL	1.72795	2.56617	2.94541	1.5336	1.64025	2.09064	1.16684	0.900691	1.38122	1.87306
CDC20	3.87047	1.95718	2.7278	3.47555	1.22997	2.28821	3.18742	3.52351	6.48698	5.57137
ELOVL1	2.88258	4.54516	4.51459	2.03721	2.69157	2.90341	3.87505	1.25344	2.22108	1.11967
MED8	3.34848	3.80753	4.98205	4.61464	3.1266	3.29936	2.5079	1.5884	1.26199	0.975476
SZT2	3.82794	5.63691	5.37754	3.75841	4.20998	3.34144	4.19614	1.53553	1.85903	0.823265
HYI	24.6982	25.5662	36.2804	35.1508	31.2411	26.182	27.0847	7.37294	14.2086	14.8863
PTPRF	0	0.0750072	0.064569	0.262232	0.0824907	0	0.0950093	0.0488921	0	0
KDM4A	3.07283	5.89214	5.5281	3.4461	3.05798	2.82059	2.64154	1.94192	1.24343	0.800945
ST3GAL3	0.49751	1.43632	0.479812	0.233171	0.59727	0.247686	0.244389	0	0.0947385	0.0915373
ARTN	0	0	0.414766	0	0	0	0	0	0	0
IPO13	1.19923	1.81818	1.94079	1.13005	1.06644	0.787757	1.42788	0.142217	0.040175	0.207027
DPH2	1.16727	1.68645	1.06462	1.13552	0.329725	0.811869	0.783262	0.0732853	0.248428	0.400057
ATP6V0B	3.13493	5.35963	3.50906	2.11129	2.21385	4.90596	7.84068	9.64424	9.84121	3.22328
B4GALT2	0.15297	0.0626188	0.646855	0	0.918218	0.180871	0.317269	0.244902	0.345911	0.178252
CCDC24	0.9742	0.29003	0.374503	0.33799	0.318967	0.418869	0.459215	0.378102	0.32043	0.309603
SLC6A9	0.145852	0.199017	0.137057	0.247388	0.29183	0.34491	0.252088	0.15567	0	0
KLF17	0	0	0	0	0	0	0	0	0	0
KLF18	0	0	0	0	0	0	0	0	0	0
DMAP1	7.27326	9.49527	8.86659	6.75179	6.25377	5.34587	7.95029	0.944133	2.48928	0.916254
ERI3	3.4395	5.80788	6.66618	2.59793	2.06459	3.93976	2.89808	0.45888	0.194443	0.375747
RNF220	4.92071	3.86838	5.3596	3.27213	3.96064	3.4711	5.24789	1.22347	2.14957	1.72671
TMEM53	0.333352	0.16375	0.18795	0.0848127	0.240117	0.157662	0.276557	0	0	0
ARMH1	1.7574	3.55701	3.7845	1.17991	2.05118	1.44301	1.21498	0.312616	0.618177	0.853271
KIF2C	2.37941	1.6824	1.37204	1.71983	2.1424	1.27882	0.95336	0.115436	0.342399	0.378091
RPS8	335.376	447.29	382.375	277.659	369.181	230.893	219.615	47.3421	55.778	29.9407
BEST4	0.701814	1.01656	0.380476	0.892791	0.712919	0.25533	0.559847	0.172859	0.244155	0
PLK3	3.92369	5.97383	8.82957	2.18921	2.72711	3.33708	12.5639	20.9391	27.9565	13.877
TCTEX1D4	9.58229	9.68116	13.5067	9.85559	9.54564	15.7898	35.9956	43.2486	50.7133	40.4471
BTBD19	0.996164	0.575693	1.48673	0.596347	0.63313	0.415715	3.40299	6.50442	8.26845	3.75554
PTCH2	0.123442	0.336877	0.811989	0.209378	0.29639	0.0486526	0.76808	1.05402	0.297749	0.76717
EIF2B3	0.823499	2.7581	2.11047	0.666647	1.16838	0.619628	1.16453	0.239709	0.0677155	0
HECTD3	3.36273	5.20506	5.18429	3.47571	2.77545	3.23056	2.83339	0.504717	0.617836	0.428587
UROD	1.16188	3.80495	4.00332	4.26992	2.32476	1.98438	3.48083	1.65346	0.8174	0.752172
ZSWIM5	0.545894	0.341767	0.407362	0.531043	0.385503	0.303747	0.299704	0.205638	0.0580907	0.411605
HPDL	2.8554	4.24255	4.77015	3.09428	3.93581	1.37549	3.72884	0.677249	0.669606	0.492938
MUTYH	3.37386	3.34137	4.29538	4.36117	3.52775	2.83107	2.76517	0.522722	0.885983	1.26822
TOE1	4.65725	8.56526	5.89863	6.3539	6.23936	5.10768	6.22962	3.74608	3.66311	7.15732
TESK2	3.94845	4.35506	5.79742	7.2553	6.45193	4.73348	5.1752	1.52181	3.07542	2.74784
CCDC163	0.421107	0	0.59357	0	0.202219	0	0.0873401	0	0	0
MMACHC	14.7621	13.0426	13.3517	15.0233	13.2178	23.2729	12.8849	2.23208	3.95015	2.65196
PRDX1	4.66792	8.68557	5.98149	3.59888	2.88687	2.34153	2.64042	2.11364	0.767677	0
AKR1A1	1.76655	4.42926	2.64566	1.96636	2.91607	2.87205	5.03791	1.06058	0	0.643288
NASP	14.9073	11.0446	20.7728	16.1517	14.4261	17.9614	13.4608	14.6404	13.3301	16.8427
CCDC17	2.18291	3.17221	2.53845	1.38846	1.11377	1.67769	2.49012	2.56285	1.38214	2.73447
GPBP1L1	5.71461	10.6828	8.52487	2.30206	5.60273	4.67354	4.93851	6.04847	5.4705	4.21742
TMEM69	6.86076	9.22027	5.4739	6.75162	6.52701	5.35707	2.68483	2.90141	2.10759	3.01686
IPP	1.46047	1.86388	1.21094	1.09288	1.28921	1.26975	1.0691	0.504313	0.85478	0.350381
MAST2	1.63556	1.59886	1.51399	1.05584	1.52393	1.70297	1.56955	0.416875	0.39745	0.28446
LOC110117498-PIK3R3	0	0	0	0	0	0	0	0	0	0
PIK3R3	0.0617079	0.0505206	0.13047	0.0784998	0.0370407	0	0	0	0	0
TSPAN1	2.0888	2.68732	4.06588	3.0368	4.41822	1.64652	1.0315	0.318487	0.0899694	1.15906
LOC110117498	0	0	0	0	0	0	0	0	0.41862	0
POMGNT1	1.49217	2.70507	2.25351	0.949106	2.49513	0.819153	1.32636	0.170637	0.241016	0.248398
LURAP1	0	0	0	0	0	0	0	0	0	0
RAD54L	5.99272	5.20362	5.88731	7.16142	6.61301	7.01419	4.77082	1.03372	1.9711	1.55181
LRRC41	1.94859	2.26004	2.23163	1.60091	1.90069	1.392	2.27333	0.649925	1.61566	0.804185
UQCRH	14.8387	16.4005	15.3383	6.92142	23.1584	13.1589	16.6705	7.65484	6.03985	0.864559
NSUN4	0.624741	1.26524	0.926947	0.543772	1.18423	0.583177	2.35281	7.7208	3.8664	6.13048
FAAH	0.637108	1.4903	2.18094	0.92626	1.09266	1.2914	0.566314	0.582854	0.329301	0.318174
DMBX1	0	0	0	0	0.64644	0	0	0	0	0
LOC105378696	0	0	0.157451	0	0	0.132077	0.11584	0	0	0
KNCN	0	0	0	0	0	0	0	0.0699599	0	0
MKNK1	1.19735	2.21923	2.03932	0.825049	1.37754	2.24158	2.69031	6.21225	3.29419	2.01534
MOB3C	3.51332	3.92233	2.97131	3.57549	1.8405	1.05742	2.1198	2.99986	1.73338	1.41429
ATPAF1	0.708838	2.03115	0.999139	1.12716	0.63823	0.628595	0.735086	0.661985	0.160289	0.206498
TEX38	4.95944	4.38087	6.62263	5.14681	5.01381	4.78381	4.06033	1.53227	1.53465	3.49788
EFCAB14	5.75306	9.01408	5.87217	3.70135	5.16014	4.14398	5.31462	2.6467	1.22617	1.15584
CYP4B1	0	0	0	0	0	0	0	0	0	0
CYP4A11	0	0	0	0	0	0.081304	0	0	0	0
CYP4X1	0	0	0	0	0	0	0	0	0	0
CYP4Z1	0	0	0	0	0	0	0	0	0	0
CYP4A22	0	0	0.0681634	0	0.0580552	0	0	0	0	0
PDZK1IP1	2.55943	3.14313	4.2089	2.1706	1.79237	1.76532	1.76947	0	0.771684	0.497073
TAL1	1.00154	1.51378	0.904944	1.07806	0.801576	0.880569	0.825573	0.356319	0.278742	0.0598496
STIL	0.269615	0.196209	0.126678	0.0762182	0.251749	0.212527	0.124266	0.575528	0.406453	0.314175
CMPK1	4.40276	7.47613	4.67357	1.7978	3.19746	1.73527	3.94574	0.696168	0.491652	0.316693
FOXE3	0.288759	0.315212	0.407019	0.244891	0.808875	0	0.898356	0	0	0.336484
FOXD2	1.99854	1.36908	2.12715	1.71222	2.15446	1.83258	2.07255	0.39179	0.4796	0.570332
TRABD2B	0	0	0	0	0	0	0	0	0	0
SLC5A9	1.32471	1.01815	1.56239	2.71694	2.27192	2.23762	4.14933	2.71236	2.10301	1.82718
SPATA6	0.115004	0.423697	0.270173	0.0975329	0.184087	0.475933	0.576438	0.388696	0.208047	0.268024
AGBL4	0	0.0299116	0	0	0.0657918	0	0	0	0	0
BEND5	0.312074	0.283886	0.293255	0.176442	0.166512	0.163998	0.107877	0.0370091	0.0313641	0
ELAVL4	0	0.0567255	0	0	0	0	0	0	0	0
DMRTA2	0	0	0	0	0	0	0	0	0	0
FAF1	3.519	6.0288	4.22534	1.82379	4.38109	2.38863	1.75707	0.347767	0.5305	0.531559
CDKN2C	1.30812	0.188994	1.41	0.0978871	0.554266	1.00081	2.55352	0.657024	1.60082	0.358663
C1orf185	0	0	0	0	0	0	0	0	0	0
RNF11	3.53566	8.0238	4.28421	3.62978	2.75528	5.50072	7.84777	4.10469	4.37631	3.25264
TTC39A	0.974141	1.04026	1.194	0.754309	0.966087	1.2019	1.01021	2.89312	2.06874	4.2938
EPS15	4.94337	8.49372	3.94236	2.64781	4.45095	4.11458	3.4401	3.22816	2.14743	1.21271
OSBPL9	8.96208	10.5578	7.25938	13.2064	9.73678	12.3708	8.24259	13.807	10.1972	19.3744
NRDC	13.335	14.1119	18.3128	15.9273	18.2223	19.3161	15.5629	25.5364	17.6854	14.6895
RAB3B	0.0433161	0.011821	0	0	0.0173339	0.0170722	0	0	0	0
TXNDC12	0.9203	2.04509	0.803031	0.61324	1.31528	1.29543	1.3634	0.748382	0.436034	0.510668
KTI12	0	0	0	0	0	0	0	0	0	0
BTF3L4	0.574948	2.52168	0.520981	0.731402	0.640933	0.582699	0.80918	0.131497	0.334319	0.0957104
ZFYVE9	4.26013	4.34972	6.31544	6.1046	5.17315	3.18441	2.48823	1.62016	2.3696	2.45358
CC2D1B	2.96214	4.0801	5.24729	3.08075	2.61902	2.08252	2.96804	1.19626	1.15862	0.932892
ORC1	0.811887	0.28487	0.899164	0.29509	0.556963	0.137139	0.180418	0	0.10491	0.405459
PRPF38A	16.453	15.9295	18.8609	19.7143	20.4898	15.1757	8.77892	7.28655	8.08942	7.87575
ZCCHC11	3.93962	6.34019	3.61743	1.77556	3.18909	1.7568	1.49412	1.89818	1.16067	0.65582
GPX7	13.4979	8.63742	8.52886	17.763	12.2931	4.58617	4.8268	0.331185	1.68402	1.08474
SHISAL2A	8.32029	6.24757	7.07833	7.26503	6.38329	1.86279	3.676	0.367827	1.29142	0.860541
COA7	9.92172	7.60605	13.4766	9.63832	9.52897	4.15931	2.33843	0.481346	2.44756	1.47147
ZYG11B	0.665982	1.93655	0.809251	0.642709	0.964942	0.7603	1.0955	0.9069	0.47776	0.133802
ZYG11A	0.249298	0.233259	0.200798	0.0453053	0.0427553	0.0842197	0	0.0380114	0	0.0415001
ECHDC2	2.14903	3.43887	3.4078	2.1125	1.96428	0.895125	1.16495	0.156388	0.24298	0.113828
SCP2	2.29621	2.97028	1.48884	1.40211	1.04752	1.24891	1.61924	0.245079	0.332315	0.214057
PODN	0.554026	0.340188	0	0.293661	0.0554266	0	0.574542	0	0	0.107599
SLC1A7	0.513829	0.803107	0.197527	1.12904	0.448627	0.0552318	0.0968829	0	0.0845034	0.0544321
CPT2	4.49885	5.80236	2.77976	4.7039	5.32697	3.93492	3.45115	1.9733	2.61996	2.01078
C1orf123	5.47574	8.16906	6.51768	4.79866	6.57373	7.19388	4.29042	2.07799	2.75162	2.5523
MAGOH	3.02663	7.84673	4.26616	0.320852	1.51397	2.08756	1.83091	0.538395	2.28137	1.46952
LRP8	0.664878	0.933153	0.769822	0.453109	0.68417	1.54422	0.541748	0.228097	0.0429568	0.0830106
DMRTB1	0	0	0	0	0	0	0	0	0	0
GLIS1	0	0	0	0	0	0	0	0	0	0
NDC1	0.380138	0.902542	1.07164	0.0967162	0.36509	0.0898948	0.236529	0.0405728	0.0687685	0.0442966
YIPF1	1.80422	2.56553	1.74003	1.20799	1.368	1.12279	1.37865	3.44594	2.40498	1.21719
DIO1	7.17218	4.86529	4.76591	3.38886	5.2892	4.36132	2.9751	1.31228	1.76086	3.10424
HSPB11	1.94768	2.39186	2.19627	1.4866	1.40293	0.921169	1.0099	1.45515	0.176171	0
LRRC42	0.878248	0.639135	0.412643	0.496549	0.351451	0.115382	1.51795	0.833217	0.353063	0.454845
LDLRAD1	0	0	0	0	0	0	0	0	0	0
TMEM59	2.08702	2.59626	2.06304	0.93095	1.65949	1.95491	2.07997	1.53322	1.25033	0.75801
TCEANC2	0.737384	1.22822	1.36194	0.51754	0.183154	0.150324	0.210949	0.407081	0.206993	0.207407
CDCP2	0	0.111546	0	0	0	0	0	0.436256	0	0
CYB5RL	0.372508	0.495583	0.7876	0.177703	0.223601	0.220226	0.579452	0	0.0421175	0.0542593
MRPL37	7.73853	9.54561	6.981	7.35043	7.4322	4.636	2.67503	0.991136	0.839958	0.721401
SSBP3	8.09591	9.59542	13.0702	7.12544	7.40248	3.61754	5.75983	0.653091	1.3624	1.04212
ACOT11	0.112461	0.230181	0.237778	0	0.742562	0.132973	0.23325	0	0	0
FAM151A	1.39045	0.607132	0.783962	0.353764	1.78055	3.39773	1.82646	0	0.167692	0.324052
MROH7	0	0	0	0	0	0	0	0	0	0
TTC4	0.0796148	0.0651811	0.112221	0	0	0	0	0	0	0
PARS2	0.31966	0.196281	0.225288	0.101661	0.191879	0	0.58012	0.170589	0.0722847	0
TTC22	1.03446	1.01631	1.1665	0.822475	0.465709	0.305786	0.858215	0.055205	0.467846	0.301359
LEXM	1.08557	0.418242	0.540057	0.731105	0.613293	0.151009	0.595995	0	0.05776	0.223233
DHCR24	5.24964	2.2218	3.82521	4.86713	3.68523	1.36768	3.41405	0.0949665	0.724331	0.82946
TMEM61	0	0	0	0	0	0	0	0.36669	0	0
BSND	0	0.113948	0.588544	0	0	0	3.46402	0.742749	1.25892	1.78402
PCSK9	0.244961	0.12033	0.20717	0	0.235264	0.173784	0	0.10458	0.0443143	0
USP24	4.71868	8.52337	6.907	3.61003	5.03103	2.96524	4.14057	1.02135	0.955107	0.595997
PLPP3	0	0.235956	0.162496	0	0	0.340774	0	0	0.104275	0.33584
PRKAA2	0	0	0	0	0	0	0	0	0	0
FYB2	0	0	0	0	0	0	0	0	0	0
C8A	0	0	0	0	0	0	0	0	0	0
C8B	0	0.116804	0	0	0	0	0	0	0	0
DAB1	0.0980977	0.0602349	0	0	0.0883261	0	0.0254325	0	0	0
OMA1	3.25354	8.39468	2.36249	1.37963	2.24887	2.68123	0.920187	0.526146	0.802607	1.26376
TACSTD2	0	0	0	0.351203	1.5467	0.544054	0.190867	0.785765	0.332956	0.750647
MYSM1	1.99987	3.55691	2.5921	0.935751	2.2905	1.49489	1.26343	1.03045	0.665351	0.482152
JUN	1.95096	2.72474	3.8823	1.31392	1.72218	2.64604	21.9577	27.3147	64.307	45.6686
FGGY	0.172162	0.345969	0.220609	0.13937	0.206684	0.092529	0.25969	0.78512	0.622896	0.656562
HOOK1	0.251952	0.618824	0.319624	0.128205	0.151237	0.0297907	0.0522564	0	0.0911582	0
CYP2J2	0.0927871	0.227896	0	0.118036	0	0	0	0	0	0
C1orf87	0	0	0	0	0	0	0	0	0	0
NFIA	0.252457	0.561011	0.35585	0.252337	0.281431	0.277183	0.635814	0.0192466	0.0978653	0.021013
TM2D1	2.01846	1.54236	0.948371	0.342363	0.48464	0.477324	0.279094	1.43623	1.33887	0.313609
PATJ	1.49224	2.72901	2.48581	0.51772	1.60534	0.320803	0.46224	0.062053	0.28047	0.0225827
L1TD1	0	0.117404	0	0.304042	0.0573857	0.226078	0	0	0	0
KANK4	0	0.0254497	0	0	0	0	0	0	0	0
USP1	2.18021	3.86739	2.30483	1.38674	2.56285	0.966701	1.50729	1.30892	1.39686	0.952704
DOCK7	0.55192	1.04832	0.466774	0.19659	0.58308	0.417656	0.389203	0.141378	0.0798756	0.128628
ANGPTL3	2.32612	1.53411	1.27508	2.9591	3.56826	3.1324	0.603064	0	0.175335	0.0752937
ATG4C	0.339956	0.896821	0.532425	0.192206	0.589511	0.267975	0.470059	0.0806312	0.102499	0
FOXD3	0	0	0	0	0	0	0	0	0.0834001	0
ALG6	1.07472	2.17654	1.03648	1.87086	1.56184	0.468168	0.762561	0.603718	0.102327	0
ITGB3BP	6.19881	4.73946	5.41581	7.16875	7.62629	6.17854	1.64693	0.820177	2.13156	2.50727
EFCAB7	1.7667	1.29144	1.423	2.16719	1.36347	1.00717	0.45803	1.11117	0.941687	0.992584
PGM1	3.63953	4.60923	3.52693	2.60433	1.57023	2.6896	4.95377	4.06662	5.9668	6.95799
ROR1	0.018971	0	0	0.0241334	0.0683251	0	0	0	0	0
UBE2U	0	0	0	0	0	0	0	0	0	0
CACHD1	0.195633	0.533887	0.229795	0.0414782	0.0391436	0.0385527	0	0.0348005	0	0
RAVER2	28.0651	23.5885	18.893	41.3524	30.6254	22.1692	10.7205	15.3967	21.4034	26.7949
JAK1	21.3384	30.2643	26.4623	14.138	19.2539	9.78486	19.0433	13.9423	13.1457	6.09672
AK4	0.0251852	0.0618579	0	0	0	0.0893367	0.156707	0.0268806	0.0227805	0.0293477
DNAJC6	0.150852	0.197606	0.212633	0	0.0724404	0	0.0625753	0	0	0
LEPROT	1.48938	3.13985	1.83692	1.04207	1.16222	1.01259	1.4673	0.675595	0.404151	0.303718
LEPR	0.0828912	0.452423	0	0.0351492	0.165854	0.0326701	0	0	0	0
PDE4B	1.8882	3.14245	3.70865	1.41758	2.74991	1.3908	1.82972	4.361	2.46388	1.37066
SGIP1	0.016268	0	0.0229305	0	0	0	0	0	0.0147147	0
TCTEX1D1	0	0	0	0	0	0	0.148229	0	0	0
INSL5	0	0	0	0	0	0	0	0	0	0
WDR78	0	0.145454	0.125212	0.0565023	0	0	0	0	0	0.103513
MIER1	4.3099	6.72749	4.20576	3.94634	4.5771	2.996	2.38209	2.30001	2.42043	1.07619
SLC35D1	0.607495	1.7822	0.60654	0.257602	0.85086	0.538724	0.577491	0.459276	0.206059	0.412941
C1orf141	0	0	0.304151	0	0	0	0	0	0	0.0838143
IL23R	0	0.0447559	0	0.0695425	0.0656284	0	0	0	0	0
IL12RB2	2.69409	2.69903	2.59824	3.78795	3.48964	1.96996	1.94834	0.605356	0.801596	0.784838
SERBP1	7.83683	10.4088	10.3709	5.12813	6.97159	5.39975	5.20363	1.53447	1.09643	0.952625
GADD45A	1.10538	1.69683	0.779039	0.351542	0.995268	3.10411	2.29261	4.57167	3.87436	3.22017
GNG12	0.0398657	0.130553	0	0	0.0478594	0.047137	0	0	0.0360592	0.139363
DIRAS3	0	0	0	0	0	0	0	0	0	0
WLS	1.7686	1.31222	2.41502	0.351542	0.663512	1.76444	2.92308	4.66016	6.24896	3.02696
RPE65	0	0	0	0	0	0	0	0	0	0.0747365
DEPDC1	0.140256	0.057414	0	0	0	0	0	0	0	0
LRRC7	0.168072	0.167087	0.270748	0.320711	0.172948	0.35487	0.0995973	0	0.0325766	0.125903
LRRC40	0.647462	2.33235	1.18641	0.247094	0.69956	0.842111	0.470006	0.345523	0.175692	0.226341
SRSF11	6.53479	10.6293	11.1021	4.54189	6.80605	3.40282	4.33085	1.61665	2.23125	1.26073
ANKRD13C	0.72477	2.65728	1.73227	1.48321	1.62671	1.08052	1.40518	0.201798	0.313532	0.293759
HHLA3	16.8405	17.6419	22.5888	20.8472	20.8694	20.9826	21.877	2.80241	3.68529	6.22474
CTH	0	0.0647485	0	0	0.0474724	0	0	0.211026	0.14307	0.0921575
PTGER3	0.0556452	0.1063	0.183013	0.0235957	0.267212	0.0438631	0	0	0	0.021614
ZRANB2	5.75973	10.5727	5.98213	3.08508	5.02223	2.72411	3.58381	2.65311	1.04196	0.706492
NEGR1	0.0204611	0.0167517	0	0.052058	0.049128	0.0967727	0	0	0.0185075	0
LRRIQ3	0	0	0	0	0	0	0	0	0	0
FPGT-TNNI3K	0	0	0	0	0	0	0	0	0	0
FPGT	0.403807	0.595078	0	0	0	0.0477459	0.251255	0.0430989	0.0730501	0.141164
TNNI3K	0	0	0	0	0	0	0	0	0	0
LRRC53	0.0233759	0	0	0	0	0	0	0	0	0
ERICH3	0.0583766	0.0637243	0.0274281	0	0	0	0	0	0.0528027	0
CRYZ	4.46717	5.51802	2.65123	4.48639	4.32797	3.42864	4.38876	0.334588	0.567107	0.273972
TYW3	1.02053	1.93487	1.5899	0.819936	1.8055	0.50807	0.222803	0.114655	0.14575	0
LHX8	0	0	0	0	0	0	0	0	0	0
SLC44A5	0	0	0	0	0.0265405	0	0	0	0	0
ACADM	2.44101	2.79785	2.94918	1.59699	0.921006	1.15449	0.65093	0.223314	0.567755	0
RABGGTB	2.4546	6.94222	2.51626	1.98707	2.54495	0.659614	0.347112	0.952666	0.403678	0.130013
MSH4	0	0	0	0	0.0698541	0.137599	0	0	0	0
ASB17	0	0	0	0	0	0	0	0	0	0
ST6GALNAC3	0.0973092	0.139418	0.188597	0.0464208	0.0876161	0.143822	0.315352	0.843861	0.264054	0.184262
ST6GALNAC5	0	0	0.119417	0.251474	0.203417	0.066782	0.0585717	0.0301412	0.102175	0
PIGK	0.824373	1.01238	0.348597	0.31461	0.593805	0.14621	0.299214	0.13198	0	0
AK5	1.92603	2.41034	1.93917	1.78511	2.80772	1.78933	0.998677	0.234936	0.199101	0.320623
ZZZ3	1.86416	4.06327	1.74037	1.35511	2.41235	0.629766	0.853618	0.284236	0.306577	0.141056
USP33	4.00211	6.33256	3.25451	1.56651	2.86428	2.09303	2.07515	1.76611	1.21826	0.313893
MIGA1	0.712724	2.02284	0.535795	0.483557	0.969723	0.337089	0.369558	0.177497	0.279358	0.083052
NEXN	38.2807	32.7408	19.1529	40.4423	42.9473	31.4957	9.49939	5.60105	5.2553	6.19702
FUBP1	5.32021	9.74416	6.99656	2.72113	6.45285	3.50198	4.32276	2.37086	2.18287	1.18238
DNAJB4	0.409179	0.54437	0.504662	0.910917	0.429824	0.302382	0.424331	0.163771	1.11033	0.894012
GIPC2	0	0	0	0	0	0	0	0	0	0
PTGFR	0	0.0466344	0	0	0	0	0.0590704	0	0.0515224	0
IFI44L	0.869203	4.50694	2.54112	0.368577	0.927551	0.114194	1.20185	7.42172	0.727973	0.5627
IFI44	0.835882	5.42209	2.31111	0.368079	1.62102	0.684237	1.73367	5.38722	0.581593	0.337165
ADGRL4	0	0	0	0	0	0	0.0546389	0	0	0
ADGRL2	0	0	0	0	0	0	0	0	0	0
TTLL7	0.0864202	0.0990537	0.0487252	0	0.124499	0.0817462	0.017924	0	0.0312675	0
PRKACB	2.41399	5.0328	2.61132	1.7854	3.53831	1.36077	0.756836	0.299593	0.253896	0.0327089
SAMD13	0	0.0808434	0	0	0	0	0	0	0	0
DNASE2B	0	0	0	0	0.19204	0	0	0	0	0
RPF1	13.2267	12.1725	8.84554	12.0361	15.8789	18.8356	6.60795	12.2623	10.8286	22.7254
GNG5	18.6892	24.2104	19.6741	20.7654	12.7804	27.9722	25.2693	18.1798	31.2417	21.7781
SPATA1	21.4326	16.5702	9.6096	21.1939	23.6841	27.0547	16.8354	35.4272	29.4454	54.7659
CTBS	2.64403	4.02731	2.86016	2.1902	1.55019	3.48981	6.75918	9.64735	10.8455	14.187
SSX2IP	0.623323	1.45805	0.418382	0.302073	0.570141	0.421151	0.246249	0.221761	0.13424	0.103763
LPAR3	0.0889769	0.0364229	0	0	0.0534092	0	0.0461358	0	0	0
MCOLN2	0.864826	1.11652	0.914258	0.148099	0.798645	0.137653	0.241459	0.0887541	0.105303	0.01938
MCOLN3	2.96847	0.985258	1.69629	0.646385	1.7979	1.58104	0.305066	0.0570865	0.169327	0.52977
WDR63	0.0631591	0	0.623179	0.562421	0	0.0746791	0.0654979	0	0	0
SYDE2	0.337893	0.432242	0.416741	0.188055	0.202824	0.349583	0	0.0450799	0.0191019	0.0246087
C1orf52	0.786128	1.59208	0.845642	0.342122	0.645731	0.782749	0.70797	0.839048	0.991752	0.554455
BCL10	1.89819	2.99711	2.86669	0.747413	1.35643	1.22908	4.68685	4.10017	6.21371	6.5304
DDAH1	0.648795	1.25804	1.54022	2.43259	0.983861	1.00938	0.424938	0.328012	0.216207	0.318326
CYR61	0.166168	0.204064	0.351331	0.211385	0.498718	0.785904	0.172321	0	0.150302	0.193631
ZNHIT6	0.914253	1.80736	2.5145	0.368768	0.990496	0.421857	0.531865	0.1428	0.221867	0.0779529
COL24A1	0.0601316	0.0984602	0.0565055	0	0.0481261	0.0236998	0	0	0.0725203	0
ODF2L	1.60449	2.32946	1.44742	1.14302	1.46393	0.505904	0.865229	2.89983	1.60609	2.29346
CLCA2	0	0	0	0	0	0	0	0	0	0
CLCA1	0	0	0	0	0	0	0	0	0	0
CLCA4	0	0.14459	0.165958	0.299555	0.424041	0.0696067	0	0	0	0
SH3GLB1	3.16668	4.63119	3.20462	0.99849	2.6969	3.52025	2.77872	5.89307	4.13735	3.09081
SELENOF	2.29617	7.36288	2.69712	1.94733	3.44574	2.3756	2.97649	0.919026	0.951924	0.668916
HS2ST1	0.629905	0.988438	0.813889	0.467433	0.787721	0.310332	0.571576	0.224103	0.332361	0.0305838
LOC101927844	0	0	0	0	0	0	0	0	0	0
LMO4	2.04619	1.61844	1.36877	0.97061	1.70705	1.23021	1.33072	0.333143	0.564657	0.363719
PKN2	3.56966	4.68777	3.10676	2.56005	2.58852	1.35971	2.21117	3.91224	3.14215	1.67502
GTF2B	1.28464	3.00498	2.71614	1.05057	2.09303	1.41046	1.61768	2.15462	1.65997	0.962332
KYAT3	1.82758	2.43141	1.18069	0.871837	0.914184	1.26054	0.552782	0.568927	0.275513	0.354939
RBMXL1	1.16198	2.14814	1.42653	1.52586	1.07998	0.576161	1.24388	0.400065	0.711991	0.131035
GBP3	4.80225	6.61438	6.37081	4.74348	3.25563	3.94131	3.16381	1.50751	0.817642	0.460842
GBP1	5.7944	7.825	10.1041	3.26763	5.23514	1.48326	3.0974	8.28845	3.29598	2.3667
GBP2	14.994	16.5816	19.1188	7.10145	8.75104	6.21873	10.4299	19.3517	12.3104	9.46183
GBP7	0.310803	0.063614	0.219045	0.296533	0.0932811	0.275619	0	0	0	0.0905426
GBP4	3.41327	6.0462	4.15508	2.32893	3.38991	1.13737	1.22279	0.596133	0.280669	0.795479
GBP5	16.8937	18.9935	24.2767	7.48286	12.4851	5.00766	7.02722	6.83065	4.04363	4.66098
GBP6	0	0.19245	0.0552226	0.0996771	0	0	0.0812566	0.125445	0.0354369	0
LRRC8B	0.950827	2.02396	1.44333	0.986261	1.28198	0.951292	0.621961	0.6089	0.317554	0.357961
LRRC8C	2.83892	5.08323	4.66372	2.49423	3.11394	1.3765	1.73677	0.217988	0.591161	0.309393
LRRC8D	2.36604	4.42763	2.79905	1.71993	2.07963	2.44789	2.10313	0.721518	0.420382	0.541571
ZNF326	0.727975	1.46161	1.29486	0.683528	0.873947	0.655813	1.00657	0.221994	0.1411	0.0201974
BARHL2	0	0	0	0	0	0	0	0	0	0
ZNF644	3.31158	4.81087	2.45675	1.9955	3.01908	1.0893	1.49762	0.664381	0.720695	0.377186
HFM1	0	0	0	0	0	0	0	0	0	0
CDC7	1.27472	0.478327	0.598927	1.8243	0.446346	0.816415	0.165241	0.680267	1.20105	0.495135
TGFBR3	4.42914	3.39666	2.56835	3.06682	3.97112	0.530329	1.36632	0.359035	0.25356	0.228659
BRDT	0	0	0	0	0	0	0	0	0.042575	0
EPHX4	0.264279	0	0.372513	0.168097	0	0	0	0	0	0
SETSIP	0	0	0	0	0	0	0	0	0	0
BTBD8	0.264279	0.432734	0	0.336194	0.158636	0.156241	0.411098	0.28207	0.119523	0
KIAA1107	0.160619	0.206642	0.0646855	0.0583789	0.303012	0.108523	0	0.0734705	0.0207547	0
C1orf146	6.83864	4.94015	4.81969	4.34978	5.55377	4.28081	1.87726	0	0	0
GLMN	2.46108	1.74014	1.41913	2.20578	1.20869	1.52112	0.232019	0.0596988	0.252965	0.391068
RPAP2	0.895083	1.7506	0.665875	0.41118	0.985016	0.264585	0.232057	0	0.0674683	0.0579454
GFI1	1.51524	1.68713	1.66592	1.77336	0.982298	0.967469	1.00566	0.355792	0.301523	0.141253
EVI5	1.04791	1.96099	1.3565	0.680138	1.02697	1.01147	1.75205	0.616292	0.793105	0.44857
RPL5	105.031	150.626	116.003	64.7884	93.2995	53.3427	54.8257	9.40449	19.7657	6.16058
FAM69A	11.1982	11.4852	16.1313	15.5761	15.6597	13.9682	10.1453	3.8089	6.45585	6.88299
MTF2	1.25611	2.46812	1.36922	1.1292	0.864577	1.18817	0.486312	0.625644	0.318129	0.468388
TMED5	8.50881	8.70776	7.90879	9.25549	7.95732	6.37911	8.82388	16.7483	17.0659	23.8178
CCDC18	8.35535	9.79506	9.0506	10.9805	9.40626	8.9183	5.8664	5.81218	8.46918	8.78917
DR1	4.93183	6.85925	4.6065	3.47708	3.49538	3.44261	3.94367	2.34652	2.47232	1.731
FNBP1L	0.124074	0.243793	0.174888	0.315675	0.387279	0.117364	0.463207	0.0264853	0.0673366	0
BCAR3	1.57585	1.15783	1.8795	1.49065	1.84332	2.72325	0.460928	0.0862527	0.657869	0.800436
DNTTIP2	4.62333	5.67772	4.44327	1.51491	3.61617	2.23634	2.83313	4.4112	3.61163	2.12233
GCLM	1.79124	1.63759	1.05201	0.911468	1.07521	1.09428	0.835905	0.541682	0.297039	0.208729
ABCA4	0.0780825	0.0213089	0	0	0.406204	0.123099	0	0.0555592	0.0235424	0.0303292
ARHGAP29	0.0406996	0.116623	0	0.0258873	0	0.0721845	0.0633099	0	0	0
ABCD3	0.796887	1.77602	0.561624	0.506868	0.85038	0.837543	0.964128	0.28351	0.0800889	0.103177
F3	0	0.0652356	0.224629	0.101364	0.191318	0	0	0.0850452	0	0
LOC112268232	0	0	0	0	0	0	0	0	0	0.191545
SLC44A3	0.103629	0	0	0	0.248817	0	0.107466	0	0	0
CNN3	0.0388345	0.190764	0	0	0.186486	0	0.080545	0	0	0
LOC105378862	0	0	0	0	0	0	0	0	0	0
ALG14	0.0915838	0.18745	0	0.0582527	0.219896	0	0	0	0	0
TMEM56	0	0.0651629	0.0747929	0	0.0637016	0	0	0	0	0.0309158
TMEM56-RWDD3	0	0	0	0	0.460587	0	0	0	0	0
RWDD3	0.550693	1.91614	0.194057	0.52541	0.495838	0.162784	0.428313	0	0.124528	0
PTBP2	1.08564	2.74725	0.765127	0.564979	0.710906	1.2253	1.38171	0.368683	0.49099	0.345018
DPYD	4.72587	9.50691	5.3925	3.72163	4.64686	5.56123	8.89156	5.14007	3.23651	2.38634
SNX7	0	0.116239	0	0	0.170448	0	0	0	0	0
PLPPR5	0.112097	0.0305916	0	0.142601	0.0448583	0.132543	0	0.0398811	0.033798	0
PLPPR4	0	0	0	0.0453222	0	0	0	0	0	0
PALMD	0.591707	0	0	0.658631	0	0	0	0	0	0
FRRS1	0.280904	0.183982	0.158379	0	0.067446	0	0.116522	0	0	0
AGL	1.03381	1.67309	0.440548	0.397596	0.981339	0.71068	0.448781	0.205284	0.0869859	0.0560312
SLC35A3	0.79027	1.43553	1.11392	0.879653	0.681903	0.554807	0.58904	0.369018	0.156366	0.0287776
MFSD14A	4.64025	5.54853	6.28245	3.6505	4.98431	3.10426	4.74875	3.97512	3.64493	1.92097
SASS6	12.6541	8.54081	4.03445	12.4564	12.976	11.1771	2.26522	4.34119	4.19	6.40726
TRMT13	0.919117	1.67697	0.925383	0.634723	1.13494	1.05571	0.326795	0.196198	0.142519	0.275406
LRRC39	20.6747	16.2847	10.2204	23.6831	24.7027	13.9027	4.77579	0.941222	2.74749	2.62611
DBT	0.649376	0.993343	0.529925	0.804345	0.738557	0.363704	0.407598	0.109435	0.216401	0.0796529
RTCA	2.04726	3.29441	3.08472	1.43689	1.35601	2.08678	1.39097	0.602779	0.383128	0.246788
CDC14A	2.51795	4.35197	3.76426	1.81187	2.87018	1.14277	1.37153	0.678649	1.05825	0.622386
GPR88	0.660355	0.135159	0	0.140008	0.198192	0.5856	0.228269	0	0.0497753	0.128249
VCAM1	0	0	0	0	0	0	0	0	0.0538468	0
EXTL2	0.258955	0.282678	0.365009	0.274518	0.518134	0.153094	0.447574	0	0.117115	0
SLC30A7	1.90367	2.83082	1.64284	1.13671	2.16878	1.28622	1.06766	0.476855	0.82581	0.475349
DPH5	25.8221	20.8235	19.3491	30.2197	28.7162	25.2142	10.5701	3.75994	5.05582	7.51221
S1PR1	10.3153	11.9769	14.1874	7.31669	8.48099	1.4784	3.04711	1.06761	1.07441	0.364249
OLFM3	0	0.0214023	0	0	0	0	0	0	0	0
COL11A1	0	0	0	0	0	0	0	0	0	0
LOC101928436	0	0	0	0	0	0	0	0	0.103091	0
RNPC3	6.97231	8.52104	3.84565	2.31381	5.21632	3.22592	2.72453	2.5884	1.7366	1.41298
AMY2B	1.27572	4.03849	0.359637	0.649146	1.83783	0.402241	0.264591	0.272319	0.538492	0.594625
AMY2A	0	0	0	0	0	0	0	0	0.308168	0
AMY1A	0	0	0	0	0	0	0	0	0	0
AMY1B	0	0.0776274	0	0	0	0	0	0	0	0
AMY1C	0	0	0	0	0	0	0	0	0	0
PRMT6	0.719537	1.00145	1.41991	0.183067	0.604673	1.10601	2.01469	0.30719	0.130167	0.167692
NTNG1	0.0287057	0.0352522	0.020231	0.036517	0	0.101824	0.0446529	0	0	0
VAV3	1.04617	1.85951	1.31939	0.61289	1.14026	1.48112	1.99851	1.32228	0.796865	0.545374
SLC25A24	0	0.0764489	0.0658101	0	0	0	0	0	0.042231	0
NBPF4	0	0	0	0	0	0	0	0	0	0
NBPF6	0	0	0	0	0	0	0	0.0329363	0	0
FAM102B	3.17796	3.50806	2.06358	2.63459	3.60086	2.36433	1.14792	0.495444	0.872046	0.624134
HENMT1	2.98955	1.98865	1.84359	2.49576	2.13098	1.65695	1.55013	0.299137	1.35205	0.326592
PRPF38B	9.56061	11.0294	17.764	5.27314	7.98623	3.2016	7.59198	7.06445	7.68018	4.01223
FNDC7	0	0.203797	0	0	0.14942	0	0.258144	0.0664208	0.0562896	0.0725169
STXBP3	3.54083	6.10619	3.61048	0.670861	2.53241	2.67234	3.98445	7.71919	5.04262	3.16037
AKNAD1	0.410943	0	0	0	0	0.0694138	0.12176	0.375948	0.424806	1.02613
GPSM2	20.5968	15.9291	13.1547	21.3461	21.1505	16.9512	7.65079	1.96235	3.22081	2.90181
CLCC1	3.73877	3.80203	3.66124	1.65214	2.83482	3.90884	2.61202	3.10835	2.77663	2.5223
WDR47	0.853334	1.60685	0.96225	0.325663	0.409777	0.807182	0.663699	1.04739	1.0806	0.745776
TAF13	1.32185	3.51718	1.39741	0.840778	0.396727	1.56295	1.0281	2.11626	0.896732	1.15524
TMEM167B	2.39805	4.77559	2.74067	0.824488	3.03452	3.06534	3.49503	4.63473	1.87596	2.64334
C1orf194	1.68369	0.459481	0.593308	0.713949	0.505324	2.32258	2.76455	1.49752	2.53821	1.79846
KIAA1324	0.680343	0.872634	0.895042	0.230794	0.626186	0.24133	0.470357	1.62172	1.55897	0.687082
SARS	3.89059	5.61361	5.26677	1.6661	3.56085	2.55061	3.59524	1.02784	0.766539	0.359098
CELSR2	0.416089	0.518388	0.356998	0.253151	0.260621	0.213905	0.412736	0.0386173	0.0163635	0.0210808
PSRC1	0.602456	1.17143	0.530743	0.0957995	0.36163	0.712342	1.40572	0.401882	0.476817	0.26326
MYBPHL	0	0.0376892	0.0648885	0	0	0	0.0477397	0.196536	0.0832793	0.160931
SORT1	1.04585	2.88009	1.54118	0.997834	1.11288	3.14773	4.06716	5.32757	2.53698	1.60647
PSMA5	1.23368	3.39367	1.4607	1.00441	2.07348	0.81687	0.562919	0.105338	0.446354	0.57503
SYPL2	0	0.0413095	0	0.25675	0	0.119321	0	0	0.0456394	0
ATXN7L2	0.772467	1.23156	1.37536	0.620634	1.51306	0.769147	0.548101	0.130179	0.183871	0.0947512
CYB561D1	1.76868	3.17453	2.34921	1.64421	1.51083	1.12607	1.19927	0.834963	0.276889	0.0792692
AMIGO1	4.03022	4.35906	6.25406	3.80991	4.30569	1.44271	1.18865	0.276244	0.601994	1.12022
GPR61	0.405266	0.276494	1.61851	0.859243	0.648705	1.19796	0.350227	1.51391	1.2219	2.51864
GNAI3	2.81413	5.69403	2.32332	2.0968	2.75099	2.6144	4.96117	5.74969	4.0727	1.827
GNAT2	13.407	10.9764	11.9986	14.6188	14.307	18.8719	14.8966	15.4452	15.1105	26.0381
AMPD2	6.08378	8.93335	9.90316	3.79475	4.33509	4.54811	10.705	17.5529	13.278	10.4281
GSTM4	0.710011	0.516702	0.333597	0	1.61005	1.30591	2.45434	0	0.142715	0
GSTM2	1.03937	2.08867	1.33186	0.961603	1.70152	0.111723	1.56779	0.403396	0.170933	0.110105
GSTM1	0	1.00878	0	0	0	0.182113	0.798619	0	0	0
GSTM5	0	0	0	0	0	0	0.119624	0	0	0
GSTM3	0.323417	0.189131	0.455871	0.2351	0	0	0	0	0.041791	0.0538385
EPS8L3	0	0	0	0	0	0	0	0	0	0
CSF1	0.911605	0.684142	0.803093	0	0.4104	0.0898232	0.35451	0.770269	1.20249	0.309829
AHCYL1	2.30216	4.09868	3.45103	2.04539	2.50057	1.85792	4.0548	1.91111	1.98319	1.06454
STRIP1	4.64833	4.43335	4.93091	3.04806	4.77499	3.05972	5.06893	2.65963	2.03723	1.78691
ALX3	6.45052	4.96421	4.728	6.56466	4.33662	5.64403	7.22453	3.44237	2.68393	3.90865
UBL4B	0	0	0	0	0	0	0	0	0	0
SLC6A17	0.058842	0	0.207351	0.112281	0.141282	0.104362	0	0	0	0
KCNC4	0.565995	0.540614	0.886439	0.400007	0.641738	0.594871	0.293477	0.335609	0.31286	0.219847
LOC112268233	3.90299	1.93056	2.40688	2.27566	1.95234	2.78816	3.03564	9.63325	12.5033	10.5174
RBM15	2.43249	2.8869	2.57818	1.63117	2.06002	0.981019	2.50301	1.0063	1.80795	1.03273
SLC16A4	20.8976	13.236	14.2151	25.1955	18.1607	17.0875	9.11061	6.65801	7.57031	11.9334
LAMTOR5	8.97306	6.97898	11.0669	3.42444	4.57823	11.6707	10.9338	9.57709	10.5512	10.1947
PROK1	0	0	0	0	0	0	0	0	0	0
KCNA10	0	0	0	0	0	0	0	0	0	0
KCNA2	0.118507	0.0485111	0.208801	0.0188443	0.0889185	0.105091	0	0	0.0267979	0.0517849
KCNA3	5.95405	8.59108	5.47596	4.32431	4.63856	3.14555	2.67125	0.405629	1.05037	0.516668
CD53	20.0238	32.5406	21.6458	10.1507	15.7247	17.3565	25.6833	38.8869	24.24	14.1227
LRIF1	9.01274	8.61545	10.7876	13.9633	9.06701	11.9068	17.0743	89.477	109.258	105.61
DRAM2	2.50123	4.64162	5.876	2.12124	2.90268	4.73192	4.32309	1.51278	1.13121	0.680079
CEPT1	64.0949	55.7381	55.276	85.1347	63.7495	49.9409	25.9339	12.6938	19.7708	19.4774
DENND2D	17.0832	21.2538	20.4093	13.9526	13.5936	11.3824	9.69665	5.38996	6.78038	5.56284
CHI3L2	0.518991	0.339921	0.731542	0.132044	0.249223	0	0.107642	0.110786	0.0938875	0
CHIA	0	0	0	0	0	0	0	0	0	0
PIFO	0	0.121014	0	0.0940172	0	0	0	0	0	0
OVGP1	0.0850479	0.765921	0.359637	0.324573	0.306305	0	0.176394	0	0.30771	0
WDR77	1.27418	3.31363	2.53555	1.14417	1.70964	1.41796	0.932727	0.399987	0.542363	0.0873395
ATP5PB	9.37167	14.46	11.9396	6.07557	10.0609	11.9334	7.10212	2.69299	3.66787	1.26007
C1orf162	1.10264	3.58945	1.66523	0.400767	1.13463	1.45896	2.50474	2.26966	1.21108	0.856584
TMIGD3	0	0	0	0	0.297546	0	0.942426	3.79162	0.224183	0.288811
ADORA3	0.0825801	0.0676088	0	0	0	0	0.42819	0	0.0746953	0
RAP1A	2.42404	4.90402	2.25903	1.04488	2.47719	2.53455	2.86697	5.47377	4.53014	4.90232
LOC107985184	16.897	15.3988	21.9917	15.7682	18.4344	19.3227	33.9582	18.561	22.9255	24.648
FAM212B	4.60588	4.92923	4.62516	3.10194	3.57788	3.20351	8.64753	15.6796	13.0701	7.71742
DDX20	0.597565	2.04587	1.3783	0.898386	0.717387	0.449628	0.676027	0.811734	0.540509	0.25321
KCND3	0.235656	0.324477	0.090591	0.38154	0.205752	0.202646	0.133299	0.114327	0.174399	0.18723
CTTNBP2NL	0.288949	0.615067	0.325829	0.220546	0.555022	0.614973	0.239719	0.03084	0.052272	0.067341
WNT2B	0.26542	0.608441	0.972714	0.472703	0.318641	0.251065	0.550496	0.113315	0.0480154	0.123715
ST7L	7.13068	5.69437	8.18361	7.38573	6.17479	9.30666	8.82921	8.81676	10.7145	10.5341
CAPZA1	14.2198	21.7675	12.5854	5.80539	9.05166	12.8251	8.36769	20.6831	16.6908	18.2655
MOV10	9.74908	8.23636	8.91753	9.2685	8.34217	9.16663	8.03966	2.18623	1.14918	1.60133
RHOC	6.94014	10.3045	12.2695	8.52941	6.35474	5.28521	4.75742	1.63212	2.34076	1.50778
PPM1J	0.333741	0.273236	0	0	0	0.131538	0.346099	0	0.20125	0
FAM19A3	0	0	0	0	0	0	0	0	0	0
SLC16A1	0	0	0	0	0	0	0	0	0	0
LRIG2	0.929058	1.63728	0.799047	0.560889	0.775075	0.372378	0.587874	0.0504203	0.270622	0.0366986
MAGI3	1.84024	1.19205	1.16868	1.49207	1.14104	1.14772	0.754965	2.43896	1.99378	4.28878
PHTF1	2.23695	1.24535	0.630616	1.13827	1.0742	1.42828	2.27338	4.67956	2.5899	1.564
RSBN1	0.83677	1.72714	1.66122	0.494754	0.962111	0.459859	0.806645	1.58494	0.948758	0.961334
PTPN22	3.48238	4.50018	2.11742	1.12922	2.37724	1.33215	0.708104	1.0203	0.432336	0.198918
BCL2L15	0.115028	0.125565	0.0540455	0.39021	0.184124	0.0906721	0	0	0	0
AP4B1	2.3419	2.91434	1.98061	0.715002	2.19296	0.498429	1.21431	0.749864	0.847317	0.436633
DCLRE1B	2.11427	2.8581	2.56432	5.5043	4.72226	3.77892	2.09058	0.839663	1.64555	2.00534
HIPK1	4.99564	8.7494	7.6358	4.02218	5.28881	4.93481	5.94569	8.05414	6.74938	4.12649
OLFML3	0	0	0	0.102694	0.0969144	0	0	0	0	0
SYT6	0	0.0472555	0	0	0	0.0682477	0	0	0	0
TRIM33	2.80747	5.17948	4.03857	1.88357	2.60861	2.00082	2.53255	1.84713	1.94804	0.94111
BCAS2	1.90093	3.71117	2.88555	3.34828	1.57991	0.518687	0.758198	2.34103	2.90979	1.02235
DENND2C	0.126724	0.380416	0.178623	0.214944	0.152135	0.24973	0.087611	0.0901698	0.0382081	0
AMPD1	0	0	0	0	0	0	0	0	0	0
NRAS	1.49836	2.41839	1.99132	0.980278	1.79881	1.77166	1.64264	0.639691	0.387228	0.249429
CSDE1	14.7219	31.562	23.6177	10.2357	13.6933	11.8138	13.8458	7.21946	6.27823	3.45162
SIKE1	1.06351	1.82567	0.773712	0.480066	0.782534	0.689592	0.711544	0.58586	0.52753	0.359792
SYCP1	0	0	0	0	0	0	0	0	0	0
TSHB	2.27197	1.79119	1.42331	2.78317	3.03061	1.09445	2.00705	6.197	4.26231	8.23658
TSPAN2	0.593271	1.11714	0.58537	0.150942	0.64101	0.140296	1.47658	3.22936	0.804938	0.691324
NGF	0	0	0	0	0	0	0	0	0	0
VANGL1	0.282678	0.213628	0.367798	0.0829847	0.208837	0.205685	0.0901987	0.116041	0.0196683	0
CASQ2	0	0.11555	0	0	0	0	0	0	0	0
NHLH2	0	0	0	0	0	0	0	0	0.0208854	0
SLC22A15	0.659051	1.2333	0.995316	0.329368	0.565144	1.97598	1.75745	3.7683	1.46902	0.740547
MAB21L3	0	0	0	0.0664014	0.062664	0	0.595433	0.612824	0.0944272	0.0608244
ATP1A1	6.57859	9.16163	9.53571	5.11184	7.26672	6.55559	6.04854	1.59249	2.05506	1.73865
CD58	1.2085	1.49617	1.4126	0.449957	0.849263	0.731887	1.43665	2.67408	1.51969	0.927373
IGSF3	0	0.0533523	0.0918552	0	0	0.231158	0.0225265	0.324582	0.294722	0.278436
CD2	14.6229	26.034	20.7752	9.15337	16.4404	5.21444	5.41583	0.371601	1.15471	0.135235
PTGFRN	0.148665	0.0486851	0.12573	0.0378238	0.21417	0.281249	0.0616679	0	0.0806821	0.0346471
CD101	0.861494	1.81671	0.846341	0.564566	1.12826	0.956892	0.758032	0.0278633	0.283359	0.0912616
TTF2	0.679435	1.35499	1.12959	0.265945	0.857504	0.700366	0.578129	0.167348	0.110306	0.28421
TRIM45	3.13895	2.99819	3.49302	3.85301	4.13198	3.28824	2.17012	0.705317	0.772074	0.673794
VTCN1	0	0	0.146428	0	0	0	0	0	0	0
MAN1A2	2.38773	3.60505	3.19078	1.42012	2.17781	1.61328	1.1416	0.529551	0.574998	0.252942
FAM46C	2.10012	2.56542	3.89996	1.44182	2.16105	1.65545	2.55815	0.533688	0.633199	0.155379
GDAP2	0.993112	1.7521	0.828072	0.551606	0.957157	0.810398	0.754282	0.537447	0.784421	0.749766
WDR3	0.836089	1.73141	1.59445	0.813344	1.18087	0.988588	0.918051	0.20997	0.177943	0.0573102
SPAG17	1.12895	1.37699	1.68873	2.02235	1.68724	1.98868	0.716788	0.393452	0.208399	0.0805431
TBX15	0	0.0674336	0	0	0	0	0	0	0	0
WARS2	3.35186	2.65566	3.42914	3.78255	5.19221	0.958844	2.24256	0.577015	0.684604	0.692971
HAO2	0	0	0	0	0	0	0	0	0	0
HSD3B2	0	0	0	0	0	0	0	0	0	0
HSD3B1	0	0	0	0	0	0.1342	0	0	0	0
ZNF697	0.246238	0.366538	0.189318	0.42715	0.0806216	0.423491	0.557139	0.167245	0.344214	0.20868
PHGDH	0.146844	0.180333	0.172486	0	0.117526	0	0	0.0522432	0.0221373	0
HMGCS2	0	0	0	0	0	0	0	0	0	0
REG4	0	0.138027	0.712913	0	0	0	0	0	0	0
NBPF7	0	0	0	0	0	0	0	0	0	0
ADAM30	0	0.0521754	0	0	0	0	0	0.0680191	0	0
NOTCH2	10.062	17.096	13.9555	6.58462	9.58235	12.5455	20.2169	13.7855	9.52421	4.79145
SEC22B	1.71738	3.28074	1.68106	0.849612	1.83267	1.41016	2.22622	2.39307	1.51026	1.22297
NBPF8	4.4963	5.66177	3.65109	2.58014	3.78439	2.28259	1.5965	0.756361	0.707303	0.484078
LOC107985524	1.26532	0.920825	0.792681	0.625972	1.05489	0.33247	0.291595	0.112542	0.222544	0.122871
LOC101929796	0.754518	3.52987	0.835628	0.959836	1.81162	1.5931	3.24161	1.5531	2.7299	1.19323
NBPF26	2.08574	5.9491	3.12962	1.28386	2.94823	3.34127	4.7446	1.9389	2.0996	1.80325
PPIAL4A	0	0	1.6289	0	0	0	0	0.308353	0	0
LOC100996720	36.3987	23.9004	23.4391	26.3248	33.2721	23.3758	31.4235	14.593	26.0713	32.5106
LOC105369199	0.423655	0.186765	0.275613	0.207284	0.430359	0.0770658	0.0337956	0.0347826	0.0589545	0.1519
LOC100996721	0	0	0.120308	0	0.204934	0.403681	0.088513	0.0910981	0.0772029	0
FCGR1B	0.221873	0.726594	0.437835	0.677396	0.372907	0.419746	1.65664	1.27877	0.722477	1.96493
LOC100996318	1.44599	1.77576	4.95958	1.90078	1.09942	4.67326	10.7466	8.53974	7.28077	37.4625
FAM72B	0.111053	0.0909195	0.208712	0.0470907	0.0444403	0.262616	0.191941	0.0395095	0.133932	0.345085
SRGAP2C	0.734316	0.741466	0.966048	0.373655	0.352624	0.781427	0.380754	0.548624	0.265681	0.171136
LOC105369140	0	0.199259	0.0381178	0.206408	0.0649303	0	0.196308	0.115452	0	0
LOC388692	0	0.0460634	0	0	0	0	0	0.120102	0	0
HIST2H3PS2	0.581334	0	1.02427	0.0924407	0.348951	0.171842	0.30143	0.155117	0	0.169353
FAM72C	0.203281	0.0554757	0.0955111	0.0861991	0.0813475	0.0801194	1.05404	0.216965	0.183871	0.236878
PPIAL4E	0	0	0	0	0	0	0	0	0	0
NBPF15	1.86627	2.73076	3.24627	0.555645	2.62185	1.78412	1.27653	0.508571	0.502832	0.416436
PPIAL4F	0	0	0	0	0	0	0	0	0	0
LOC105371215	0	0	0	0	0	0	0	0	0	0
SRGAP2B	0.126276	0.664607	0.381412	0.13769	0.411478	0.682554	1.02891	0.847169	0.424244	0.147147
FAM72D	1.20764	0.564972	0.364761	1.48139	1.03557	0.968936	1.02872	0.460333	0.663201	0.653357
LOC101929805	4.22629	2.02452	2.34483	3.71768	5.04675	4.49211	1.86501	0.599839	1.15903	1.30978
LOC100996741	0.56247	0.322348	0.634262	0.715529	0.270102	0.266025	0.699958	0.240134	0.15263	0
PPIAL4D	0	0	0	0	0	0	0	0	0	0
NBPF20	0.465067	0.372292	0.976015	0.289237	0.186107	0.329936	0.332243	0.529465	0.401966	0.0240858
LOC101060254	0	0	0	0.0650132	0	0	0	0	0	0
GPR89A	0.494303	0.758791	0.60965	0.471609	0.370887	0.657519	0.576683	0.0659472	0.223553	0.144
PDZK1	5.54143	4.71541	3.9362	10.1577	6.12876	4.3853	2.17195	0.279423	0.710408	0.254224
CD160	13.1909	9.90575	12.6947	16.2018	14.0886	11.2943	6.60385	0.97096	1.72801	2.65019
RNF115	3.19104	3.59757	2.06461	1.86332	3.07728	1.36078	3.0922	0.390835	0.615124	0.914369
POLR3C	4.55036	4.77616	6.24947	4.34144	5.11261	4.794	4.7491	1.36983	1.42473	1.25762
NUDT17	6.75819	8.23358	7.03107	9.2113	10.2382	10.5593	6.84157	2.14676	3.12923	4.50008
PIAS3	3.15387	4.03451	3.05629	4.59719	2.60306	3.02991	1.90788	1.05193	1.01034	0.995345
ANKRD35	0.0566986	0	0	0	0	0.13408	0	0	0	0
ITGA10	0	0.135652	0.140129	0.0843115	0.198915	0.117548	0.0687306	0	0.0599483	0
PEX11B	0.23795	1.10393	1.118	0.201801	0.571327	0.468919	1.64508	0.507936	0.286974	0.184852
RBM8A	3.45918	5.28649	4.22575	2.34692	3.5991	2.18139	3.0691	2.74852	2.53788	1.16448
LIX1L	3.65956	5.6031	4.62239	3.20436	2.79578	1.51728	3.25292	1.21743	1.67657	1.71683
POLR3GL	6.53838	5.22852	11.5738	3.28835	4.74618	3.59579	8.67272	8.43914	7.15192	5.49278
ANKRD34A	2.00491	2.07339	2.6029	3.15454	1.90021	1.1853	1.532	0.22525	0.477231	0.860731
TXNIP	79.7866	127.513	98.3044	52.4189	75.5046	49.3291	103.633	140.955	82.6995	34.1168
HJV	1.02469	0.20973	0.120362	0.325881	0.307539	1.00966	0.442763	1.18481	1.08133	1.59206
NBPF10	0.984852	1.9406	0.847033	0.828154	1.42281	1.40133	1.71374	0.855172	0.603944	0.427928
NOTCH2NL	0.716294	1.40744	1.61544	0.273363	0.257977	0.59286	3.15697	0.993866	0.939457	0.333872
LOC105371242	0	0.303359	0	0.094273	0.0889669	0.175248	0	0	0	0
NBPF12	4.00393	5.1233	3.92444	2.22629	2.06915	1.41086	3.51974	0.707527	0.88742	0.556174
PRKAB2	1.19103	2.13593	1.1192	1.37083	2.17881	2.04533	0.882234	0.6356	0.513002	0.396535
CHD1L	1.49404	2.41579	2.47446	1.568	1.88331	1.72239	0.929621	0.159462	0.304063	0.0870486
FMO5	5.35717	3.33798	4.17653	5.15645	5.80532	4.65262	2.26155	1.012	0.814758	1.10488
BCL9	3.77105	2.74434	3.58583	3.95961	2.80256	1.73401	1.30356	1.82079	2.00328	1.95303
ACP6	0.750251	1.17263	0.865237	1.07009	0.682341	0.67204	0.424381	1.06767	0.59636	0.529848
GJA5	0	0	0	0	0	0	0	0	0	0
GJA8	0	0	0	0	0	0	0	0	0	0
GPR89B	0.598152	0.598535	1.12416	0.169093	0.159576	0.628668	0.89599	0.212806	0.120231	0.0774457
NBPF11	2.09261	1.81551	1.54085	2.14553	1.04988	0.997103	1.52231	0.133342	0.395512	0.181975
PPIAL4G	0	0	0	0.986034	0	0	0	0	0	0
NBPF14	1.6079	2.2611	1.51982	1.63635	1.83947	2.8853	1.58897	1.1912	0.889733	0.771499
LOC100996763	0.751728	1.43158	0.852282	0.270255	0.588563	0.579678	0.694829	0.34884	0.443447	0.171385
NUDT4B	0.104481	0	0	0	0	0	0	0	0	0
LOC100996517	0	0.0206712	0.0711781	0.0321192	0.0303114	0.0298538	0	0	0	0
PDE4DIP	0.832537	1.38484	1.11762	0.857355	1.31677	0.921887	0.808548	0.493656	0.382499	0.477368
NBPF9	0.303023	1.89166	0.90764	1.01189	1.13683	0.582227	0.667768	0.444705	0.513919	0.0441382
LOC100996716	0.511511	1.18019	0.327726	1.09436	0.94903	0.577317	0.289337	0.272972	0.588855	0.298026
LOC653513	8.95335	8.84348	4.09815	10.0915	11.419	5.80544	2.77548	4.17178	5.7473	7.60608
LOC100996717	0.404441	1.5661	0.446817	0.472781	0.774237	0.361888	0.680135	0.49	0.237291	0.0636871
NBPF19	1.19987	2.44992	1.14109	0.845941	1.50988	0.820462	1.49915	0.339446	0.601492	0.235836
PPIAL4C	0	0.198865	0	0.617998	0.291607	0	0	0	0	0
FAM231D	0	0.0900541	0	0	0	0.0650292	0.0570343	0	0	0
FCGR1A	0.272202	0.891413	1.34288	0.779114	0.816958	4.18405	7.97445	8.93366	13.8494	15.6216
HIST2H2BF	18.9427	19.3124	24.4335	7.04732	12.2286	51.1344	32.2459	28.8008	56.4128	77.2569
LOC112268237	0.709894	1.16239	1.601	0.541841	1.53403	1.84662	3.6809	2.42458	2.69687	20.846
HIST2H3D	10.0137	7.85667	4.70492	0	1.5027	3.45338	3.4615	6.67986	12.4542	24.3098
HIST2H4A	0.481509	0.394214	0	0	0	0	0	0	0	0
HIST2H3C	0	0.307907	0	0	0	0	0.390016	0	0	0.438248
HIST2H2AA3	2.49952	3.8004	1.00662	2.72544	1.28602	2.11101	1.85148	4.19222	12.5962	6.24134
HIST2H2AA4	0.357074	1.75403	0	0.908481	0.428674	0.422202	1.48118	2.28667	7.75152	10.8183
HIST2H3A	1.12827	0.307907	0	0	0	0.444687	0.390016	0	0	0.438248
LOC112268238	0	0	0.0576509	0	0.196406	0	0.127245	0.174615	0.0739903	0.0953203
HIST2H4B	0.481509	0.394214	0	0	0	0.569334	0	0	0	0
HIST2H2BE	19.814	19.4521	13.2994	8.51103	8.85578	9.33062	29.2649	91.0912	125.377	92.0551
HIST2H2AC	87.7029	72.8745	60.273	52.7314	51.3349	59.3306	118.552	135.52	190.626	144.399
FKBP5	23.8347	17.4228	22.1974	5.41438	13.796	20.13	105.048	258.934	473.141	646.736
BOLA1	0.173029	2.26655	1.46335	0.440226	1.24634	0.613764	0.897178	0	0.313015	0
SV2A	0.0837958	0.343021	0.472456	0.159897	0.251496	0.19816	0.130348	0.53662	0.568462	0.341758
SF3B4	5.45339	6.73625	9.17022	4.01637	4.13488	4.07246	7.04436	7.04587	4.06731	3.90201
MTMR11	0.556926	1.02591	0.539696	0.531357	0.50145	0.535036	0.758032	1.04023	0.850078	1.46019
OTUD7B	0.652686	0.702298	0.551994	0.403285	0.313424	0.176396	0.348096	0.179131	0.118073	0
VPS45	1.94449	3.95578	1.74417	0.974455	2.12217	1.4631	2.26091	0.503123	0.159893	0.0686624
PLEKHO1	16.1261	22.7779	19.4832	9.46812	12.8355	12.4322	19.4798	5.8633	8.76249	4.12996
ANP32E	4.01983	4.72007	5.74068	2.42228	2.73043	1.93873	3.45562	3.10492	6.17165	3.82133
CA14	22.4716	22.9847	25.6455	32.0353	26.7606	30.5595	31.4257	9.25937	14.8767	12.5663
APH1A	5.14631	6.31997	7.06796	3.52516	4.11883	4.29069	6.91057	2.74637	3.93879	2.46025
C1orf54	0	0.746932	0.642987	0.580297	0.547636	0	0.236529	0	0	0
CIART	0.0938373	0.0768251	0	0	0	0	0	0	0	0
MRPS21	3.59068	5.57531	4.8867	3.62271	3.86474	2.3424	1.41241	0.528606	0.559972	0.14428
PRPF3	3.05011	6.35412	6.38506	1.80559	3.55295	1.35688	2.00431	3.22321	2.23989	0.985329
RPRD2	2.96846	3.91126	5.16485	2.36015	3.67506	1.67269	2.54929	1.26237	1.36349	0.297264
TARS2	1.64082	3.35838	2.02371	1.21761	1.14907	0.970051	1.84338	0.14594	0.12368	0.159334
ECM1	0	0.139945	0.12047	0	0	0.404224	0.088632	0	0	0
ADAMTSL4	33.8733	29.9669	51.5933	36.3691	26.0461	92.9712	156.224	155.408	125.785	161.679
LOC107983947	9.99807	11.255	27.6821	16.8069	8.78781	37.576	67.3939	90.1327	58.1364	75.1041
MCL1	37.7154	55.1826	70.3338	24.2267	31.1567	39.5721	121.402	155.587	125.606	59.233
ENSA	5.84223	8.5116	9.85592	4.03786	5.3017	4.78652	6.53561	8.98502	6.53269	3.32349
GOLPH3L	1.087	1.44614	2.10674	0.46093	1.79432	0.749735	0.939373	0.628426	0.245802	0.105554
HORMAD1	0.177788	0.655002	0	0	0.106719	0.315323	0.184371	1.7078	0.160812	0
CTSS	39.5562	84.3451	43.5186	23.9788	37.2323	47.4847	63.0239	49.2554	29.8161	20.937
CTSK	0.842773	1.89745	1.48491	2.14421	1.26471	1.74386	1.85721	1.23682	0.762304	0.491031
ARNT	3.52265	5.9851	3.79073	2.02378	3.27407	2.91113	4.51726	2.10224	1.6788	0.926902
SETDB1	10.6287	13.7724	12.954	14.4359	9.8338	14.1737	10.6493	11.2163	12.0354	8.66045
CERS2	9.09943	13.2191	12.826	9.13859	10.5133	10.112	12.3453	5.91481	6.37408	4.78346
ANXA9	17.8893	19.9214	21.75	27.8264	19.3389	21.1522	29.0145	47.1456	58.743	48.7063
MINDY1	2.47399	3.20393	3.29699	2.51777	2.37606	2.44656	7.69681	9.12185	8.09667	4.08845
PRUNE1	1.60805	2.83558	2.17944	1.33753	0.668247	1.0238	1.66759	0.92416	1.00697	0.64863
BNIPL	0.813123	1.33142	0.477556	1.29299	0.732127	0.881314	1.26485	2.60358	3.1871	5.52716
C1orf56	16.8397	8.90838	9.49453	23.3995	15.3956	8.7303	8.05997	14.5169	18.0439	24.3022
CDC42SE1	29.2935	44.091	37.913	18.7467	22.7258	14.3788	33.6086	41.6873	32.7278	15.9855
MLLT11	1.94388	1.37445	3.61181	2.58525	1.16683	1.98502	1.00793	1.22598	1.51852	1.3385
GABPB2	3.43956	4.71975	3.96051	2.89647	2.79161	2.0621	1.3062	0.775584	0.964017	0.959669
SEMA6C	0.481509	0.579726	0.39924	0.288252	0.170018	0.368392	0.117491	0	0.0256196	0.165026
LYSMD1	4.85477	5.54356	8.64381	9.67007	6.6718	7.93062	7.02185	5.79518	6.18239	10.4955
TNFAIP8L2-SCNM1	0	0	0	0	0	0	0	0	0	0
TNFAIP8L2	4.2085	5.56584	7.75732	3.91233	4.08077	3.63639	8.56081	3.10971	4.2459	1.69756
SCNM1	0.365808	0.449234	0	0	0	0	0	0.292825	0.0827201	0
TMOD4	4.32375	3.18589	2.23466	0.366688	1.55722	1.02248	2.39139	1.99975	1.82509	2.85507
VPS72	2.80408	3.19404	4.46802	2.0162	2.04908	1.58569	2.27576	1.04099	1.54386	0.994464
PIP5K1A	1.4534	3.23918	1.99172	1.33531	1.84176	1.09792	1.54908	1.16343	1.24159	0.470446
PSMD4	12.1798	16.0464	15.5894	7.12377	11.7649	17.0499	16.4056	6.724	11.65	6.03604
ZNF687	5.65582	7.05831	7.62739	5.01696	5.28512	4.73541	10.3038	12.3341	14.2413	14.5705
PI4KB	8.02943	11.4157	11.6829	6.4801	9.2767	6.63557	12.4454	6.95732	9.29323	8.30012
RFX5	4.7945	6.83	8.0421	3.65951	4.89251	1.87077	4.12679	1.02345	1.69132	0.614561
SELENBP1	0	0.166486	0	0	0.0813764	0	0.421766	0.217042	0.245249	0
PSMB4	20.2015	27.5089	17.4336	11.0137	22.7674	16.5741	20.7358	11.8808	17.5268	14.1722
POGZ	2.1538	3.38745	2.63642	1.35793	1.7011	1.29566	1.59679	1.84508	1.50384	0.957675
CGN	0.072639	0.05947	0.051194	0	0	0.042944	0	0	0.0328517	0.0423222
TUFT1	0.260845	0.341688	0.220603	0	0.187889	0.0616843	0.703309	0.72385	0.283127	0.182373
SNX27	3.16647	5.45659	3.63541	2.144	2.66711	4.25731	5.79947	6.10512	5.22011	2.14247
CELF3	17.6626	15.6723	20.0005	22.2179	16.7502	33.2281	31.7421	21.5056	28.9178	30.3323
RIIAD1	0	0	0	0	0.503103	0	0	0	0	0
MRPL9	3.64484	3.9219	4.11006	4.76915	5.12582	1.60073	2.37588	0.222297	0.282586	0.12135
OAZ3	20.9875	18.781	19.9512	27.3195	28.5163	21.7377	13.3288	1.21552	3.23752	2.84375
TDRKH	1.04148	0.46186	0.795173	0.165611	0.416771	0.5131	0.270011	0	0	0.151701
LINGO4	0	0.117067	0	0	0.171662	0.0845355	0	0	0	0.0833115
RORC	1.33541	1.60091	0.403354	0.0606714	0.973362	0.225569	0.346215	0	0.0862788	0
C2CD4D	4.12582	4.23884	2.39463	4.83688	5.92432	0.669577	1.59399	0.345377	0.731741	0.377075
THEM5	19.6335	11.0339	11.0228	10.1598	17.7776	6.29546	5.34893	0.710343	1.05349	1.93885
THEM4	1.95827	2.85022	2.35134	0.691986	1.78497	0.128636	0.90257	0.0387054	0.19681	0.0845157
S100A10	27.2913	31.3697	32.6089	20.4628	22.3487	30.9869	32.8001	5.78711	4.9044	4.00156
S100A11	43.9778	59.1321	50.2244	20.4179	25.82	56.1743	87.8836	145.269	135.596	69.5752
LOC100131107	0	0	0	0	0	0	0	0	0	0
TCHHL1	0.158766	0.0866548	0	0.201969	0	0	0	0	0	0
TCHH	0.0272591	0.0669515	0.0384229	0.0346768	0	0	0	0	0	0
RPTN	0	0	0	0	0	0	0	0	0	0
HRNR	0.395925	0.437597	0.53017	0.125916	0.427784	0.280884	0.0615878	0	0	0.0230681
FLG	0.0747931	0.0367401	0.0210848	0.0380583	0.143665	0.106122	0.1241	0	0	0
FLG2	0	0.0170685	0	0.0265214	0.0250286	0.0493016	0	0	0	0
CRNN	0	0	0	0	0	0	0	0	0	0
LCE5A	0	0	0	0	0	0	0	0	0	0
CRCT1	0	0	0	0	0	0	0	0	0	0
LCE3E	0	0	0	0	0	0	0	0	0	0
LCE3D	0	0	0	0	0	0	0	0	0	0
LCE3C	0	0	0	0	0	0	0	0	0	0
LCE3B	0	0	0	0	0	0	0	0	0	0
LCE3A	0	0	0	0	0	0	0	0	0	0
LCE2D	0	0	0	0	0	0	0	0	0	0
LCE2C	0	0	0	0	0	0	0	0	0	0
LCE2B	0	0	0	0	0	0	0	0	0	0
LCE2A	0	0	0	0	0	0	0	0	0	0
LCE4A	0	0	0	0	0	0	0	0	0	0
C1orf68	0	0	0	0	0	0	0	0	0	0
KPRP	0	0	0	0	0	0	0	0	0	0
LCE1F	0	0	0	0	0	0	0	0	0	0
LCE1E	0	0	0	0	0	0	0	0	0	0
LCE1D	0	0	0	0	0	0	0	0	0	0
LCE1C	0	0	0	0	0	0	0	0	0	0
LCE1B	0	0	0	0	0	0	0	0	0	0
LCE1A	0	0	0	0	0	0	0	0	0	0
LCE6A	0	0	0	0	0	0	0	0	0	0
SMCP	0	0	0	0	0	0	0.513605	0	0	0
IVL	0	0	0	0	0	0.314152	0	0	0	0
SPRR4	0	0	0	0	0	0	0	0	0	0
SPRR1A	0	0	0	0	0	0	0	0	0	0
SPRR3	0	0	0	0	0	0	0	0	0	0
SPRR1B	0	0	0	0	0	0	0	0	0	0
SPRR2D	0	0	0	0	0	0	0	0	0	0
SPRR2A	0	0	0	0	0	0	0	0	0	0
SPRR2B	0	0	0	0	0	0	0	0	0	0
SPRR2E	0	0	0	0	0	0	0	0	0	0
SPRR2F	0	0	0	0	0	0	0	0	0	0
SPRR2G	0	0	0	0	0	0	0	0	0	0
LELP1	0	0	0	0	0	0	0	0	0	0
PRR9	0	0	0	0	0	0	0	0	0	0
LOR	0	0	0	0	0	0	0.304681	0	0.132875	0
PGLYRP3	0	0	0	0	0	0	0	0	0	0
PGLYRP4	0	0	0	0	0	0	0	0.0774993	0	0
S100A9	658.614	966.142	1014.98	434.682	620.878	3393.95	2998.63	2540.56	4349.15	2691.33
S100A12	11.8662	22.7798	12.6886	4.16419	5.89472	58.0574	34.7951	67.2554	91.0471	41.4821
S100A8	182.536	256.956	241.743	67.8245	129.275	725.745	553.176	976.639	1208.49	445.301
S100A7A	0.0445612	0	0	0	0.0534965	0.263445	0.0462113	0.142683	0.241839	0.25963
S100A7L2	0	0	0	0	0	0	0	0	0	0
S100A7	0	0	0	0	0	0	0	0	0	0
S100A6	69.2877	114.122	104.201	35.7427	55.6724	108.374	75.8137	85.889	105.358	58.1703
S100A5	0.857853	0.957722	1.86874	1.68654	0.374498	0.645478	0.72787	0.166473	0.282162	0.636132
S100A4	96.0149	133.689	50.9897	66.2321	78.3333	105.133	90.4546	29.5888	48.928	24.4253
S100A3	0	0	1.09255	1.64339	0.310179	0	1.60763	0.275763	0	0.602145
S100A2	0	0	0	0	0	0	0	0.211333	0	0
S100A16	0	0.0924267	0	0	0	0	0	0	0	0
S100A14	0	0	0	0	0	0	0	0	0	0
S100A13	1.18836	1.94583	1.82732	1.78659	1.55634	1.91606	1.12033	0.345915	1.07489	0.629438
S100A1	4.81509	5.7818	10.4069	15.9259	12.7173	7.59111	9.65388	1.02784	5.2264	4.11466
CHTOP	10.6519	15.3514	12.5326	8.28705	8.03199	6.76577	11.9592	6.57707	8.75893	4.51359
SNAPIN	8.51886	4.00659	4.85418	5.07264	3.26395	6.42936	5.63892	2.9018	2.45919	3.37934
ILF2	9.30378	7.86277	10.0118	9.54477	11.4096	12.1836	6.01721	4.48455	3.43857	4.66299
NPR1	0	0	0	0	0	0	0.0926607	0	0	0
INTS3	0.145694	0.268382	0.154022	0.139005	0.0437272	0.0430671	0.0755446	0.0388755	0	0.084887
SLC27A3	0.227403	0.0930881	0.0801337	0	0.0682504	0	0.117912	0	0	0
LOC105371448	1.62119	1.2422	1.05468	1.63931	1.39732	1.64656	0.862167	0.621143	0.639201	1.08989
GATAD2B	0.616235	0.52392	1.16928	0.391962	0.312993	0.392341	0.688212	0.986577	2.18671	1.96092
DENND4B	9.05947	14.4332	12.6403	6.42426	8.7082	9.22814	11.6485	6.86	11.7657	8.27423
CRTC2	7.55222	9.08961	8.8255	5.25529	7.98169	3.12921	12.6515	8.54287	10.8597	9.6278
SLC39A1	2.1549	2.57073	3.47134	3.28954	1.62611	2.76633	5.36325	1.31426	1.89345	1.65012
CREB3L4	2.92102	3.45432	4.57478	8.56717	5.2601	4.31724	5.04863	1.29902	1.61463	1.98554
JTB	9.08565	11.3065	6.65944	6.16428	9.59859	7.5916	9.0452	5.30117	2.84896	3.67026
RAB13	0.880727	0.811188	1.86214	0.420146	1.05733	2.86376	2.85419	0.822513	0.995793	0.256572
RPS27	320.699	414.441	436.123	155.553	199.087	99.5669	139.186	51.6531	67.9963	27.821
NUP210L	3.34131	3.75161	3.67807	3.40043	3.70568	3.12297	2.31002	8.25329	11.9452	18.1699
TPM3	8.90816	11.9845	11.8602	5.71849	7.31411	7.63202	10.4333	9.96477	9.66614	4.3172
C1orf189	1.08033	0	0	0	0	0	0	0.288262	0.244294	0
C1orf43	4.55473	5.81947	5.73917	2.37034	3.56251	3.67192	6.79881	3.16723	2.62171	2.17125
UBAP2L	6.23267	10.8397	12.8552	5.46498	7.31334	5.37098	7.33986	5.11132	5.25536	5.45734
HAX1	3.57013	5.18148	5.03226	2.27081	5.06528	2.49441	3.02918	1.38562	2.05498	0.567298
AQP10	0	0.33735	0.145202	0	0.247338	0.121802	0	0	0.279532	0
ATP8B2	7.68397	11.3187	9.76487	4.23323	6.10141	1.35925	2.25879	0.710343	1.17663	0.352517
IL6R	7.35779	11.7919	9.85057	3.903	6.17298	7.02031	14.7007	17.1313	18.681	10.0635
SHE	26.6087	24.3823	24.7754	29.5838	25.8627	42.9085	35.2963	57.6848	71.6986	69.2813
TDRD10	0	0.105029	0	0	0.102674	0.050562	0	0	0.0386794	0.0996599
UBE2Q1	3.72717	5.52169	5.92074	2.48359	3.90634	2.72814	3.55843	1.64174	2.40807	1.24091
CHRNB2	70.1506	60.1852	70.396	72.5463	65.6855	68.9256	55.2032	127.135	113.057	148.556
ADAR	11.7146	17.6292	19.6349	6.71848	9.85093	7.75339	12.5895	26.7467	17.2006	10.7389
KCNN3	0.0288098	0.0235867	0.0203043	0	0	0.0851613	0	0.0153746	0.026059	0
PMVK	1.6591	4.07493	3.00673	0.301509	2.70312	0.420366	2.08921	0.505937	0.321575	0.276186
PBXIP1	27.4562	36.6051	47.8212	22.7659	30.3023	12.4756	29.7423	44.1122	29.3164	16.7102
PYGO2	4.01742	5.00726	6.33888	2.21206	3.59924	1.91425	2.61163	0.831972	1.1932	0.558973
LOC101928120	36.3195	26.8967	40.9552	42.0025	33.0981	36.5024	27.7347	9.86731	14.6339	15.1975
SHC1	6.11799	7.32352	8.49292	5.48334	6.62141	5.20621	7.11357	3.41332	4.61153	3.02449
CKS1B	1.85725	1.18264	5.23575	1.05006	2.72514	1.952	4.06604	2.20252	2.79986	3.36654
FLAD1	3.20212	2.81945	2.46967	1.92145	2.75622	2.28599	3.07008	0.386907	0.601136	1.40806
LENEP	0.587604	1.44322	1.24238	1.12125	0.705429	3.82129	3.65617	2.19506	2.126	2.39652
ZBTB7B	9.19455	11.0823	13.1144	6.49809	6.96459	10.699	24.5564	12.6952	11.6169	6.80265
DCST2	2.49821	2.09286	2.53864	1.92159	2.9294	3.22865	4.63919	6.13888	7.51475	7.24391
DCST1	1.07915	1.22332	3.27624	1.26721	0.896911	0.196305	1.54954	0.265799	0.150171	0.0967312
ADAM15	3.95388	4.74162	4.63123	2.90454	2.74106	5.53105	6.06381	1.36706	1.25928	0.648924
EFNA4	0.758462	0.86934	0.641452	0.385942	0.728438	0.17936	0.157309	0.647616	1.37209	0.353527
EFNA3	0	0.0876031	0.301648	0	0.256916	0.379556	0.110964	0.22841	0	0.498747
EFNA1	0.243522	0.697804	1.8879	3.25278	1.46176	1.58366	0.883886	1.55949	4.29526	8.65498
SLC50A1	3.32964	3.63466	4.69328	3.81213	1.19919	2.62463	5.63979	2.96148	9.73791	8.14789
DPM3	2.22457	2.60181	1.79179	0.808548	0.763039	2.25456	3.29563	2.03513	2.58707	2.59224
KRTCAP2	5.5774	12.5572	7.8616	5.32134	5.8588	4.53385	4.69944	2.23232	1.89182	0.812401
TRIM46	1.41751	1.38514	1.28906	0.581689	0.329369	1.02726	0.521611	0.0976083	0.0827201	0.213133
MUC1	0.311225	0.509604	0.731144	0.395916	0.747264	0.490655	0	0.110725	0.281509	0.120888
THBS3	1.79024	1.68691	2.71387	1.20315	1.70315	1.59756	3.32774	2.27127	3.48304	2.51909
MTX1	3.81818	3.88377	2.44631	5.00436	3.47257	3.00973	5.15943	10.9907	9.10498	4.8537
GBA	0	0.116456	0.100249	0.271426	0	0.168188	0.0737553	0	0.064331	0
FAM189B	0	0	0	0	0	0	0.0548967	0	0	0
SCAMP3	0.121296	0.0993058	0.170972	0.154303	0	0	0	0	0	0
CLK2	0.175014	0.644781	0.24669	0	0.315161	0.310403	0.272241	0.0933975	0	0
HCN3	0	0.0273204	0	0	0	0	0	0	0	0
PKLR	0	0	0	0.076039	0	0.141352	0	0	0	0
FDPS	9.90391	9.62314	9.51121	11.3529	10.1913	15.6996	12.0765	3.8333	4.42992	4.56558
RUSC1	4.20986	4.30829	5.37127	4.61676	5.57684	6.56543	6.3228	2.16915	3.05288	3.29862
ASH1L	5.86341	10.0465	8.87856	3.38324	5.0973	3.65952	4.79023	3.25356	3.10899	1.54048
MSTO1	2.03482	1.82845	1.67893	2.90421	2.80033	1.46705	1.38962	0.582677	0.85293	0.578323
YY1AP1	6.75008	8.43068	8.12556	4.13676	5.61928	5.65097	6.33579	7.57258	5.61535	2.81328
DAP3	11.7036	15.4927	15.3184	14.5017	15.9663	17.8819	13.8708	8.03021	9.69249	14.5235
GON4L	4.47497	7.02355	6.15383	2.99908	4.66472	2.86498	3.01078	1.46781	2.46811	1.11923
SYT11	1.83864	2.03659	1.2196	1.05483	1.21186	1.23619	1.57024	0.769572	0.0978283	0.378091
RIT1	4.43691	6.00936	4.32377	3.97189	3.61682	4.08036	4.03315	8.94499	8.07608	3.25532
KHDC4	2.67662	7.6176	5.03042	2.67534	2.83079	2.93877	2.31311	4.08115	1.26817	1.48524
RXFP4	28.7846	29.2874	46.2019	29.421	32.559	18.6896	27.0898	20.5999	25.7353	25.9805
ARHGEF2	7.96235	9.99657	11.814	5.57341	6.54034	5.63077	9.99555	8.60001	7.92576	4.94992
SSR2	11.7053	15.4164	20.325	7.76896	8.14633	8.6251	11.435	3.44017	4.60333	1.18608
UBQLN4	2.59325	2.64387	2.13801	1.86732	1.58599	0.636391	1.37001	0.261115	0.663862	0.0570161
LAMTOR2	6.71991	6.6478	3.94667	4.98664	5.04211	12.2495	12.4857	2.98845	1.77283	1.63136
RAB25	0	0	0	0	0.204203	0	0	0	0	0
MEX3A	0	0	0	0	0.0747589	0	0	0	0	0
LMNA	0.966271	3.72943	2.91858	2.98523	2.98292	2.93789	3.62647	0.736655	0.790771	0.375324
SEMA4A	3.05374	3.55948	4.15847	1.31685	1.67769	5.99748	10.0372	6.29764	7.67788	4.88532
SLC25A44	1.59462	1.64179	1.80496	0.768387	1.0442	1.17127	2.63083	4.33226	3.58405	2.02709
PMF1-BGLAP	0	0	0	0	0	0	0	0	0	0
PMF1	2.47232	2.15061	1.74242	2.16224	2.59705	1.64433	1.44217	0.989529	1.11813	1.80058
BGLAP	0.769895	1.26064	0.361734	0	0.308091	0	1.86294	1.91735	1.85703	2.39237
PAQR6	1.90338	1.78092	2.10799	1.21066	0.571259	1.76828	1.48039	2.0315	1.96759	2.85166
SMG5	5.44575	7.17096	6.70982	3.4396	4.57183	4.9531	5.05502	6.2188	6.30363	4.79263
TMEM79	5.4271	4.31056	5.13788	3.81261	5.25116	4.50146	3.86404	1.38327	2.63762	2.73728
GLMP	1.31892	1.6197	1.59349	0.719064	1.69648	2.89618	1.56315	1.4077	1.19298	0.219557
VHLL	0	0	0	0	0	0	0	0	0	0
CCT3	8.96552	10.8136	11.9603	4.98978	8.07245	6.43619	4.73177	0.768942	1.44812	0.652956
TSACC	2.86016	1.30091	2.01576	4.24488	2.67064	3.7576	1.97738	2.54392	1.00608	0.740639
RHBG	0	0	0.137513	0	0	0.0576762	0.0505853	0.0520627	0	0
C1orf61	0.213817	0.0194504	0.0334872	0.0302223	0.142606	0.196635	0.246372	0.0253567	0.0214891	0.027684
MEF2D	5.945	6.73921	7.87528	3.4905	5.37071	4.34926	7.69096	8.29757	5.62915	3.47536
IQGAP3	0	0.0464402	0.0799549	0	0.034049	0.033535	0	0	0.0513079	0
TTC24	0.584183	1.24351	1.81155	0.371575	0.771455	0.138147	0	0.0623509	0.317043	0.0680734
NAXE	9.37684	8.08092	10.1183	7.30547	9.26419	7.95727	4.93182	0.861938	1.62326	0.470524
GPATCH4	6.28218	8.18575	12.846	7.99168	7.54187	3.34784	3.30328	1.03881	1.04043	1.75279
HAPLN2	0	0	0	0	0.137114	0	0	0	0.154961	0
BCAN	0	0.0726256	0.0625188	0.0564234	0	0.104888	0.0459963	0	0	0
NES	0	0	0	0	0.041186	0	0	0	0	0
CRABP2	0	0.401652	0	0.416062	0.392644	0.193359	0.339173	0	0.147917	0.190559
ISG20L2	3.26316	4.54167	4.36959	3.66683	3.65632	3.92265	6.09119	2.78626	2.60724	1.014
RRNAD1	3.88998	3.96697	4.32877	2.86493	3.27719	3.4698	4.67098	1.89382	3.14819	4.29433
MRPL24	3.13156	3.70331	3.92363	2.4345	2.08861	1.85137	4.33003	1.11412	1.10155	1.21638
HDGF	8.93547	8.86729	12.1369	8.40467	8.25669	7.55576	14.0399	5.08639	3.42885	1.07278
PRCC	7.45786	7.10386	7.68198	7.75403	8.35067	3.13722	6.17234	3.52072	3.43775	1.50412
SH2D2A	15.727	11.0244	10.5769	8.63032	11.8466	4.61851	7.9948	0.987396	1.11572	1.7967
NTRK1	1.93547	1.42066	1.4111	3.05646	3.28505	1.57827	1.52266	0.0712332	0.30184	0.855481
INSRR	0.181901	0.223385	0.384596	0.1157	0.382156	0.0537696	0.235795	0	0	0
PEAR1	0.472778	0.774133	0.416501	0.187947	0.425684	0.698764	0.674142	0.157689	0.133637	0.0344323
LRRC71	1.19099	1.12133	0.923314	0.681786	0.929373	4.15425	2.65545	3.11435	2.47773	3.2614
ARHGEF11	2.29214	3.92073	4.09629	1.4319	2.13753	3.09739	6.34578	4.52154	3.53569	1.52627
ETV3L	0.0956736	0.156657	0	0	0	0	0	0	0	0
ETV3	1.87522	3.70411	3.52428	1.6282	1.8939	1.16142	2.22247	2.00146	1.29232	0.763068
FCRL5	0.809596	1.29682	2.08386	0.626897	0.676128	0.0832402	0.365032	0.56354	0	0.205087
FCRL4	0	0.0451312	0	0	0	0.0651796	0	0	0	0
FCRL3	2.70048	6.37636	2.37213	1.44384	2.81911	1.85104	1.74522	0.292404	0.424806	0.182423
FCRL2	1.84646	2.066	2.60266	0.939565	1.25613	0.727747	0.255311	0.525534	0.334031	0.215163
FCRL1	2.79783	4.41759	5.17607	1.01691	2.3392	0.590741	1.65796	0.639895	0.858629	0.611296
CD5L	0	0	0	0	0	0	0	0	0	0
KIRREL1	0	0	0	0	0	0	0	0	0	0
CD1D	2.12723	4.19562	1.63551	1.10704	2.84398	3.02971	6.96896	0.928813	0.918331	0.619703
CD1A	0.0847832	0.624712	0	0.215709	0.407135	0.300742	0.0879226	0	0.153376	0
CD1B	0	0.0671002	0	0	0.0491966	0.0484539	0.0424969	0.21869	0.0370667	0.286514
CD1C	1.54484	1.68636	0.518457	0.46791	0.353259	0.434908	0.534015	0	0	0
CD1E	0.141715	0	0	0	0.0850657	0	0.293925	0	0	0
OR10T2	0	0	0	0	0	0	0	0	0	0
OR10K2	0	0	0	0	0	0	0	0	0	0
OR10K1	0	0	0	0	0	0	0	0	0	0
OR10R2	0	0	0	0	0	0	0	0	0	0
OR6Y1	0	0	0	0	0	0	0	0	0	0
OR6P1	0	0	0	0	0	0	0	0	0	0
OR10X1	0	0	0	0	0	0	0	0	0	0
OR10Z1	0	0	0	0	0	0	0	0	0	0
SPTA1	0.02294	0	0	0	0.0826197	0	0.0475789	0.0489685	0	0
OR6K2	0	0	0	0	0	0	0	0	0	0
OR6K3	0	0	0	0	0	0	0	0	0	0
OR6N1	6.22425	5.38982	4.33044	3.80672	3.16137	11.511	6.74436	25.8916	24.5408	32.7778
OR6K6	0.554295	0.151268	2.60434	0.705129	0.665441	0.43693	0.383213	0	0.334247	0
OR6N2	0	0	0	0	0	0	0	0	0	0
MNDA	56.685	71.8666	67.116	24.8608	33.3127	66.641	68.0774	224.487	152.353	90.5878
PYHIN1	4.63758	4.25383	3.17765	1.85727	3.22193	0.634659	1.20233	0.229156	0.194203	0.175131
IFI16	10.2736	17.5867	15.1656	5.70292	10.0463	6.80256	9.68544	21.2126	11.7594	11.4927
PYDC5	41.2577	27.8439	36.936	56.0309	38.8213	14.503	14.4545	5.35561	3.53012	5.19747
AIM2	4.07813	3.25735	3.08446	4.11233	2.50764	1.99935	1.8567	4.67114	3.32887	6.31687
CADM3	0	0.0386503	0.19963	0.0600555	0.0566753	0	0	0	0	0
ACKR1	0	0	0	0.109758	0	0	0	0	0	0
FCER1A	3.25388	4.66195	2.75189	0.827865	4.29698	0.577106	0.337437	0	0.14716	0
OR10J3	0	0	0	0	0	0	0	0	0	0
OR10J1	0	0	0	0	0	0	0	0	0	0
OR10J4	0	0	0	0	0	0	0	0	0	0
OR10J5	0	0	0	0	0	0	0	0	0	0
APCS	0	0	0	0	0	0	0	0	0	0
CRP	0	0	0	0	0	0	0	0	0	0
DUSP23	1.63973	4.41093	2.31128	2.97991	1.40609	1.93881	4.12966	1.5001	1.27129	0.818888
FCRL6	7.66316	5.46196	8.26002	5.04626	6.06102	4.37054	4.58116	0.288671	0.815467	1.05055
SLAMF8	1.3858	2.16276	2.3196	1.87308	2.18358	0.819282	1.03293	0.739544	0.548399	0.302782
VSIG8	0.734182	1.28803	0.887024	0.800542	0.881398	0	0.435067	0	0.284606	0.122218
CFAP45	1.06227	0.521812	1.19785	1.08107	0.51011	0.502409	0.991444	3.17458	4.51596	1.98054
TAGLN2	49.3544	68.8872	49.8003	39.5515	37.5864	49.7443	125.024	185.645	138.744	86.5205
IGSF9	0.504074	0.600274	0.645923	0.757831	0.220055	0.541832	1.66326	6.35826	6.67337	3.57771
SLAMF9	0.0663226	0	0.186969	0.253111	0.159243	0.0784195	0.550228	0.141574	0	0
PIGM	0.485297	1.19195	0.559675	0.280616	0.423714	0.156494	0.640521	0.235439	0.239433	0.205638
KCNJ10	0.610915	0.323633	0.253268	0.685726	0.345136	0.339926	0.0372669	0	0.0650099	0.0418755
KCNJ9	1.68679	1.45291	2.55097	2.41402	1.91955	1.14265	0.838182	0.356317	0.317861	0.368545
IGSF8	2.01273	2.92257	2.56938	1.54592	1.18536	1.34708	1.06332	0.121597	0.30915	0.265515
ATP1A2	0	0	0.0983779	0	0	0	0	0	0	0
ATP1A4	0.0464161	0.114003	0.0654256	0	0.33434	0	0	0.198163	0.0419843	0.162263
CASQ1	0.194768	0.398643	1.09813	1.61049	0.818377	0.345438	0.504949	0.519697	1.14511	0.453916
PEA15	16.6486	17.3578	19.7314	22.0434	17.0501	19.0424	15.6443	4.56926	5.96212	6.88905
DCAF8	5.73252	10.4849	9.4556	5.68914	6.97961	4.08609	9.69717	4.16573	3.64065	2.27403
PEX19	1.92289	3.61658	1.46508	1.38835	1.68455	2.15071	1.50904	0.66562	0.517085	0.302796
COPA	9.18725	13.3075	10.7204	7.23498	10.8275	16.1552	16.4375	8.69223	8.76663	8.11749
NCSTN	4.01478	6.04632	5.58915	3.15264	3.33222	5.04009	7.29888	4.07344	4.7971	0.981871
NHLH1	0.0745125	0	0	0.284366	0	0.176206	0.0772716	0.397642	0.067398	0
VANGL2	0	0	0	0	0	0.037204	0	0	0.0284606	0
SLAMF6	6.88808	9.96102	5.53507	2.86622	4.86882	1.97902	1.53544	0.206124	0.698736	0.150028
CD84	3.21966	5.34354	2.73775	1.95886	3.067	2.54484	1.99607	0.354845	0.49065	0.244682
SLAMF1	2.787	3.00428	3.79746	1.53634	2.00751	1.31814	1.10791	0.0495769	0.420149	0.270635
CD48	20.8255	30.5804	16.4277	12.6386	17.7762	11.6343	9.90672	4.69018	4.0612	3.22824
SLAMF7	7.79402	7.53663	5.79578	3.90351	3.53645	1.95923	1.59107	0.589514	0.333063	0.21454
LY9	14.2283	13.073	11.128	14.412	11.4054	8.27991	7.44698	1.23774	1.25067	1.87109
CD244	15.7986	15.3981	17.7379	18.0096	20.937	7.43973	5.53213	1.24093	2.41262	1.43452
ITLN1	0	0.396215	0	0	0	0	0.669164	0	0	0
ITLN2	0	0	0	0	0	0	0.121089	0	0	0
F11R	1.85353	2.71213	1.3897	1.05354	2.31989	3.2641	3.43537	3.15687	1.71223	0.643368
TSTD1	3.11657	6.03095	2.79551	1.80211	5.10204	0.670003	2.05671	1.51199	2.56272	0.660302
USF1	11.2224	16.2489	13.9144	4.62657	9.9798	6.8804	16.5949	11.5343	7.33121	5.8121
ARHGAP30	40.4963	46.0637	57.8101	25.3196	28.239	26.3355	50.9312	46.3491	49.2553	27.1088
NECTIN4	0	0	0	0.0679071	0	0	0.664294	1.25344	3.04191	2.42594
KLHDC9	0.557536	1.25526	0.982341	0.886565	1.33867	2.14249	0.289091	0.148767	1.13468	0.487262
PFDN2	6.62266	5.87384	6.22329	2.45724	3.64404	3.26275	7.15405	3.23972	0.998387	1.60775
NIT1	15.1492	16.0162	15.0483	15.7815	14.2488	18.406	19.8542	14.5776	13.9725	14.734
DEDD	8.61734	7.29975	10.5317	8.17419	7.35531	7.71545	11.7775	8.39997	8.92093	10.7961
UFC1	6.65005	11.0983	5.22755	5.53131	6.75528	3.78028	3.97863	1.22845	2.42917	0.74511
USP21	1.74805	2.86228	4.04089	1.51214	2.09857	0.992106	1.9578	1.56721	2.3401	1.30365
PPOX	5.7639	6.21519	10.1061	7.15353	8.10108	4.7097	3.74191	6.05188	5.67981	5.56981
B4GALT3	4.66507	4.49616	5.24385	3.15506	3.04838	1.60591	2.44953	1.63869	2.67066	0.963358
ADAMTS4	0.349638	0.470269	0.387224	0.28593	0.299819	0.206705	0.336686	0.319864	0.135537	0.0291017
NDUFS2	3.53491	6.24208	4.68952	2.38067	3.49484	2.45863	6.3972	13.9078	15.0466	16.3958
FCER1G	25.4882	59.4322	26.8314	12.7233	19.7538	51.1186	53.1986	53.0305	49.9029	40.2276
APOA2	14.5124	21.7826	21.0242	33.8462	30.4893	69.1145	40.5509	37.0024	34.6401	41.338
TOMM40L	1.31005	2.19871	1.20027	0.916595	0.786368	1.54899	1.49441	0.559294	0.888722	0.228985
NR1I3	7.85327	7.9726	7.97007	11.7219	8.79946	14.7333	14.1164	4.02333	8.90297	11.4695
PCP4L1	1.57028	1.37743	2.37149	1.99759	1.48119	2.5198	0.232633	2.6337	3.44943	2.74472
MPZ	0.4938	0.519785	0.795467	0.269217	0.169376	1.08432	2.04834	3.01166	4.01987	1.97284
SDHC	1.65232	3.73362	2.32902	1.09301	1.34887	0.703329	0.959561	0.705418	0.239128	0
CFAP126	36.5282	42.4664	39.4743	54.5228	43.2681	46.3582	15.91	5.71812	14.7581	20.4314
FCGR2A	9.57842	12.1458	9.73343	3.51378	5.34841	6.74261	24.9021	45.0297	40.015	26.0089
HSPA6	5.82221	4.83288	6.38296	2.16024	3.68899	5.0675	24.0674	30.035	30.9395	23.8399
FCGR3A	38.505	33.037	20.5222	17.4872	28.3922	10.8359	32.8797	41.807	91.2494	31.4341
FCGR3B	16.2086	15.7191	12.453	1.7699	0.41757	2.13858	26.4757	97.4131	176.31	88.2768
FCGR2B	1.30489	1.95859	1.76267	0.622492	1.69709	0.5143	1.80428	0.696367	0.885225	0.38014
FCRLA	0.564851	1.51947	1.02366	0.307953	2.22809	0.381644	0.92049	0.0861249	0.364942	0
FCRLB	1.60154	0.385644	1.59349	1.79766	1.24409	0.668348	0.87927	0.10055	0.340852	0.109778
DUSP12	2.51866	2.42593	1.253	1.31931	2.13438	1.22626	1.0755	0.15813	0.536042	0
ATF6	2.32183	4.05655	2.63168	1.0353	1.46554	1.35851	2.80497	3.27011	2.12179	1.39463
OLFML2B	0.237229	0.298801	0.12861	0.255355	0.0438151	0.258922	0.510951	0.194768	0.16506	0.489081
NOS1AP	0	0.0226737	0.156147	0	0	0.032746	0.0861604	0	0.0751509	0
SPATA46	0	0.101304	0	0	0	1.46305	0.128318	0.396197	0.447687	0.576747
C1orf226	0.0883379	0.25313	0.435807	0.0561882	0.106051	0.0522252	0.320632	0	0.0399517	0.102938
SH2D1B	1.80523	2.40167	0.954207	1.81804	1.62541	0.177875	1.09204	0.883095	0.136072	0.350598
UHMK1	2.31244	5.76978	2.79385	2.54947	2.96121	2.1353	1.73575	0.940232	0.318727	0.590253
UAP1	0.857941	1.17067	2.11629	0.818552	1.11581	0.591748	0.518997	1.14462	1.29337	1.49961
DDR2	0.0341135	0.0558578	0	0.0216982	0.0204769	0	0	0.018205	0	0
HSD17B7	0.817043	0.334459	0.863744	0.259844	0.980875	0.120758	0	0.763038	0.739031	0
CCDC190	0	0.0209683	0	0	0	0	0	0	0	0
RGS4	0	0	0	0	0	0	0	0	0	0
RGS5	0.0256839	0.231303	0.108608	0	0.092502	0.0303686	0	0.0548258	0	0
NUF2	0.0859294	0.211053	0.242243	0	0.20632	0	0	0	0.0777248	0
PBX1	0.222131	0.45465	0.407035	0.0565155	0.240005	0.525294	0.115178	0.165959	0.0602766	0
LMX1A	0	0	0	0	0	0	0	0	0	0
RXRG	0	0	0	0	0	0	0	0	0	0
LRRC52	0	0	0	0	0	0	0	0	0	0
MGST3	2.34794	3.84454	1.39348	1.72923	1.18684	3.06842	2.30673	1.45084	1.11777	1.008
ALDH9A1	3.55525	6.47483	4.70447	3.8766	5.74892	3.77476	2.48301	2.09089	1.24694	0.845478
TMCO1	1.38823	2.47367	1.4388	0.727174	1.1274	0.531053	0.804502	0.479367	0.258522	0.142736
UCK2	0.601618	0.492548	0.448945	0.225097	0.509826	1.29717	1.06429	0.113315	0.192062	0.0412382
FAM78B	0.017842	0.0730367	0.0251491	0.0226971	0	0.0421926	0	0	0	0.0207908
POGK	2.63507	4.1878	3.15243	2.02818	3.03054	2.25168	1.883	0.472682	0.420613	0.154819
TADA1	9.49572	9.71775	9.67996	23.4044	10.1784	9.62374	2.90145	2.17177	2.07058	2.56869
ILDR2	0.0696602	0.0142578	0.0245473	0	0.0418142	0.0205915	0.0180599	0	0.0157522	0
MAEL	0.424199	0.231529	0.697582	0.62957	0.424382	0.16719	0	0	0	0
GPA33	1.12984	1.36031	1.77992	0.591826	0.79788	0	0.344611	0	0.0601155	0
LOC105371598	1.36022	2.22723	2.61448	1.41575	1.03916	0.731051	0.128235	0.26396	0.447397	0
DUSP27	0	0	0	0	0	0	0	0	0	0
POU2F1	8.49023	4.04227	5.54181	6.66312	4.81408	2.50198	2.24856	1.03165	1.25236	1.12633
CD247	37.5592	28.8789	33.0533	18.9602	20.5174	6.10929	12.9833	1.80288	2.87602	0.810496
CREG1	3.19992	5.16253	3.44915	3.11287	3.27662	10.9056	8.00322	6.42885	2.89439	1.31604
RCSD1	15.6812	18.7556	26.6752	9.74676	12.4788	10.1464	17.2683	10.113	13.4216	5.17832
MPZL1	0.456712	0.747826	0.59011	0.387328	0.502601	0.585016	2.24971	3.16847	2.4442	1.50789
ADCY10	0.130795	0.196318	0.153635	0.0277311	0	0.180427	0.0904255	0.488599	1.14363	0.736659
MPC2	6.02716	7.40171	7.53015	7.49301	6.98904	4.93995	8.59422	4.53226	7.31021	8.77912
DCAF6	2.58715	3.75315	2.55909	1.55897	1.0898	2.57603	2.21226	2.66442	2.46329	2.1685
GPR161	0.493318	0.856231	1.02912	0.753071	0.900201	0.629961	0.961781	0.358038	0.321275	0.459881
TIPRL	1.15283	2.02922	1.46246	0.659939	0.968792	0.204464	0.358654	0.492172	0	0.268672
SFT2D2	6.68262	18.7841	5.96565	7.65098	6.68551	5.79443	3.00303	2.37749	4.43268	0.25957
TBX19	0.337841	0.387229	1.61909	1.37528	0.973402	0.239677	0.210211	0.144233	0.18335	0
XCL2	2.36238	4.97337	2.37848	0.858635	2.83607	0	0.349979	0.720401	0	0
XCL1	0.0519557	0.212682	0.0732339	0	0.0623738	0	0	0	0	0
DPT	0	0	0	0	0	0	0	0	0	0
ATP1B1	1.30007	2.62546	2.32118	1.65385	3.43368	1.94712	0.808928	0.555036	1.01915	0.100996
NME7	2.57672	2.56818	0.47374	1.56769	0.806974	1.45712	0.580899	0.478292	0.202669	0
BLZF1	1.17491	1.1623	0.966048	0.74731	0.587707	0.810369	0.507671	1.3585	0.752763	0.114091
CCDC181	0.975213	0.722373	0.26183	1.94949	1.28226	1.31781	0.5779	3.22171	5.58663	5.14082
SLC19A2	0.314476	0.171642	0.295512	0.333376	0.188767	0	0.597889	1.56635	0.853349	0.305376
F5	0.904269	1.91813	1.68016	0.575169	0.838866	3.79081	3.70839	3.97024	3.43902	1.26926
SELP	0.800269	1.79084	0.827211	1.49312	1.66528	1.13548	0.829902	0.740255	0.289543	0.186507
SELL	25.8313	52.8705	42.7659	17.0135	27.8914	31.5367	41.7667	79.4476	63.1819	30.7239
SELE	0.196828	0.161144	0.277438	0.125194	0.29537	0.116364	0.0510292	0.105039	0.222544	0.0573398
METTL18	0.0886459	1.52407	0.374851	0.225536	1.06421	0.628887	0	0.0946133	0.561274	0.103297
C1orf112	10.9745	8.98489	9.05379	11.0193	9.73811	6.5966	4.18695	5.602	5.31192	7.95527
SCYL3	8.66137	5.56165	6.10429	7.88564	6.57529	5.17078	2.33358	2.62832	3.30272	2.96849
KIFAP3	1.02198	1.9952	1.05269	0.600035	0.755017	0.418286	0.733722	0.0839057	0.0711076	0.0458033
METTL11B	0	0	0	0	0	0	0	0	0	0
GORAB	0.248796	0.936978	0.490965	0.443098	0.776579	0.11767	0.154805	0.106218	0.0450082	0
PRRX1	0	0.0365765	0.125946	0	0	0	0	0	0	0
MROH9	0.206212	0.450205	0.678219	0.524652	0.577643	0.121912	0.178207	0.146729	0.0310871	0.0800979
FMO3	0.257905	0.633444	0.484704	0.218723	0.722445	0	0.267455	0.734042	0.311039	0
FMO2	0.179749	0.382619	0.0506728	0.0457323	0.431583	0	0	0.0767395	0	0.125674
FMO1	0	0	0	0	0	0	0	0	0	0
FMO4	0.113871	0.512749	0.24076	0.217287	0	0.0673204	0	0	0	0
PRRC2C	18.1682	30.069	36.7596	11.9631	19.3356	11.2034	15.0802	12.4468	10.8538	6.87746
MYOC	0.0932408	0	0	0	0	0	0	0	0	0.217302
VAMP4	0.860697	1.46352	1.07321	0.252671	0.993541	0.508842	0.72092	0.635979	1.048	0.694349
METTL13	2.01479	2.5201	2.05106	0.783155	1.41096	1.58819	1.27685	0.179202	0.556849	0.260865
DNM3	1.71482	1.86236	1.60319	1.69174	1.96064	1.34483	0.641162	0.373522	0.564511	0.516551
C1orf105	3.30394	2.95086	3.1047	3.18409	2.76449	2.36761	1.66123	0.854873	0.860319	0.7
PIGC	0.76271	3.0181	0.895895	1.13197	1.06825	0.450912	0.395476	0.814053	0.344943	0.592511
SUCO	2.49013	2.95858	1.54096	1.27482	2.11449	1.47216	3.68456	5.34793	7.00433	9.20048
FASLG	2.01031	1.64585	1.13345	1.02294	0.603352	0.118849	0.833898	0.107282	0.181836	0
TNFSF18	0	0	0	0	0	0	0	0	0	0
TNFSF4	0.477043	0.869643	0.654483	0.315565	0.404708	0.270746	0.244056	0.373381	0.322183	0.222355
PRDX6	3.31117	10.937	5.63287	5.22893	6.30535	5.94016	7.57798	3.0466	1.96225	0.798293
SLC9C2	0	0.0349628	0	0	0.25634	0.151482	0	0	0	0
TEX50	0.0543395	0	0	0	0.0652356	0	0	0	0	0
ANKRD45	0	0	0.0360714	0	0	0	0	0	0	0
KLHL20	3.45053	3.09586	2.46515	1.74377	2.21308	2.23556	1.22545	0.353146	0.38479	0.991435
CENPL	0.957834	0.560132	0.675055	0.783308	1.56058	0.566269	0.567601	0.219067	0.680727	0.478346
DARS2	7.73207	8.47875	8.38869	12.5783	13.333	7.75715	2.5756	3.05095	3.89957	4.75072
ZBTB37	1.14323	2.14163	1.37928	0.998308	1.15148	0.687331	0.924338	1.63381	0.850044	0.462876
SERPINC1	0.647095	0.618077	0.152018	0.823182	0.388425	0.255041	0.671057	0	0.487758	1.00539
RC3H1	3.42668	4.82536	3.13954	1.30774	2.94136	2.00558	3.67794	4.04137	3.22347	1.77689
RABGAP1L	6.02235	8.71408	8.18102	6.55016	7.40468	5.61489	5.24534	4.66061	3.07749	3.11662
GPR52	1.29536	1.69683	1.64328	0.988713	0.622043	0.612652	0.402999	0.276513	0.703008	0
CACYBP	8.85914	8.60242	6.75188	9.50076	8.96602	6.51642	3.20483	4.28796	6.9883	5.04163
MRPS14	2.64238	3.55903	3.6044	2.81925	2.14893	2.0157	0.972337	0.90976	0.616795	0.69528
TNN	0	0	0	0	0	0	0	0	0	0.130906
KIAA0040	4.52747	6.52495	6.43441	2.61794	4.04279	3.05268	5.08314	9.74435	7.58116	4.75253
TNR	0	0	0	0	0	0	0	0.100228	0	0
COP1	2.85114	4.71886	2.68884	1.30467	2.14235	2.64358	5.0413	11.2747	8.38609	7.64859
PAPPA2	0	0	0	0	0	0	0	0	0.0142762	0
ASTN1	0	0	0	0	0	0	0	0	0	0
BRINP2	0	0	0	0	0	0	0	0	0	0
CRYZL2P-SEC16B	0	0.136102	0.117161	0	0	0.131041	0.0574653	0	0	0
SEC16B	0	0	0	0	0	0	0	0	0	0
RASAL2	0.0695438	0.0854038	0.147038	0.0589786	0.0417443	0.0822282	0.0961585	0	0.0733876	0.0270125
TEX35	0	0	0	0	0	0	0	0	0	0
RALGPS2	1.59368	3.07119	2.55739	1.5595	2.17815	0.434852	0.711928	0.915901	0.598782	0.228563
ANGPTL1	17.8194	16.3197	19.5829	29.1999	37.3462	14.2249	4.6459	11.0675	9.83469	15.544
FAM20B	1.29231	2.44353	2.25528	0.70456	1.14511	0.800393	0.733899	0.55829	0.278314	0.394402
TOR3A	5.02728	4.85084	4.17578	4.11126	4.41873	6.05038	5.58582	2.87448	3.41045	3.66135
ABL2	1.10852	1.53275	1.11112	0.517061	0.724545	0.830114	1.16234	0.578424	0.512479	0.200936
SOAT1	1.8714	2.4556	1.66219	0.489172	1.07716	1.87931	1.409	0.902922	0.463757	0.328598
AXDND1	0.0416054	0	0	0	0	0	0.043146	0.399655	0.639758	0.193927
NPHS2	0	0	0	0	0	0.236203	0	0	0	0
TDRD5	0	0	0	0	0	0	0	0	0	0
FAM163A	0	0	0	0	0	0	0	0	0	0
TOR1AIP2	0.774556	1.49208	1.09177	0.637565	0.834147	0.538724	0.862298	1.27652	0.638783	0.38492
TOR1AIP1	5.16938	5.71718	6.39164	2.6535	4.51835	3.9676	4.6084	10.9379	12.6329	9.82822
CEP350	4.50978	7.13366	5.84663	2.14251	4.19424	2.94596	2.85803	2.59981	2.1529	1.16781
QSOX1	3.79515	4.09573	5.10627	2.34079	4.90131	12.3742	11.6281	5.03259	6.50148	2.88125
LHX4	14.2138	11.8496	16.4089	18.5444	17.7814	14.164	11.9645	5.40816	10.2242	11.1126
ACBD6	1.35875	1.73042	2.23442	1.88853	1.72182	0.892542	2.00921	1.82619	0.568987	0.996901
XPR1	0.805831	1.36346	1.38827	0.683408	0.924418	1.4398	1.22565	0.783625	0.98805	0.187803
KIAA1614	3.0747	2.06642	2.45805	3.91139	3.85652	6.07728	5.75844	1.37145	1.28679	2.35293
STX6	2.29643	4.09376	2.71483	1.79049	1.86758	2.32113	2.30464	2.76727	1.77564	0.733733
MR1	1.59513	2.51442	1.47656	1.15089	1.51484	1.21046	1.11103	0.787727	0.495298	0.554855
IER5	10.4213	10.865	7.11513	6.42143	7.13517	6.64239	26.5114	20.247	29.5308	15.1796
CACNA1E	0.0328509	0.0806856	0.138914	0	0.0262921	0	0.102202	0.607746	0.208	0.306242
ZNF648	0.0165734	0.0407063	0.163527	0.105417	0.0198967	0.0587891	0	0.0176891	0	0.0193126
GLUL	6.1116	6.51714	7.48026	2.29643	2.42829	8.40928	20.6828	20.8922	16.7219	7.14703
TEDDM1	3.05084	1.24887	2.15015	2.13457	2.01442	0.901824	2.37286	15.7926	16.9712	10.3986
RGSL1	0.217562	0.305347	0.394281	0.197689	0.14925	0.183746	0.128925	0.597105	0.702817	0.796775
RNASEL	1.51512	1.48852	1.33477	0.385482	0.545678	0.582227	1.2177	3.47679	1.81585	1.36828
RGS16	0.0784036	0.0641894	0	0.0997386	0	0	0.162614	0.58577	0.28367	0.456809
RGS8	0	0	0	0	0	0	0	0	0.0207322	0
NPL	1.8068	3.30363	2.88633	0.229846	1.66297	4.34391	4.93408	6.23524	7.89904	3.50903
DHX9	4.52925	9.2202	6.67176	3.52972	6.27021	4.43868	5.37401	2.22109	1.51323	0.950959
SHCBP1L	0	0	0	0	0	0	0	0	0	0
LAMC1	0.386721	0.613433	0.442894	0	0.406232	0.743042	1.17806	0.0773913	0.087449	0.112659
LAMC2	0	0	0	0	0	0.0693391	0	0.125181	0.0265218	0.0683351
NMNAT2	0	0	0	0	0	0	0.0329179	0.0338793	0	0
SMG7	6.45683	9.19061	9.02566	5.31685	5.11409	7.79292	11.7248	23.3338	17.7633	21.5105
NCF2	33.6664	44.04	42.761	29.744	32.0672	53.98	74.7368	93.7409	70.2066	37.3337
ARPC5	19.7442	27.0159	23.5784	9.30256	11.3029	20.7515	31.0921	21.5611	23.7293	7.88216
RGL1	0.760773	0.821029	0.3412	0.307934	0.415146	2.00351	1.50617	0.664352	0.25023	0.322367
APOBEC4	1.02921	0.393221	0.967141	0.349139	0.247116	0.730157	0.213463	0.87879	0.868873	0.319815
COLGALT2	0.649242	0.3271	0.351975	0.285893	0.359736	0.295254	0.258955	0.133259	0.0451732	0.116392
TSEN15	0.751756	1.23093	0.908257	0.683087	0.773568	0.317454	0.167056	0.114623	0.0971396	0.0625716
C1orf21	1.27636	1.07525	1.32976	1.05892	0.71063	0.590543	0.575489	0.0394865	0.0669272	0.0215553
EDEM3	2.0914	3.62701	2.12377	1.45899	1.78183	2.44627	2.28545	1.48813	0.833981	1.33645
FAM129A	6.89762	8.23539	8.61768	2.0607	3.51303	4.54125	13.4932	33.6307	28.4774	16.6537
RNF2	1.05869	1.88829	1.22579	0.62529	0.953231	0.447067	0.705787	0.484267	0.786603	0.308416
TRMT1L	1.6142	2.34025	1.18505	1.66843	1.85713	1.98815	2.33659	5.38395	5.56654	4.70247
SWT1	4.64699	3.2287	3.68224	7.73292	6.51363	5.88069	3.23008	4.50405	4.29418	4.06859
IVNS1ABP	4.61793	7.87807	5.54724	3.76203	6.77286	4.6264	4.97766	6.9683	5.24698	3.84369
HMCN1	0.0731566	0.0855625	0	0.0398845	0.0376396	0.0494286	0	0.0111545	0.0189062	0.0121782
PRG4	10.1805	8.45833	11.3205	15.3491	10.1849	9.13951	7.70306	3.98414	4.43371	7.02999
TPR	6.73696	11.9317	9.16382	3.92281	7.28613	4.1106	5.01067	5.36664	3.73084	1.99121
ODR4	1.14492	2.49961	0.80691	0.970985	1.71813	0.451251	0.593659	0.458248	0.215751	0.166769
OCLM	0.431397	0.529781	0.91211	0	0.25895	0	0.447371	0.230219	0	0
PDC	1.35458	1.8266	1.68472	2.63547	2.58279	2.82645	0.90895	1.61586	0.360366	0.928507
PTGS2	1.40048	1.98046	3.4097	0	0.35664	1.00359	0.968225	4.21249	2.76384	1.38468
PLA2G4A	0.556452	0.45557	0.348597	0.235958	0.148451	0.731051	0.512939	0.46193	0.111849	0.0720466
BRINP3	0	0	0	0	0	0	0	0	0	0
RGS18	5.07897	11.8552	3.65568	2.74938	6.61632	5.36648	7.1161	11.4184	5.57148	2.77031
RGS21	0.106286	0.0870171	0	0	0.255197	0	0	0	0	0
RGS1	1.08726	1.11268	0.574701	0.17289	1.79475	0.803479	0.140939	0	0.614652	0.475107
RGS13	0.121995	0.799021	0.171957	0	0.87874	0.288492	0	0.130207	0	0.142157
RGS2	36.8643	52.4988	40.813	14.7335	21.3651	25.2177	77.484	235.774	167.872	75.5452
UCHL5	3.91158	3.93385	4.83286	3.93165	4.43504	3.48305	5.28336	1.82974	1.83457	1.9414
TROVE2	2.7287	4.43608	2.52752	2.2563	3.90762	2.81158	1.77869	0.894518	0.987263	1.18102
GLRX2	1.08648	1.66783	0.574291	0.345533	0.489128	0	0.281678	0.144952	0.491371	1.10779
CDC73	3.27264	4.67618	3.30738	1.33536	2.92811	2.00779	1.76094	2.2078	1.36838	0.575626
B3GALT2	12.1457	13.1117	14.0141	12.0325	11.2907	10.4213	4.79297	6.13752	7.1458	9.4563
KCNT2	0	0	0	0	0	0	0	0	0	0
CFH	0.254406	0.277712	0.0597661	0	0.203613	0.10027	0.0439711	0	0	0
CFHR3	0	0	0	0	0.0778611	0	0	0	0	0
CFHR1	0	0	0	0	0	0	0	0	0	0
CFHR4	0	0	0	0	0	0	0	0	0	0
CFHR2	0	0	0	0	0	0	0	0	0	0
CFHR5	0	0	0	0	0	0	0	0	0	0
F13B	0	0	0	0	0	0.0617012	0	0	0	0
ASPM	0.122588	0.172052	0.0987393	0.0222781	0.126145	0.0414137	0.0363222	0	0.0158405	0
ZBTB41	0.520924	0.789784	0.190365	0.122718	0.32427	0.136875	0.300118	0.0205922	0.0174513	0.0449644
CRB1	0.063348	0.0518634	0.0892918	0.120879	0	0	0	0	0	0
DENND1B	0.515133	0.875436	0.56108	0.18865	0.431025	0.304546	0.428986	0.0833046	0.120017	0.100045
C1orf53	0	0.228563	0.393512	0	0	0	0	0	0	0
LHX9	0	0	0	0	0	0	0	0	0	0
NEK7	2.63088	3.83196	1.76793	1.55665	1.83629	3.18308	1.90346	2.05701	0.968474	0.962486
ATP6V1G3	0	0	0	0	0	0.291287	0	0	0	0
PTPRC	31.4453	50.3733	37.7638	19.5922	27.0706	20.5209	24.9039	32.7937	18.5821	11.4152
NR5A2	0	0.0188583	0	0	0	0.0272356	0.0955487	0	0.0416698	0.0805237
ZNF281	2.26161	2.80932	2.41837	1.1409	1.21712	1.29096	4.48853	10.7375	5.78432	3.08978
KIF14	0.143763	0.0980829	0.0337734	0.0609611	0.028765	0.0849923	0.0745431	0.179014	0.173382	0.167523
DDX59	2.09418	3.03337	2.64908	0.956322	1.16035	1.26982	2.45015	1.66203	1.01997	1.00115
CAMSAP2	0.545402	0.407696	0.434522	0.331825	0.284681	0.448613	0.885284	0.0253094	0.150143	0.0552647
GPR25	1.09048	0.892778	2.85457	0.990867	0.748078	1.65777	1.29241	0.166269	0.140908	0
INAVA	0	0	0	0	0	0	0	0	0	0
KIF21B	8.39781	9.33191	11.4913	5.80964	6.88729	2.83382	6.98659	5.88142	9.25173	3.60644
CACNA1S	0	0	0	0.117921	0	0	0	0	0	0
ASCL5	1.07424	0.549679	2.08201	0.8541	0.806027	0.158772	0.139252	0.143319	0.364376	0
TMEM9	0.682616	1.24191	1.71054	0.675398	0.455274	0.627762	1.17982	0.080952	0.0686044	0.53029
IGFN1	0	0	0	0	0	0	0	0	0	0
PKP1	0	0	0	0	0	0	0	0	0	0
TNNT2	0	0	0	0	0	0	0	0	0	0
LAD1	0	0	0	0	0	0	0	0	0	0
TNNI1	0	0	0	0	0	0	0	0	0	0
PHLDA3	0	0	0.0951729	0	0	0	0.140041	0	0	0
CSRP1	2.87165	4.76924	2.89123	1.35686	2.06848	3.00738	3.91392	0.262711	0.816345	0.956074
LOC107985246	0.69086	1.31222	1.32437	0.773393	0.796215	0.980244	0.917046	0.235957	0.0999834	0.547429
NAV1	0.63733	0.939214	1.30668	1.1498	0.973797	1.21942	1.15362	0.284461	0.241072	0.310569
IPO9	1.8707	2.70756	2.37786	1.67857	1.90492	0.849213	1.31641	1.17658	1.01223	0.992622
SHISA4	0	0	0.118714	0	0.101109	0.0995831	0	0	0	0
LMOD1	0.0961318	0.0393518	0	0.305728	0	0.170499	0.398766	0	0	0
TIMM17A	0.804546	2.16426	1.45806	0.877267	0.689909	0.815393	0.476764	1.10405	0.207922	0.401793
RNPEP	3.95798	6.31029	5.87258	3.62168	5.50188	4.8441	5.97679	2.74217	2.00986	0.890061
ELF3	0.171062	0.420149	0.562613	0	0.136909	0.539369	0.118264	0	0.0515764	0
GPR37L1	5.45993	3.36975	3.82827	3.84683	4.33621	7.41588	8.30442	4.12406	5.97698	6.03604
ARL8A	5.31135	8.34899	12.1283	3.91887	5.86626	5.5265	14.5412	10.0906	13.8361	4.20864
PTPN7	3.58882	3.70771	5.23927	3.3697	4.87265	3.08152	5.22812	6.42961	5.71942	3.48497
LGR6	0.983983	0.730068	0.736827	0.664988	0.701391	0.145432	0.286993	0.0984583	0.055627	0
UBE2T	0.627228	0.342344	0.589404	1.86179	2.008	0.741632	0.433636	0.22315	0.56734	0
PPP1R12B	0.965071	1.13437	1.1174	0.464767	0.777908	0.440137	0.843537	2.13365	2.16984	0.787202
SYT2	3.5622	3.12081	5.46687	4.51036	4.23652	4.29065	6.42152	10.6953	17.7214	14.3925
KDM5B	0.895725	1.72639	1.36778	0.759646	1.16495	1.23562	1.33528	2.0913	2.97073	1.39169
RABIF	1.53629	1.88666	1.41589	2.17985	1.06405	0.908252	1.83828	1.63971	1.4965	0.963955
KLHL12	1.32858	3.08911	1.9476	0.676043	1.27599	0.628362	1.70844	1.41801	1.394	0.866969
ADIPOR1	6.3066	8.79665	7.57249	4.45708	5.32788	7.36484	18.8937	13.1299	13.1695	7.80257
CYB5R1	1.39265	4.18063	2.94451	2.5098	2.92583	1.37222	5.05478	2.10574	1.78455	1.75806
TMEM183A	2.70388	3.80753	2.82031	2.13258	3.57066	2.174	1.6824	3.11676	1.41851	1.51237
PPFIA4	0.977547	0.205797	1.22042	1.35015	1.1065	0.693508	0.318605	0.14905	0	0.911288
MYOG	0.124382	0	0.175322	0	0	0	0.902913	0	0	0.144939
ADORA1	0	0.097507	0.167875	0	0	0	0.247018	0.317791	0.161591	0.0693915
MYBPH	0.21116	0	0	0	0	0	0.656937	0.225375	0.190998	0.12303
CHI3L1	2.38736	1.78458	0.292617	0	0.124612	0.245461	6.88908	15.51	19.7164	4.35433
CHIT1	0	0	0	0	0.180601	0.266812	0	0.401407	0.068036	0
BTG2	14.6945	21.8736	26.1633	8.40747	11.2261	7.56508	19.1759	26.94	30.0171	11.9616
FMOD	0	0	0	0	0.210849	0.138444	0.182135	0	0	0
PRELP	0	0	0	0	0	0	0	0.0349679	0	0
OPTC	0	0	0	0	0	0	0	0	0	0
ATP2B4	8.82845	8.54048	9.58165	5.62901	8.13509	5.28255	8.26864	5.20191	2.95831	1.54438
LAX1	2.42761	3.1017	2.02198	1.45052	2.0754	0.304435	0.801022	0.314064	0.13308	0.214305
ZC3H11A	6.70209	10.9494	9.82988	4.49335	6.41504	4.4977	6.41803	6.05771	4.50566	2.46254
ZBED6	3.70404	6.06503	4.91834	0.956053	2.77117	1.52335	2.28245	5.21388	2.37925	1.18853
SNRPE	1.10602	3.25981	0.623592	0.562794	0.663897	1.0462	0.802881	0.354141	0.500207	0
SOX13	1.30378	0.64807	2.1659	0.770045	0.950305	0.110113	0.676027	0.0993959	0.252705	0.108519
ETNK2	0.387894	0.136102	0.312431	0.634432	0.931347	0.393123	0.402257	0.0591436	0.100245	0.129144
REN	0	0	0	0	0	0	0	0	0	0
KISS1	0	0	0	0	0	0	0	0	0	0
GOLT1A	0	0	0	0	0	0	0	0	0	0
PLEKHA6	0.0663919	0.0362369	0.0311941	0.0422292	0.0398523	0.104669	0.0573752	0	0	0.0128941
PPP1R15B	3.80418	5.73249	5.01245	2.59502	3.04466	3.25945	6.08909	13.1517	9.79923	4.75414
PIK3C2B	1.37078	1.9355	2.38022	0.884533	1.5264	0.587248	0.535652	0.212037	0.233604	0.231498
MDM4	4.82682	8.72058	5.49916	2.4238	4.57475	2.42449	2.8415	3.13753	2.11732	1.20526
LRRN2	4.00706	5.22763	7.53084	5.96775	6.25762	6.08612	6.21626	4.20726	6.68905	5.88411
NFASC	0.0973921	0.0797354	0.160158	0.0825962	0.194868	0.191927	0.0841653	0.311845	0.190868	0.39721
CNTN2	0.714148	0.634792	0.632735	0.519132	0.587895	0.217133	0.465515	0.392	0.867432	0.641966
TMEM81	0.429454	0.234397	0	0.182105	0	0	0	0.152788	0.258966	0.166811
RBBP5	1.64265	2.12345	2.37632	1.26479	1.66066	0.562235	1.47934	1.38413	1.17301	0.302233
DSTYK	0.9809	2.01746	2.12452	0.973909	0.86165	0.565762	1.73672	0.766047	0.692482	0.390299
TMCC2	0.241233	0.620711	0.388604	0.306877	0.455093	0.407475	1.46526	0.588507	0.342885	0.120473
NUAK2	5.47708	6.19863	5.75229	1.84434	2.38517	2.47614	6.18105	9.74296	10.9768	5.5063
KLHDC8A	0.20754	0.212393	0.51194	0.462027	0.0622889	0.0613486	0.107613	0.0553777	0	0.0604603
LEMD1	0	0	0	0	0	0	0	0	0	0
CDK18	0.346136	0.354229	0.304933	0.0550407	0.415542	0.613904	0.762774	0.0923591	0.0391358	0
MFSD4A	10.3081	6.91186	6.9033	8.84102	11.0872	5.29447	2.51526	1.14501	1.6454	1.79362
ELK4	3.33166	5.7452	4.19702	2.51839	3.51667	1.19893	1.25182	0.480997	0.888052	0.731449
SLC45A3	1.01484	1.15397	1.82782	0.430333	0.609168	0.399981	0.233871	0	0.0509969	0.0656983
NUCKS1	4.48375	8.06626	6.98532	3.33976	3.29344	2.75542	3.12025	0.881555	0.907182	0.481232
RAB29	4.46858	5.66613	3.76383	2.56498	3.40195	1.48199	3.39076	0.639796	1.03512	0.317507
SLC41A1	0.712883	0.860103	2.27411	0.715951	0.765742	0.443637	0.272366	0.0400459	0.101813	0.131164
PM20D1	0.169793	0.278021	0.239331	0.323995	0.305759	0	0.35216	0	0	0.0989277
SLC26A9	0	0	0	0	0	0	0	0	0	0
RAB7B	0	0	0.145477	0	0	0	0.160545	0	0	0
CTSE	0	0	0	0	0.102056	0	0	0	0.0768932	0
RHEX	0.3834	0.10463	0.360279	0	0.230139	0.15111	0.0662661	0	0.0577987	0
AVPR1B	0.406735	0.199798	0.687974	0.724381	0.830098	0.384737	0.548335	0	0.03679	0.379167
FAM72A	0.59325	0.628549	0.491889	0.932257	0.628418	1.32039	1.26662	1.30362	0.725996	0.853958
SRGAP2	1.57305	2.24969	1.93661	1.24119	1.5299	2.47211	4.74935	4.18673	1.40484	0.696089
IKBKE	3.87837	7.2639	6.88958	3.31169	3.82689	3.51784	3.63631	1.07739	0.768889	0.990545
RASSF5	18.9487	24.4693	26.8381	10.364	16.6491	10.3907	21.7863	25.5979	26.3716	13.9203
EIF2D	12.2894	12.5126	17.1262	17.0065	13.4998	14.8191	16.6436	37.9009	34.954	44.3815
DYRK3	0	0.0375668	0.0323389	0	0	0	0	0	0	0
MAPKAPK2	12.2074	12.7613	13.154	7.50794	9.56827	11.4517	24.2203	29.7732	29.7947	20.5145
IL10	0	0.095831	0.16499	0.148904	0.140523	0.830409	0.242772	0.249863	0.741129	0.54559
IL19	0.0643311	0.0526683	0.634743	0.327347	0.463384	0.0760648	0.400279	0	0	0
IL20	0.113905	0.652784	1.7661	0.724505	0.546981	0.673405	0.590615	0	0	0
IL24	87.2127	99.792	132.653	136.668	121.829	39.5498	37.1371	8.87471	17.1788	13.5429
FCMR	13.9505	27.7448	31.845	14.2916	17.1925	5.25505	8.0017	2.3718	3.51754	1.36667
PIGR	0.044169	0.25313	0.124516	0	0.159077	0	0	0	0.0399517	0
FCAMR	0	0	0	0	0	0.14659	0	0	0.16821	0
C1orf116	0.0346246	0.141737	0	0	0.0831348	0	0.179533	0	0.0313186	0
YOD1	0.877216	1.02939	1.31891	0.557961	0.526557	0.795199	0.545819	1.93495	0.899253	0.408879
PFKFB2	0.277219	0.400518	0.321796	0.373399	0.43069	0.192813	0.642611	3.53315	1.75525	1.04512
C4BPB	0.144837	0.118579	0.102077	0	0	0	0	0.0772933	0	0.0843873
C4BPA	0.321141	0.72303	1.35799	0.102132	0	0	0.0832581	2.31362	0.290478	0.0935544
CD55	4.57413	10.2766	11.0206	4.80392	5.68289	6.79198	14.1202	48.8772	21.0237	19.4611
CR2	0.134977	0.736709	0.824443	0.400649	0.864226	0.106397	0.419925	0.192084	0.0813928	0.68157
CR1	1.75106	2.97511	2.4682	0.838328	1.58229	5.43214	5.66249	8.62123	8.53245	6.8235
CR1L	0	0.254941	0	0.528175	0.373835	0	0.107642	0.332357	0	0
CD46	7.03318	12.9557	6.16845	6.0144	6.47332	3.9732	5.10553	9.96714	6.00822	4.55311
CD34	0.203498	0.11107	0.0956131	0	0	0	0	0.144798	0	0
LOC105372883	0.0810015	0.0994745	0	0	0	0	0.0840009	0	0.0732674	0.094389
PLXNA2	0.177884	0.291268	0.289309	0.156662	0.279261	0.226508	0.666931	1.46045	0.297044	0.414566
CAMK1G	0.072199	0	0	0	0	0	0.0748724	1.23295	0.391832	0.336527
LAMB3	0.0419994	0	0.3552	0	0.100842	0.14898	0.391992	3.04822	2.77322	1.17458
G0S2	11.8802	5.34952	22.3276	0.251884	3.09019	4.91649	47.6378	91.7183	181.605	73.8332
HSD11B1	0.974087	1.49529	0.858137	2.47831	2.63117	0.575878	0.378808	1.68945	0.330405	1.70262
TRAF3IP3	16.8738	22.7631	23.222	11.0118	15.6599	7.73531	8.93544	16.3492	9.34521	7.43738
C1orf74	66.6487	56.302	66.3202	72.8942	67.2355	35.3393	19.1832	23.5581	19.3608	21.5098
IRF6	0.29628	0.138609	0.41762	0.32306	0.101626	0.150137	0.175572	0.813149	0.459413	0.246606
DIEXF	0.581811	1.57556	0.820089	0.711666	0.940255	0.47626	0.487325	0.0716512	0.0404815	0
SYT14	0	0	0	0	0	0	0	0	0	0
SERTAD4	0	0	0	0	0	0	0	0	0	0
HHAT	0	0.024787	0	0	0.0363467	0.035798	0	0	0	0
KCNH1	0.677202	1.12734	1.36818	1.11993	1.46339	0.240216	0.397957	0.0722789	0.245017	0.0526084
RCOR3	1.85963	3.6454	3.5442	1.39941	2.20107	1.95106	1.847	1.39776	1.58731	0.701979
TRAF5	1.86442	3.14705	1.9791	0.790589	2.26591	0.734828	0.596747	0.0982681	0.104099	0.107287
RD3	0	0.0979147	0.0561924	0.152142	0.0478594	0.047137	0	0	0	0
SLC30A1	1.88977	4.7962	2.66371	1.5626	2.15526	3.79857	3.0376	3.93311	1.282	1.76168
NEK2	0	0	0.0820416	0	0	0.0688205	0	0	0	0
LPGAT1	1.89194	3.93309	2.40532	1.0854	1.78141	1.53521	3.01993	2.6726	2.39916	1.18877
INTS7	0.524704	1.2601	1.03543	0.711985	0.251967	0.537687	0.108827	0.07467	0.0949209	0.122285
DTL	0.284533	0.0665567	0.229178	0.155125	0	0	0	0	0.0735329	0
PPP2R5A	13.9588	17.0965	16.0553	12.146	13.7414	14.4582	15.7496	11.1441	12.525	11.3861
TMEM206	5.09032	3.5301	2.70119	4.87566	3.73851	4.81502	3.78832	6.77525	5.30848	10.8863
NENF	2.4111	3.12546	1.69927	0.5112	0.964855	1.18786	3.12547	0.64335	0.18174	0.234132
ATF3	0.0982367	0.402135	0.623111	0	0.294837	0.0580773	0.764057	0.314549	0.355428	0.801309
FAM71A	0.163531	0.066942	0	0	0.196322	0	0	0	0	0
BATF3	0.352454	1.44278	0	0.597817	0.705212	0.277826	0.974679	0	0.318801	0.821411
NSL1	1.88027	2.3969	1.45857	1.4769	1.46952	1.61147	1.17779	0.969752	0.993052	0.882296
TATDN3	1.71524	1.69683	1.6118	0.545497	1.63018	1.01405	1.40818	0.610235	0.517156	0.16656
SPATA45	0.376833	0.308515	0	0	0	0	0	0.4022	0	0
FLVCR1	0.707694	1.33512	0.563819	0.430564	0.480209	0.618485	0.638173	0.722493	0.333977	0.322692
VASH2	2.32658	1.75441	1.63971	2.15486	1.56806	1.20655	0.253972	0.413866	0.313819	0.87992
ANGEL2	1.21724	2.84314	1.00927	0.865325	1.0745	0.846625	1.44795	0.764225	0.291446	0.0834366
RPS6KC1	1.18784	1.62892	1.21387	0.604428	1.21212	1.4396	1.13943	0.348644	0.295466	0.207623
PROX1	0	0	0	0	0	0	0	0	0	0
SMYD2	2.82569	4.62681	4.14225	1.72541	3.12091	2.00465	2.34426	0.482545	0.306707	0.263416
PTPN14	1.76696	2.03216	2.62898	3.55007	2.40747	0.961716	0.654425	0.224513	0.469327	0.375848
CENPF	0.292899	0.359697	0.412855	0.0465753	0.263723	0.0432903	0.189841	0.039077	0	0
KCNK2	0	0	0	0	0	0	0	0	0	0
KCTD3	0.567774	0.968416	0.266768	0.481517	0.340812	0.559444	0.245333	0.100999	0.0427969	0
USH2A	0.0377785	0.085056	0.0798757	0.0720881	0.0566922	0.0670036	0.00979434	0	0.00854284	0.0330167
ESRRG	0	0	0	0	0	0	0	0	0	0
GPATCH2	0.333676	0.940962	0.914534	0.377312	0.534113	0.219187	0.269136	0.118713	0.0838379	0.0216014
SPATA17	0	0.0623936	0	0	0	0	0	0	0	0
RRP15	0.276511	0.716874	0.422234	0.117252	0.442609	0.0817364	0.215063	0	0.0833698	0.0537019
TGFB2	0	0.0260008	0.0447649	0	0.0381265	0.037551	0.0329344	0.101689	0	0
LYPLAL1	0.260226	0.268626	0.127582	0.0287859	0.162994	0.160534	0.234662	0.144909	0.0716371	0.0791046
ZC3H11B	0	0.0498113	0	0	0	0.143878	0.0630945	0.129874	0.110065	0
SLC30A10	0	0	0	0	0	0	0	0	0	0
EPRS	2.68933	6.20217	4.80516	2.36107	4.86562	2.06019	1.64978	0.36385	0.411136	0.264829
BPNT1	0.200291	0.942883	0.917539	0.318493	0.420794	0.118412	0.207708	0.0534436	0.317043	0
IARS2	3.54599	5.36637	3.938	3.89579	5.03103	2.92223	2.50724	0.630782	0.631763	0.813889
RAB3GAP2	2.80982	4.85643	2.82374	1.78721	2.71733	2.30716	1.86164	0.555364	0.588318	0.636652
MARK1	0.022918	0	0	0	0	0	0	0	0	0.0267057
C1orf115	0.128316	0.420212	0.361734	0	0.308091	0.30344	0.399202	0.0684769	0.116064	0
MARC2	0	0.0470774	0	0	0	0	0	0.0613731	0	0.134012
MARC1	0.544651	1.05397	1.675	0.503899	0.356653	3.80541	3.85104	3.80497	4.74733	2.0194
HLX	2.76102	2.26046	5.54283	1.80939	1.10488	5.44102	15.3575	13.4842	18.4656	17.9391
DUSP10	0.452916	1.13095	0.702245	0.345697	0.73404	0.42842	0.328781	0.314213	0.471121	0.290274
HHIPL2	0.0436233	0.0714293	0	0	0.0523706	0	0	0	0	0
TAF1A	0.639455	0.916169	0.394336	0	0.431818	0	0.124337	0.0426563	0.2892	0.139714
MIA3	12.9616	13.3946	13.9695	15.1603	16.6423	8.01396	4.523	3.69348	3.81541	3.38823
AIDA	9.72673	7.96333	10.0857	9.31572	9.26116	10.1789	5.91301	4.7731	5.9159	7.36079
BROX	2.31746	4.54112	1.71361	1.73985	2.0068	2.82999	2.71845	3.04114	2.40546	1.06248
FAM177B	0.583741	0.983937	0.774409	0.655225	0.948131	0.446609	0.284874	0.146597	0.279532	0.320103
DISP1	0.284416	0.388089	0.367489	0.180906	0.256085	0.308268	0.098316	0.101187	0	0.138093
TLR5	4.58393	6.48756	3.05532	10.8489	4.39394	7.43677	5.74863	1.59291	2.28205	1.82192
SUSD4	0.0479692	0.431999	0.338073	0.366135	0.172764	0.113437	0.0497454	0	0	0
CCDC185	0	0	0	0	0	0	0	0	0	0
CAPN8	0.0501123	0	0	0	0	0	0	0	0	0
CAPN2	16.6176	18.6131	19.2274	14.1902	15.9834	17.0572	17.4704	4.22458	3.55062	3.35441
TP53BP2	3.95008	6.59349	5.24347	5.02496	5.24858	3.49158	3.65887	1.96473	1.83849	1.65348
FBXO28	1.43419	2.11925	1.52849	1.20147	1.46981	0.78585	0.798062	0.560025	0.601166	0.163047
DEGS1	3.42441	4.07794	4.05895	2.17813	1.77523	4.14103	2.66341	1.91053	3.09744	1.72312
NVL	1.61006	2.57357	0.81052	1.31669	1.01248	0.634577	0.516806	0.0818308	0.277397	0.536047
CNIH4	1.20327	2.42996	1.1307	0.816371	1.15563	0.569094	2.24608	1.28427	2.10419	1.49561
WDR26	7.39997	10.019	8.46583	4.74594	5.88152	7.1985	12.6695	15.0961	12.3485	8.76632
CNIH3	6.94865	5.95766	2.39077	5.35938	5.25479	6.85749	12.3693	15.5336	9.74946	13.8352
DNAH14	0.740582	0.379862	0.767191	0.556184	0.814099	0.706858	0.638462	1.11423	1.09762	1.66358
LBR	4.31928	7.75909	3.9603	2.61395	3.8261	3.61959	5.17502	7.42978	7.47237	4.20244
ENAH	0.251553	0.195651	0.159559	0.304005	0.0905983	0.0743589	0.0521736	0	0.045507	0
SRP9	5.88511	12.3345	5.309	7.78601	11.0217	4.45345	4.39418	3.51751	3.19391	4.66328
EPHX1	39.2595	49.3632	56.017	55.8664	57.6376	28.7635	22.3132	7.88346	16.5573	15.6236
TMEM63A	9.05657	20.5836	16.2158	8.27379	12.7616	5.99507	5.36681	3.09767	3.13124	2.15957
LEFTY1	0.234536	0.192016	1.32235	1.79014	1.83017	0.138657	0.608051	0	0.106071	0
PYCR2	7.21366	11.1065	7.7398	4.10894	5.94576	5.7287	7.92739	2.06846	3.01898	1.25461
LEFTY2	0	0	0	0	0	0	0	0	0	0
SDE2	2.09274	2.68683	2.34644	1.02858	1.88428	2.2495	1.82497	1.9798	2.02199	0.942195
H3F3A	73.0751	92.7538	59.9794	32.6617	47.205	75.5766	120.281	133.951	152.333	85.9894
ACBD3	3.47659	5.51745	7.68987	3.40202	2.69686	2.5929	4.77012	2.05511	2.56409	1.62047
MIXL1	0.469649	0.230703	0.926787	0.477959	0.563822	0.333186	0.0974079	0.100253	0	0
LIN9	0.52966	0.317999	0.0497719	0.359355	0.127173	0.292258	0	0.0376876	0	0
PARP1	9.04342	10.5378	13.2192	4.62607	9.01861	4.9787	5.45826	1.32782	1.47152	0.446056
STUM	0.6881	0.704189	1.42022	1.50059	1.62265	1.30758	0.942945	0.236064	0.489028	0.0572733
ITPKB	6.51689	10.0225	9.58841	5.2516	6.59243	2.39455	4.18686	2.24463	2.78293	1.14968
PSEN2	0.389354	0.492639	0.598704	0	0.297454	0.376667	0.440478	0.0755572	0	0
COQ8A	2.86414	4.42923	5.68189	2.63143	2.22863	2.19498	6.32542	1.81152	1.63116	0.86528
LOC105379282	0.410869	1.1493	0.434354	0.261337	0.452151	0.323873	0.248548	0.0730879	0.185819	0.0398979
CDC42BPA	0.290347	0.369769	0.272838	0.123119	0.309837	0.267015	0.284371	0.0860812	0.0291805	0
ZNF678	0.554543	1.01279	0.0901907	0.21706	0.332869	0.252188	0.176947	0.0227643	0.0578763	0.0248537
SNAP47	5.51243	6.4902	7.69601	7.71371	6.52323	7.20069	6.04321	0.3362	0.759786	0.642349
JMJD4	3.48237	4.18928	4.30751	5.15325	5.03384	2.52094	4.05352	0.227559	0.899962	0.248444
LOC105373289	0.100781	0	0.28411	0	0	0	0	0.107565	0	0
PRSS38	0.145223	0.951157	0.204698	0.554222	0	0	0	0	0	0
WNT9A	0	0.0334351	0.0575644	0	0	0	0	0	0	0
LOC101060022	0	0.286228	0	0	0	0	0	0	0	0.325914
WNT3A	0.549215	0.0408769	0.351883	0.317576	0.299701	0.177106	0.621329	0.0532897	0.180646	0.0581806
LOC100506571	0.541616	0.536777	0.441987	0.181316	0.307999	0.471877	0.384302	0	0.077353	0.0332175
ARF1	20.0971	32.7066	27.752	16.6282	19.6154	24.9219	36.2604	21.1012	25.2722	17.802
C1orf35	5.44455	5.6203	8.008	4.81816	3.55232	5.87781	5.27792	1.51593	2.24823	1.9309
MRPL55	1.24877	2.20204	2.16639	2.44397	1.72981	1.98765	3.43676	10.4063	14.9881	12.8726
GUK1	12.8402	13.9815	11.2213	7.02375	12.0236	11.8421	10.5194	7.53753	9.17524	4.78797
GJC2	0.320332	0.196693	0	0.4075	0.769128	1.04159	0.49829	0.512843	0.144873	0.279956
IBA57	0.991474	1.14829	0.988495	0.55373	0.725782	0.486082	0.677099	0.361342	0.568707	0.197253
OBSCN	1.91343	3.81541	3.92743	2.25845	2.84179	1.18953	1.17114	0.252648	0.481751	0.270089
LOC101927401	1.6947	3.17133	2.52525	2.21745	4.35967	1.43129	0.401702	0	0.437967	0.22569
TRIM11	4.5989	6.25593	6.48235	4.95029	3.14276	2.67703	5.72303	3.62473	3.77581	1.56647
TRIM17	4.25731	4.22359	6.91865	5.98924	5.95279	3.90862	4.62272	1.55027	1.76685	3.09329
HIST3H3	0	0	0	0	0	0	0	0	0	0
HIST3H2A	0	0	0	0	0	0	0	0	0	0
HIST3H2BB	0	0	0	0	0	0	0	0	0	0
RNF187	0.060861	0.149482	0.171573	0.0774224	0.219194	0	0.189344	0	0	0.0709198
BTNL10	0	0.0446152	0	0.0693239	0.065422	0.193303	0	0	0	0
RHOU	0	0	0	0	0	0	0	0	0	0
LOC105373132	0	0	0	0	0	0	0	0	0	0
RAB4A	1.88416	3.18799	1.9476	1.43813	2.26197	2.07931	1.49802	0.335167	0.284044	0.805042
SPHAR	0	0	0	0	0	0	0	0	0	0
CCSAP	8.56574	7.15979	8.74808	10.864	10.9607	7.09573	3.48402	2.62774	3.10843	3.2873
ACTA1	0	0	0	0	0	0	0	0	0.11552	0
NUP133	1.96292	2.65351	2.25207	1.50986	1.58928	1.51132	1.04147	0.341056	0.619361	0.106388
ABCB10	1.29945	2.21173	1.34963	0.913531	1.19054	0.566066	1.31211	0.291985	0.0927931	0.318783
TAF5L	0.621275	1.10574	1.21839	0.515436	1.03771	0.79847	0.560244	0.115321	0.17103	0.157382
URB2	0.875439	1.57129	0.427144	0.599665	0.565913	0.318497	0.41901	0.107812	0.121823	0.0784714
GALNT2	3.06185	2.78273	3.52392	0.964826	1.71987	3.05568	5.62219	0.989384	0.914698	0.360063
PGBD5	0.0401088	0.0328373	0.0565352	0.102046	0.0481514	0.0474245	0	0	0	0
COG2	1.80371	2.58423	3.178	0.901421	2.47472	1.37102	1.33607	0.962562	0.233069	0.300259
AGT	0	0	0	0	0	0	0	0	0	0
CAPN9	0	0	0	0	0	0	0	0	0	0
C1orf198	0.693215	1.06414	1.2214	0.606273	0.572149	0.665969	1.61749	0.092485	0.274324	0
TTC13	2.38073	3.85343	3.2786	1.07915	1.97111	1.06775	1.61755	0.525723	0.51979	0.510199
ARV1	2.36333	1.84692	3.17979	0.409968	1.54757	3.68351	1.78243	0.458621	0.291501	0.375535
FAM89A	0	1.14633	0.179418	0.161925	0.305623	1.20404	0.132001	0	0	0.148326
TRIM67	0.157455	0.193363	0.11097	0.175263	0.189027	0.0465434	0.122464	0	0.0890129	0.344021
LOC149373	0	0	0	0	0	0	0	0	0	0
C1orf131	2.11277	2.37839	1.11677	1.17587	0.951157	0.624532	0.410813	1.1275	0.71664	0
GNPAT	3.5132	2.98908	3.49554	2.71658	2.56368	1.95482	1.85737	0.882283	0.747708	0.160543
EXOC8	2.63285	4.00746	2.92708	1.83975	2.7156	2.01692	3.80709	5.38269	3.45479	1.98771
SPRTN	4.52308	2.96246	3.10459	2.70183	3.49411	2.51127	3.71167	15.826	18.2148	22.3658
EGLN1	5.50625	4.57397	5.33826	3.38271	3.99846	3.84282	9.13623	7.99834	8.77055	6.72929
TSNAX	0.935399	1.82618	0.912798	0.457669	0.9502	0.7657	0.970036	1.15196	0.325418	0
DISC1	0.171511	0.198924	0.282045	0.181819	0.137268	0.168995	0.177862	0.0762736	0.0904954	0.0666192
SIPA1L2	0.64673	0.948654	1.32941	0.479918	0.258804	1.87986	4.41529	10.5841	7.40974	3.95649
MAP10	0.139818	0.372028	0.394161	0.311265	0.251782	0.371972	0.217494	0	0.0316171	0
NTPCR	1.05997	2.60342	2.98816	0.599294	0.424172	1.11405	0.854951	0.377109	0.639177	0.13724
PCNX2	1.73947	3.12929	3.67778	1.25198	2.36303	1.4343	1.11555	0.0977137	0.414047	0.0800114
MAP3K21	0.0975665	0.239635	0.0916829	0.041372	0.195217	0.153816	0.269811	0.138846	0	0.0757945
KCNK1	0	0	0.282914	0	0	0	0	0	0	0
SLC35F3	0.219296	0.538615	0.23183	0.0697425	0	0.0648235	0	0	0	0
COA6	1.19547	1.71279	1.47443	1.71088	1.25579	1.23683	1.08477	0	0.405497	0.696526
TARBP1	1.36949	2.82605	1.63948	1.26485	1.14861	0.976	0.953283	0.120138	0.0678754	0.174885
IRF2BP2	13.4942	18.3126	16.8304	9.31139	12.6164	14.6017	17.5136	6.76486	7.39744	3.28785
TOMM20	2.87114	5.53087	3.33282	2.6498	2.83859	2.13008	2.39364	1.08156	0.407373	0.131203
RBM34	3.64599	4.69977	5.13918	2.66446	4.65646	1.37585	3.781	3.72583	3.4382	3.52542
ARID4B	6.72598	9.64207	9.29019	2.61154	5.99925	3.19388	7.61932	10.3213	10.8237	6.83037
GGPS1	0.962369	2.04853	0.904335	0.408083	1.0013	0.45516	0.266135	0.205431	1.74096	0.822378
TBCE	0.428874	0.0702243	0.120903	0.545579	0.308923	0.811358	0.088951	0	0	0
B3GALNT2	0.117939	0.0965571	0.04156	0.037508	0.0353969	0.244038	0.0305765	0	0.0266695	0
GNG4	0	0	0	0	0	0.0415971	0	0	0	0
LYST	5.64908	11.0421	5.13845	3.26865	3.80851	4.65039	5.50234	6.19767	5.19361	2.62661
NID1	0.356528	0.557247	1.09645	0.453545	0.155643	1.30299	1.34447	0.449715	0.0586338	0.0377684
GPR137B	7.5889	6.35709	6.80068	8.82285	8.7486	9.03251	3.57013	1.39466	2.56843	2.40112
ERO1B	6.80332	5.30558	3.34823	8.56662	7.7799	10.8801	4.95063	1.25534	1.56451	1.37056
EDARADD	0.063201	0.931374	0.267254	0.0803992	0.606992	0.149457	0.131083	0.134911	0	0
LGALS8	15.925	15.1742	16.7135	17.2319	17.1143	12.7951	7.83948	2.15022	2.7594	2.48171
HEATR1	26.8576	25.3005	23.918	31.3069	28.5195	34.6263	17.5503	8.94748	11.3842	12.99
ACTN2	0	0	0	0	0	0	0	0	0	0
MTR	2.06629	4.18185	3.54164	1.15657	2.10357	0.899088	1.85138	0.335219	0.702744	0.269673
MT1HL1	0	0	0	0	0	0	0	0	0	0
RYR2	0.0800205	0.168463	0.128906	0.218133	0.0686186	0.770444	0.331934	0	0.1034	0
ZP4	0	0	0	0	0	0	0	0	0	0
CHRM3	0.0278307	0	0.0130762	0.0472053	0.0222742	0.0219379	0.00962042	0	0	0
FMN2	0	0	0	0	0	0	0	0	0	0
GREM2	0.123389	0.0336731	0	0.0523219	0.098754	0	0.127958	0	0	0
RGS7	0.0298027	0.0731988	0	0	0.0357786	0	0	0.0318089	0.0808712	0.0694566
FH	1.98788	1.75769	1.34496	0.505764	2.00465	1.31626	0.247379	0	0.143846	0
KMO	8.05226	7.59448	5.40261	8.35864	8.08151	10.6254	3.60738	1.40947	2.33069	2.02675
OPN3	6.08545	8.18503	3.06347	7.37278	7.74056	4.36864	1.72795	1.00519	1.3761	1.35071
CHML	0.620572	1.92181	0.874724	0.5835	0.842183	0.350929	0.531629	0.230381	0.0732155	0.0943222
WDR64	0.0343687	0.112551	0	0.043721	0	0	0	0	0.0310871	0
EXO1	0.198829	0	0.490453	0	0	0	0.103096	0.0530535	0	0
BECN2	0	0	0	0	0	0	0	0	0	0
MAP1LC3C	0	0	0	0	0	0	0	0	0	0
PLD5	0	0.0130101	0	0	0.0572327	0	0	0	0	0
CEP170	0.0376833	0.231386	0.0265581	0.0239688	0.113099	0.178226	0.273551	0.06033	0.0681705	0.0439114
SDCCAG8	0.269566	0.275869	0.265976	0.977321	0.582514	0.270923	0.237616	0.0143856	0.0365741	0.0785296
AKT3	0.336371	0.23867	0.094826	0.427904	0.430741	0.132574	0.255806	0	0	0.0522619
ZBTB18	4.16734	6.01244	5.70974	3.63309	3.60353	2.68769	5.86293	8.6469	9.77944	5.90881
C1orf100	0.721212	0.726721	2.26776	1.41149	2.33108	1.11515	0.747918	0.651337	0.351266	0.969705
ADSS	3.18197	4.53919	4.28127	4.17051	4.05154	3.1923	4.19975	1.13206	1.5699	0.786519
CATSPERE	0.138197	0.311143	0.535686	0.219754	0	0.44936	0.107486	0.036875	0.0312505	0
DESI2	0.46371	1.24016	0.522896	0.589894	0.66803	0.657946	0.384704	0.06599	0.223698	0.0720466
[truncated: 20,921 more rows]
