# Supplementary material for: FKBP5-CCL5 interaction promotes neuroinflammation and neuronal apoptosis in ischemic stroke by regulating the MAPK pathway and enhancing NET formation
Source: Front Immunol. 2025 Sep 30;16:1609989. doi: 10.3389/fimmu.2025.1609989 (PMC12518073; doi:10.3389/fimmu.2025.1609989)
Supplement: Supplementary file 5 [file Table3.xlsx]

## Sheet: KEGG enriched signaling pathway
ID	Description	GeneRatio	BgRatio	pvalue	padj	Count	geneID
map05152	Tuberculosis	49/972	179/7908	2.77e-08	4.78e-06	49	ITGAM/FCGR1A/CEBPB/CR1/IFNGR1/CLEC4E/TCIRG1/ATP6V0C/TLR2/ITGAX/FCGR2A/TNFRSF1A/MAPK14/MYD88/TLR4/ATP6V0D1/PLK3/ATP6V0B/IL1B/FCER1G/NOD2/MAPK3/IFNGR2/CTSD/BCL10/IL10RB/FADD/APAF1/RAB7A/TLR1/RAB5B/FCGR3B/BID/CLEC7A/CD14/CAMK2G/MAPK13/RAF1/LSP1/IL10/CREBBP/ATP6AP1/FCGR3A/CASP9/TLR6/TIRAP/LAMP2/IL1A/CAMK2B
map04657	IL-17 signaling pathway	29/972	94/7908	1.4e-06	0.000161167	29	S100A9/NFKBIA/S100A8/JUN/CEBPB/IL17RA/MMP9/CXCL6/FOS/MAPK14/CXCL1/CCL20/JUND/IL1B/MAPK3/IKBKG/FADD/TNFAIP3/FOSL1/GSK3B/CXCL8/FOSB/IL17RC/S100A7A/MAPK13/CXCL2/LCN2/IL17C/IKBKB
map04668	TNF signaling pathway	32/972	112/7908	2.65e-06	0.000228266	32	NFKBIA/JUN/CEBPB/BCL3/SOCS3/MMP9/CXCL6/TNFRSF1A/FOS/JUNB/MAPK14/ICAM1/CXCL1/CCL20/MAP2K3/IL1B/NOD2/MAPK3/CREB5/CFLAR/IKBKG/IL18R1/CREB3/FADD/TNFAIP3/EDN1/MAPK13/CXCL2/FAS/MAP2K4/MLKL/IKBKB
map04010	MAPK signaling pathway	54/972	294/7908	5.27e-06	0.000264907	54	JUN/DUSP1/HSPA6/RASGRP4/MAP3K11/TNFRSF1A/FOS/MAPK14/JUND/MYD88/GADD45A/MAPKAPK2/GADD45B/IL1RAP/MAP2K3/CACNA1A/VEGFA/IL1B/ARRB2/NFKB2/MKNK1/MAPK3/DDIT3/IKBKG/IGF1R/PAK1/IL1R1/RAPGEF2/SOS2/MKNK2/RAP1A/FLT3/EREG/RELB/CD14/CACNA1E/CRK/MAP4K4/AREG/MAPK13/RAF1/GADD45G/FAS/MAP2K4/FGFR1/VEGFB/PTPN7/ERBB2/FLT1/IKBKB/TGFA/EFNA1/STK3/IL1A
map04217	Necroptosis	40/972	159/7908	5.37e-06	0.000264907	40	HIST2H2AB/IFNGR1/PYGL/H2AFY/GLUL/TNFRSF1A/TLR4/IL1B/CHMP2A/CFLAR/FTH1/HIST2H2AC/IFNGR2/IFNAR1/FTL/FADD/STAT3/SPATA2L/PYCARD/NLRP3/SPATA2/TNFAIP3/HIST2H2AA4/JAK3/BID/CHMP1B/CHMP3/STAT5B/CAMK2G/HIST1H2AC/STAT6/HIST2H2AA3/FAS/MLKL/CHMP2B/PYGM/IL1A/RNF103-CHMP3/TNFSF10/CAMK2B
map05134	Legionellosis	20/972	57/7908	7.02e-06	0.000275757	20	ITGAM/NFKBIA/CR1/HSPA6/TLR2/CXCL1/MYD88/TLR4/IL1B/NFKB2/BCL2L13/APAF1/PYCARD/CXCL8/CD14/CXCL2/RAB1A/VCP/CASP9/CLK1
map05140	Leishmaniasis	24/972	76/7908	7.19e-06	0.000275757	24	ITGAM/FCGR1A/NFKBIA/JUN/CR1/IFNGR1/TLR2/FCGR2A/FOS/NCF2/MAPK14/CYBA/MYD88/TLR4/IL1B/MAPK3/IFNGR2/NCF4/NCF1/FCGR3B/MAPK13/IL10/FCGR3A/IL1A
map05130	Pathogenic Escherichia coli infection	43/972	192/7908	5.33e-05	0.00183812	43	NFKBIA/JUN/BAIAP2/FCGR2A/TNFRSF1A/FOS/SEC24A/MAPK14/TUBA4A/MYD88/TLR4/IL1B/MYO1F/MAPK3/MYH10/IKBKG/TUBB4B/PAK1/FADD/TUBA1A/LPAR2/CASP4/PYCARD/IL1R1/NLRP3/ARHGEF11/HCLS1/BAIAP2L1/CXCL8/CYTH4/ARPC5L/MAPK13/CLDN9/CLDN6/ARPC5/FAS/RAB1A/CASP9/ROCK1/IKBKB/TIRAP/TNFSF10/MYH11
map05133	Pertussis	22/972	76/7908	7.67e-05	0.00225385	22	ITGAM/JUN/CXCL6/FOS/MAPK14/MYD88/TLR4/IL1B/MAPK3/PYCARD/NLRP3/CXCL8/ITGA5/CD14/C1R/MAPK13/SERPING1/IL10/GNAI3/TIRAP/LY96/IL1A
map05167	Kaposi sarcoma-associated herpesvirus infection	42/972	189/7908	7.84e-05	0.00225385	42	NFKBIA/JUN/RCAN1/IFNGR1/HCK/TNFRSF1A/PREX1/FOS/MAPK14/ICAM1/CXCL1/GABARAPL1/MAPKAPK2/GNB2/LYN/VEGFA/MAPK3/CCR1/E2F3/IKBKG/IFNAR1/FADD/ZFP36/STAT3/UBC/GABARAP/BID/GNG10/GNG5/GSK3B/CXCL8/HIF1A/MAPK13/RAF1/CXCL2/FAS/MAP2K4/CREBBP/CASP9/HLA-A/IKBKB/GABARAPL2
map04140	Autophagy - animal	33/972	137/7908	8.91e-05	0.00236374	33	IRS2/CAMKK2/DAPK2/C9orf72/RRAGD/ULK1/TP53INP2/GABARAPL1/ATG16L2/NRBF2/PRKCD/MTMR3/MAPK3/CFLAR/VMP1/ATG2A/CTSD/IGF1R/RHEB/RAB7A/RAB33B/GABARAP/HIF1A/TANK/SH3GLB1/RAF1/DDIT4/PPP2CA/RAB1A/LAMP2/GABARAPL2/ERN1/PRKCQ
map05161	Hepatitis B	37/972	161/7908	9.9e-05	0.00244061	37	NFKBIA/JUN/MMP9/TLR2/FOS/MAPK14/MYD88/TLR4/MAP2K3/MAPK3/CREB5/E2F3/IKBKG/IFNAR1/CREB3/FADD/STAT3/APAF1/JAK3/SOS2/BID/CXCL8/STAT5B/SLC10A1/YWHAZ/MAPK13/STAT6/RAF1/FAS/MAP2K4/CREBBP/ATP6AP1/CDK2/CASP9/IKBKB/TIRAP/IFIH1
map04145	Phagosome	35/972	151/7908	0.000126455	0.00290846	35	ITGAM/FCGR1A/TCIRG1/ATP6V0C/TLR2/FCGR2A/NCF2/CYBA/TUBA4A/TLR4/ATP6V0D1/ATP6V0B/NCF4/NCF1/TUBB4B/TUBA1A/RAB7A/RAB5B/THBS3/FCGR3B/ITGA5/CLEC7A/CD14/C1R/ATP6AP1/DYNC1LI1/FCGR3A/ATP6V1B2/TLR6/ATP6V0E1/HLA-A/LAMP2/CANX/THBS1/SEC61A2
map05142	Chagas disease	26/972	102/7908	0.000184897	0.00398684	26	NFKBIA/JUN/IFNGR1/TLR2/TNFRSF1A/FOS/MAPK14/MYD88/TLR4/IL1B/GNA15/MAPK3/CFLAR/IFNGR2/IKBKG/FADD/CXCL8/GNAQ/MAPK13/FAS/MAP2K4/PPP2CA/IL10/GNAI3/TLR6/IKBKB
map04068	FoxO signaling pathway	31/972	131/7908	0.000203666	0.00413322	31	IRS2/BCL6/FOXO3/MAPK14/GABARAPL1/GADD45A/PLK2/GADD45B/PLK3/MAPK3/CCNG2/IGF1R/CDKN2D/STAT3/SOD2/MDM2/GABARAP/SOS2/S1PR4/HOMER3/SGK1/MAPK13/RAF1/GADD45G/IL10/CREBBP/CDK2/IKBKB/GABARAPL2/TNFSF10/LOC400927-CSNK1E
map04625	C-type lectin receptor signaling pathway	26/972	104/7908	0.000258708	0.00495857	26	NFKBIA/JUN/BCL3/CLEC4E/CLEC4D/MAPK14/MAPKAPK2/PLK3/PRKCD/IL1B/FCER1G/NFKB2/MAPK3/IKBKG/BCL10/PAK1/PYCARD/NLRP3/MDM2/CLEC7A/RELB/MAPK13/RAF1/LSP1/IL10/IKBKB
map04115	p53 signaling pathway	20/972	73/7908	0.000361992	0.00657302	20	BBC3/GADD45A/GADD45B/CCND3/COP1/CCNG2/APAF1/MDM2/SHISA5/BID/CD82/RCHY1/GTSE1/GADD45G/FAS/CDK2/CASP9/PMAIP1/THBS1/PPM1D
map05135	Yersinia infection	30/972	130/7908	0.000407102	0.0070225	30	NFKBIA/JUN/BAIAP2/FCGR2A/FOS/MAPK14/MYD88/TLR4/MEFV/MAP2K3/IL1B/MAPK3/RHOG/SKAP2/IKBKG/WAS/PYCARD/NLRP3/GSK3B/PXN/CXCL8/ITGA5/GNAQ/CRK/ACTR3/MAPK13/MAP2K4/IL10/ROCK1/IKBKB
map05323	Rheumatoid arthritis	23/972	93/7908	0.000677784	0.0107492	23	JUN/TCIRG1/ATP6V0C/TLR2/CXCL6/FOS/ICAM1/CXCL1/CCL20/TLR4/ATP6V0D1/VEGFA/ATP6V0B/IL1B/TNFSF13/TNFSF13B/CXCL8/CXCL2/ATP6AP1/ATP6V1B2/ATP6V0E1/FLT1/IL1A
map04062	Chemokine signaling pathway	39/972	189/7908	0.000685456	0.0107492	39	NFKBIA/FOXO3/CXCL16/HCK/FGR/CXCL6/PREX1/CXCL1/CCL20/GNB2/LYN/PRKCD/ARRB2/MAPK3/CCR1/NCF1/IKBKG/PAK1/WAS/STAT3/CXCR1/CXCR2/JAK3/SOS2/GNG10/GNG5/GSK3B/PXN/CXCL8/RAP1A/CXCR4/CRK/STAT5B/RAF1/CXCL2/GNAI3/ROCK1/IKBKB/PRKCZ
map04210	Apoptosis	30/972	135/7908	0.000795729	0.0119359	30	NFKBIA/JUN/BBC3/TNFRSF1A/FOS/BCL2A1/TUBA4A/GADD45A/GADD45B/MCL1/LMNB1/CSF2RB/MAPK3/CFLAR/DDIT3/CTSD/IKBKG/FADD/TUBA1A/APAF1/BID/PARP2/RAF1/GADD45G/FAS/CASP9/PMAIP1/IKBKB/TNFSF10/ERN1
map05202	Transcriptional misregulation in cancer	39/972	192/7908	0.000942426	0.0135474	39	IL1R2/ITGAM/FCGR1A/BCL6/CEBPB/SPI1/MMP9/RARA/CEBPA/ZBTB16/CDK14/BCL2A1/TFE3/GADD45A/H3F3A/GADD45B/RXRA/NFKBIZ/DDIT3/MLLT1/IGF1R/H3F3B/TMPRSS2/LMO2/PPARG/MDM2/CXCL8/FLT3/NR4A3/NUPR1/CD14/REL/GADD45G/ETV7/KDM6A/FLT1/JMJD1C/HDAC1/HIST2H3D
map04621	NOD-like receptor signaling pathway	37/972	180/7908	0.00100297	0.0138409	37	NFKBIA/JUN/NLRP6/NLRP12/NAMPT/MAPK14/CYBA/CXCL1/GABARAPL1/MYD88/TLR4/MEFV/PRKCD/IL1B/NOD2/MAPK3/TRPM2/IKBKG/IFNAR1/FADD/CASP4/PYCARD/NLRP3/TNFAIP3/GABARAP/CXCL8/TANK/CARD16/ANTXR1/MAPK13/MFN2/CXCL2/CASP5/RNASEL/NLRX1/IKBKB/GABARAPL2
map05169	Epstein-Barr virus infection	40/972	201/7908	0.00123331	0.0163651	40	NFKBIA/JUN/VIM/SAP30/TLR2/MAPK14/ICAM1/MYD88/GADD45A/GADD45B/CCND3/LYN/MAP2K3/NFKB2/RBPJ/E2F3/IKBKG/IFNAR1/FADD/STAT3/APAF1/TNFAIP3/MDM2/JAK3/ADRM1/BID/RELB/NFKBIE/MAPK13/GADD45G/FAS/MAP2K4/CDK2/CD58/ISG15/CASP9/HLA-A/IKBKB/HDAC1/CIR1
map04066	HIF-1 signaling pathway	25/972	109/7908	0.00131677	0.0166249	25	IFNGR1/HK3/PFKFB3/LTBR/TLR4/HK2/VEGFA/MKNK1/MAPK3/EGLN2/IFNGR2/IL6R/IGF1R/EGLN1/STAT3/MKNK2/EDN1/HIF1A/TIMP1/CAMK2G/CREBBP/ERBB2/FLT1/CAMK2B/ELOC
map05131	Shigellosis	46/972	241/7908	0.00138222	0.0166249	46	NFKBIA/JUN/HK3/FOXO3/UBE2D1/TNFRSF1A/MAPK14/RRAGD/GABARAPL1/MYD88/TLR4/TNIP1/H3F3A/HK2/PRKCD/IL1B/MAPK3/ACTN1/UBE2D3/IKBKG/H3F3B/BCL10/CASP4/PYCARD/IL1R1/NLRP3/UBC/MDM2/GABARAP/HCLS1/GSK3B/PXN/CXCL8/ITGA5/CYTH4/CD14/CRK/ARPC5L/MAPK13/ARPC5/MYLPF/ROCK1/IKBKB/HIST2H3D/GABARAPL2/PRKCQ
map04142	Lysosome	28/972	128/7908	0.00151166	0.0173841	28	SLC11A1/CD63/TCIRG1/ATP6V0C/IGF2R/ARSG/GAA/SORT1/ATP6V0D1/GNS/ATP6V0B/TPP1/GALC/NAPSA/ASAH1/CTSD/LAPTM5/LAPTM4A/HYAL1/LITAF/LGMN/MCOLN1/HYAL2/IDS/CLTCL1/ATP6AP1/LAMP2/AP3S2
map05145	Toxoplasmosis	25/972	112/7908	0.00197154	0.0219414	25	NFKBIA/IFNGR1/HSPA6/TLR2/TNFRSF1A/MAPK14/MYD88/TLR4/MAP2K3/MAPK3/IFNGR2/IKBKG/IL10RB/STAT3/LAMB3/PPIF/ALOX5/SOCS1/MAPK13/IL10/GNAI3/CASP9/IKBKB/LY96/LAMC2
map05144	Malaria	14/972	50/7908	0.00214208	0.0230943	14	CR1/HBB/TLR2/HBA1/HBA2/ICAM1/MYD88/TLR4/IL1B/THBS3/CXCL8/SDC2/IL10/THBS1
map04659	Th17 cell differentiation	24/972	107/7908	0.00224426	0.0234627	24	NFKBIA/JUN/IFNGR1/RARA/FOS/MAPK14/IL1RAP/RXRA/IL1B/MAPK3/IFNGR2/IL6R/IL4R/IKBKG/STAT3/IL1R1/JAK3/HIF1A/NFKBIE/STAT5B/MAPK13/STAT6/IKBKB/PRKCQ
map00500	Starch and sucrose metabolism	11/972	35/7908	0.00231621	0.0235027	11	HK3/PYGL/MGAM/GBE1/GAA/HK2/GYS1/PGM1/GYG1/PGM2/PYGM
map05164	Influenza A	34/972	170/7908	0.00254806	0.0251166	34	NFKBIA/IFNGR1/SOCS3/TRIM25/TNFRSF1A/ICAM1/MYD88/TLR4/CCND3/IL1B/MAPK3/IFNGR2/IKBKG/IFNAR1/FADD/TMPRSS2/APAF1/PYCARD/NLRP3/BID/PABPN1/CXCL8/RAF1/FAS/CREBBP/RNASEL/CASP9/NLRX1/IKBKB/ADAR/RSAD2/IL1A/TNFSF10/IFIH1
map05219	Bladder cancer	12/972	41/7908	0.00291345	0.0279206	12	MMP9/DAPK2/TYMP/VEGFA/MAPK3/E2F3/HBEGF/MDM2/CXCL8/RAF1/ERBB2/THBS1
map00770	Pantothenate and CoA biosynthesis	8/972	22/7908	0.00331077	0.0301405	8	PANK2/VNN1/VNN3/VNN2/BCAT1/PPCDC/UPB1/ALDH2
map04620	Toll-like receptor signaling pathway	23/972	104/7908	0.00331983	0.0301405	23	NFKBIA/JUN/TLR2/FOS/MAPK14/MYD88/TLR4/MAP2K3/IL1B/MAPK3/IKBKG/IFNAR1/FADD/TLR1/TLR8/CXCL8/CD14/MAPK13/MAP2K4/TLR6/IKBKB/TIRAP/LY96
map05211	Renal cell carcinoma	17/972	69/7908	0.00340925	0.0301587	17	JUN/TFE3/VEGFA/MAPK3/EGLN2/EGLN1/PAK1/SOS2/RAP1A/HIF1A/CRK/RAF1/FLCN/CREBBP/TGFA/GAB1/ELOC
map05132	Salmonella infection	40/972	213/7908	0.00372449	0.031809	40	NFKBIA/JUN/TLR2/TNFRSF1A/FOS/MAPK14/MYD88/TLR4/VPS18/RHOB/MAP2K3/IL1B/MAPK3/RHOG/STX10/IKBKG/PAK1/FADD/CASP4/PYCARD/RAB7A/NLRP3/RAB5B/CXCL8/CYTH4/CD14/ARPC5L/MAPK13/RAF1/ARPC5/MYLPF/MAP2K4/CASP5/MLKL/DYNC1LI1/TLR6/IKBKB/TIRAP/LY96/TNFSF10
map04666	Fc gamma R-mediated phagocytosis	21/972	93/7908	0.0037802	0.031809	21	FCGR1A/HCK/FCGR2A/VASP/GAB2/MARCKS/LYN/PRKCD/MAPK3/GSN/ASAP1/NCF1/PAK1/WAS/FCGR3B/PLD1/CRK/ARPC5L/RAF1/ARPC5/FCGR3A
map05162	Measles	28/972	138/7908	0.00475591	0.0381578	28	NFKBIA/JUN/HSPA6/BBC3/TLR2/FOS/MYD88/TLR4/CCND3/IL1B/IKBKG/IFNAR1/FADD/STAT3/APAF1/TNFAIP3/JAK3/BID/GSK3B/RCHY1/STAT5B/FAS/CDK2/CASP9/IKBKB/ADAR/IL1A/IFIH1
map05418	Fluid shear stress and atherosclerosis	28/972	138/7908	0.00475591	0.0381578	28	IL1R2/JUN/DUSP1/THBD/MMP9/MGST2/GSTO2/TNFRSF1A/FOS/NCF2/MAPK14/ICAM1/CYBA/VEGFA/IL1B/NCF1/IKBKG/IL1R1/EDN1/SDC2/MAPK13/MAP2K4/NFE2L2/IKBKB/PRKCZ/IL1A/NQO1/TRPV4
map05235	PD-L1 expression and PD-1 checkpoint pathway in cancer	20/972	89/7908	0.00492398	0.0386085	20	NFKBIA/JUN/IFNGR1/TLR2/FOS/MAPK14/MYD88/TLR4/MAP2K3/MAPK3/IFNGR2/IKBKG/STAT3/HIF1A/NFKBIE/MAPK13/RAF1/IKBKB/TIRAP/PRKCQ
map04624	Toll and Imd signaling pathway	12/972	44/7908	0.00549569	0.0421336	12	NFKBIA/JUN/UBE2D1/MAPK14/MYD88/MAP2K3/UBE2D3/FADD/PGLYRP1/REL/MAPK13/IKBKB
map05221	Acute myeloid leukemia	16/972	67/7908	0.00613425	0.0455211	16	ITGAM/FCGR1A/SPI1/RARA/CEBPA/ZBTB16/BCL2A1/MAPK3/IKBKG/STAT3/SOS2/FLT3/CD14/STAT5B/RAF1/IKBKB
map04060	Cytokine-cytokine receptor interaction	51/972	294/7908	0.00624867	0.0455211	51	IL1R2/IFNGR1/IL17RA/CXCL16/CXCL6/IL27/CSF3R/TNFRSF1A/LTBR/IL13RA1/CXCL1/CCL20/IL1RAP/IL1B/IL1RL2/CSF2RB/CCR1/IL1RN/RELT/OSM/EPOR/IFNGR2/TNFSF13/IL6R/IL4R/IFNAR1/IL18R1/IL10RB/IL18RAP/IL1R1/CXCR1/CXCR2/BMP10/INHBE/TNFSF13B/TNFRSF10C/INHBB/TNFSF14/CXCL8/ACVR1B/CXCR4/GDF15/IL17RC/CXCL2/FAS/IL17C/IL10/IFNK/IFNL1/IL1A/TNFSF10
map05215	Prostate cancer	21/972	97/7908	0.00633337	0.0455211	21	IL1R2/NFKBIA/MMP9/MAPK3/CREB5/E2F3/IKBKG/IGF1R/CREB3/TMPRSS2/MDM2/SOS2/GSK3B/RAF1/CREBBP/FGFR1/CDK2/CASP9/ERBB2/IKBKB/TGFA
map00130	Ubiquinone and other terpenoid-quinone biosynthesis	5/972	11/7908	0.00677431	0.0476967	5	HPD/COQ5/COQ2/COQ7/NQO1
map04137	Mitophagy - animal	16/972	68/7908	0.00713178	0.0492093	16	JUN/FOXO3/TFE3/ULK1/GABARAPL1/BCL2L13/TFEB/RAB7A/UBC/GABARAP/HIF1A/MFN2/NBR1/USP15/GABARAPL2/BNIP3L
map05146	Amoebiasis	21/972	102/7908	0.0113541	0.0768073	21	IL1R2/ITGAM/COL4A1/TLR2/CXCL1/TLR4/IL1B/GNA15/ACTN1/RAB7A/LAMB3/IL1R1/RAB5B/CXCL8/GNAQ/CD14/SERPINB10/CXCL2/IL10/LAMC2/CD1B
map05143	African trypanosomiasis	10/972	37/7908	0.0116137	0.0770525	10	HBB/HBA1/HBA2/ICAM1/MYD88/IL1B/F2RL1/GNAQ/FAS/IL10
map04151	PI3K-Akt signaling pathway	58/972	354/7908	0.0123782	0.0805749	58	FOXO3/COL4A1/COL9A2/TLR2/CSF3R/ITGA7/TLR4/GNB2/CCND3/RXRA/MCL1/VEGFA/MAPK3/CREB5/OSM/EPOR/IL6R/IL4R/IKBKG/IGF1R/IFNAR1/PHLPP1/CREB3/RHEB/LPAR2/LAMB3/PKN3/GYS1/MDM2/JAK3/THBS3/SOS2/GNG10/GNG5/GSK3B/FLT3/SGK1/EREG/ITGA5/TNC/ITGB4/AREG/YWHAZ/RAF1/DDIT4/PPP2CA/FGFR1/CDK2/VEGFB/CASP9/ERBB2/FLT1/IKBKB/CRTC2/TGFA/EFNA1/THBS1/LAMC2
map04320	Dorso-ventral axis formation	8/972	27/7908	0.0131566	0.0840559	8	PIWIL4/NOTCH1/CPEB4/MAPK3/CPEB2/SOS2/CPEB3/ETV7
map04658	Th1 and Th2 cell differentiation	19/972	92/7908	0.0150647	0.0944966	19	NFKBIA/JUN/IFNGR1/MAML3/FOS/MAPK14/NOTCH1/MAPK3/RBPJ/IFNGR2/IL4R/IKBKG/JAK3/NFKBIE/STAT5B/MAPK13/STAT6/IKBKB/PRKCQ
map05163	Human cytomegalovirus infection	39/972	225/7908	0.0156968	0.0967034	39	NFKBIA/TNFRSF1A/MAPK14/GNB2/VEGFA/IL1B/MAPK3/CREB5/CCR1/IL6R/E2F3/IKBKG/IL10RB/CREB3/FADD/STAT3/RHEB/IL1R1/CXCR2/MDM2/ARHGEF11/SOS2/BID/GNG10/GNG5/GSK3B/PXN/CXCL8/GNAQ/CXCR4/CRK/MAPK13/RAF1/FAS/GNAI3/CASP9/HLA-A/ROCK1/IKBKB
map05223	Non-small cell lung cancer	15/972	68/7908	0.0163381	0.0988887	15	FOXO3/GADD45A/GADD45B/RXRA/MAPK3/E2F3/STAT3/JAK3/SOS2/STAT5B/RAF1/GADD45G/CASP9/ERBB2/TGFA
map05212	Pancreatic cancer	16/972	76/7908	0.0205952	0.121072	16	GADD45A/GADD45B/VEGFA/MAPK3/E2F3/IKBKG/RALB/RALBP1/STAT3/PLD1/RAF1/GADD45G/CASP9/ERBB2/IKBKB/TGFA
map04930	Type II diabetes mellitus	11/972	46/7908	0.0209969	0.121072	11	IRS2/HK3/SOCS3/HK2/PRKCD/CACNA1A/MAPK3/CACNA1E/SOCS1/IKBKB/PRKCZ
map04622	RIG-I-like receptor signaling pathway	15/972	70/7908	0.0210561	0.121072	15	NFKBIA/TRIM25/MAPK14/IKBKG/FADD/CXCL8/TANK/AZI2/MAPK13/IFNK/ISG15/TBKBP1/NLRX1/IKBKB/IFIH1
map05203	Viral carcinogenesis	35/972	203/7908	0.0229227	0.129645	35	NFKBIA/JUN/HIST2H2BF/HIST2H2BE/LTBR/HDAC4/MAPKAPK2/ATP6V0D1/CCND3/LYN/NFKB2/MAPK3/CREB5/RBPJ/SND1/ACTN1/GSN/IKBKG/CREB3/STAT3/MDM2/JAK3/PXN/STAT5B/REL/YWHAZ/HIST1H2BD/UBR4/CREBBP/CDK2/CDC20/HLA-A/PMAIP1/HDAC1/HIST1H4A
map05321	Inflammatory bowel disease	14/972	65/7908	0.0242786	0.135099	14	JUN/IFNGR1/TLR2/TLR4/IL1B/NOD2/IFNGR2/IL4R/IL18R1/IL18RAP/STAT3/STAT6/IL10/IL1A
map00521	Streptomycin biosynthesis	4/972	10/7908	0.0258701	0.141669	4	HK3/IMPA2/HK2/PGM1
map04910	Insulin signaling pathway	25/972	137/7908	0.0266764	0.143802	25	IRS2/HK3/SOCS3/PYGL/SH2B2/HK2/FLOT2/MKNK1/MAPK3/PHKG2/RHEB/PPP1R3B/GYS1/SOS2/GSK3B/MKNK2/PRKAR1A/CRK/SOCS1/RAF1/IKBKB/PYGM/PRKCZ/INPP5A/SREBF1
map04012	ErbB signaling pathway	17/972	85/7908	0.0278074	0.147593	17	JUN/MAPK3/PAK1/HBEGF/SOS2/GSK3B/EREG/CRK/AREG/STAT5B/CAMK2G/RAF1/MAP2K4/ERBB2/TGFA/GAB1/CAMK2B
map04640	Hematopoietic cell lineage	19/972	99/7908	0.0309684	0.157945	19	IL1R2/ITGAM/FCGR1A/CR1/CSF3R/ANPEP/CD55/IL1B/EPOR/IL6R/IL4R/IL1R1/FLT3/ITGA5/CD14/MME/CD59/IL1A/CD1B
map04071	Sphingolipid signaling pathway	22/972	119/7908	0.0315889	0.157945	22	TNFRSF1A/MAPK14/GAB2/NSMAF/FCER1G/MAPK3/ASAH1/CTSD/BID/S1PR4/GNAQ/SGMS2/PLD1/SMPD2/MAPK13/RAF1/PPP2CA/GNAI3/SPTLC2/ROCK1/CERS1/PRKCZ
map04722	Neurotrophin signaling pathway	22/972	119/7908	0.0315889	0.157945	22	NFKBIA/JUN/FOXO3/MAPK14/SORT1/MAPKAPK2/SH2B2/PRKCD/IRAK3/MAPK3/PSEN1/SOS2/GSK3B/RAP1A/NFKBIE/CRK/CAMK2G/MAPK13/RAF1/IKBKB/GAB1/CAMK2B
map04935	Growth hormone synthesis, secretion and action	22/972	119/7908	0.0315889	0.157945	22	IRS2/SOCS3/FOS/JUNB/MAPK14/MAP2K3/MAPK3/CREB5/CREB3/ADCY10/STAT3/SOS2/GSK3B/GNAQ/CRK/SOCS1/STAT5B/MAPK13/RAF1/MAP2K4/CREBBP/GNAI3
map04214	Apoptosis - fly	11/972	49/7908	0.0326355	0.160439	11	JUN/LMNB1/MAPK3/LATS2/TSPO/APAF1/ELF2/MFN2/EIF5/PRDX2/STK3
map04670	Leukocyte transendothelial migration	21/972	113/7908	0.033392	0.160439	21	ITGAM/MMP9/NCF2/VASP/MAPK14/ICAM1/CYBA/ACTN1/NCF4/NCF1/PXN/RAP1A/RAPGEF3/CXCR4/MAPK13/CLDN9/CLDN6/MYLPF/GNAI3/F11R/ROCK1
map04138	Autophagy - yeast	15/972	74/7908	0.033483	0.160439	15	SLC36A4/IPMK/GABARAPL1/VPS18/SLC36A1/ATG2A/RAB7A/GABARAP/MON1B/ACTR3/IP6K1/PPP2CA/SLC36A3/SPTLC2/GABARAPL2
map04061	Viral protein interaction with cytokine and cytokine receptor	19/972	100/7908	0.0340003	0.160686	19	CXCL6/TNFRSF1A/LTBR/CXCL1/CCL20/CCR1/IL6R/IL18R1/IL10RB/IL18RAP/CXCR1/CXCR2/TNFRSF10C/TNFSF14/CXCL8/CXCR4/CXCL2/IL10/TNFSF10
map05206	MicroRNAs in cancer	28/972	161/7908	0.0351977	0.164097	28	IRS2/VIM/MMP9/CDC25C/HDAC4/MARCKS/NOTCH1/MCL1/VEGFA/MAPK3/E2F3/STAT3/MDM2/SOS2/ITGA5/TNC/CRK/SOCS1/RAF1/CYP1B1/DDIT4/CREBBP/ERBB2/ROCK1/IKBKB/HDAC1/EFNA1/THBS1
map04015	Rap1 signaling pathway	35/972	210/7908	0.0360485	0.165823	35	ITGAM/SIPA1L2/FPR1/RAP1GAP/DOCK4/VASP/MAPK14/MAP2K3/VEGFA/MAPK3/ARAP3/APBB1IP/RALB/IGF1R/SIPA1L1/LPAR2/ADORA2A/RAPGEF2/RAP1A/RAPGEF3/GNAQ/CRK/ID1/RGS14/MAPK13/RAF1/FGFR1/GNAI3/VEGFB/MAGI3/FLT1/PRKCZ/EFNA1/THBS1/PRKD2
map05160	Hepatitis C	27/972	155/7908	0.0374368	0.169944	27	NFKBIA/SOCS3/TNFRSF1A/RXRA/MAPK3/CFLAR/E2F3/IKBKG/IFNAR1/FADD/STAT3/APAF1/SOS2/BID/GSK3B/YWHAZ/CLDN9/CLDN6/RAF1/FAS/PPP2CA/RNASEL/CDK2/CASP9/IKBKB/RSAD2/IFIT1
map04931	Insulin resistance	20/972	108/7908	0.0384965	0.171692	20	IRS2/NFKBIA/SOCS3/PYGL/TNFRSF1A/PRKCD/CREB5/CREB3/STAT3/PPP1R3B/GYS1/MLX/GSK3B/NR1H2/IKBKB/PYGM/CRTC2/PRKCZ/SREBF1/PRKCQ
map04920	Adipocytokine signaling pathway	14/972	69/7908	0.0388173	0.171692	14	IRS2/ACSL1/NFKBIA/SOCS3/CAMKK2/TNFRSF1A/ADIPOR1/RXRA/IKBKG/STAT3/ACSL4/NFKBIE/IKBKB/PRKCQ
map04662	B cell receptor signaling pathway	16/972	82/7908	0.0395051	0.172522	16	NFKBIA/JUN/FOS/LYN/MAPK3/IKBKG/BCL10/LILRB2/SOS2/GSK3B/LOC102725035/NFKBIE/RAF1/LILRA6/IKBKB/LILRB3
map04926	Relaxin signaling pathway	23/972	129/7908	0.041228	0.176206	23	NFKBIA/JUN/COL4A1/MMP9/FOS/MAPK14/GNB2/VEGFA/ARRB2/GNA15/MAPK3/CREB5/CREB3/SOS2/GNG10/GNG5/EDN1/MAPK13/RAF1/MAP2K4/GNAI3/VEGFB/PRKCZ
map05220	Chronic myeloid leukemia	15/972	76/7908	0.0413899	0.176206	15	NFKBIA/GAB2/GADD45A/GADD45B/MAPK3/E2F3/IKBKG/MDM2/SOS2/CRK/STAT5B/RAF1/GADD45G/IKBKB/HDAC1
map04144	Endocytosis	40/972	248/7908	0.0418808	0.176206	40	HSPA6/SMAP2/FOLR3/IGF2R/ARRB2/RAB31/CHMP2A/ARAP1/ARAP3/ASAP1/IGF1R/PSD/VPS37C/RAB7A/CXCR1/CXCR2/IST1/IQSEC2/MDM2/RAB5B/RAB11FIP1/IQSEC1/CHMP1B/CHMP3/CYTH4/CXCR4/PLD1/ARFGAP3/SH3GLB1/TSG101/ARPC5L/ZFYVE16/ARPC5/CLTCL1/EHD4/CAPZA1/HLA-A/CHMP2B/PRKCZ/RNF103-CHMP3
map04917	Prolactin signaling pathway	14/972	70/7908	0.0432576	0.179806	14	FOXO3/SOCS3/FOS/MAPK14/CYP17A1/MAPK3/STAT3/SOS2/GSK3B/SOCS1/STAT5B/MAPK13/RAF1/ELF5
map00360	Phenylalanine metabolism	5/972	17/7908	0.0485466	0.199388	5	HPD/ALDH3B1/MAOA/AOC2/AOC3
map05205	Proteoglycans in cancer	33/972	202/7908	0.0519477	0.210847	33	CD63/MMP9/TLR2/MAPK14/TLR4/PLAUR/VEGFA/MAPK3/IGF1R/PAK1/SLC9A1/STAT3/HBEGF/MDM2/HCLS1/SOS2/PXN/HIF1A/ITGA5/SDC2/CAMK2G/MAPK13/IQGAP1/RAF1/FAS/FGFR1/PPP1R12B/ERBB2/ROCK1/PPP1R12A/THBS1/GAB1/CAMK2B
map04928	Parathyroid hormone synthesis, secretion and action	19/972	106/7908	0.0569433	0.225866	19	MMP25/FOS/JUND/RXRA/ARRB2/MAPK3/CREB5/NR4A2/CREB3/EGR1/HBEGF/ARHGEF11/GNAQ/PLD1/MMP24/RAF1/FGFR1/GNAI3/BGLAP
map04216	Ferroptosis	9/972	41/7908	0.0573681	0.225866	9	ACSL1/SAT1/FTH1/FTL/MAP1LC3B2/MAP1LC3A/ACSL4/MAP1LC3B/GPX4
map05210	Colorectal cancer	16/972	86/7908	0.0576122	0.225866	16	JUN/BBC3/FOS/GADD45A/GADD45B/MAPK3/RALB/SOS2/GSK3B/EREG/AREG/RAF1/GADD45G/CASP9/PMAIP1/TGFA
map04933	AGE-RAGE signaling pathway in diabetic complications	18/972	100/7908	0.0605686	0.234788	18	JUN/COL4A1/THBD/MAPK14/ICAM1/PRKCD/VEGFA/IL1B/MAPK3/EGR1/STAT3/EDN1/CXCL8/STAT5B/MAPK13/VEGFB/PRKCZ/IL1A
map04977	Vitamin digestion and absorption	6/972	24/7908	0.0654462	0.250877	6	PLB1/GIF/SLC19A1/LMBRD1/TCN2/SLC19A2
map00030	Pentose phosphate pathway	7/972	30/7908	0.067018	0.254079	7	PGD/TKT/TALDO1/G6PD/PGM1/PRPS1/PGM2
map05034	Alcoholism	30/972	186/7908	0.0705746	0.262806	30	HIST2H2AB/H2AFY/HIST2H2BF/CAMKK2/HIST2H2BE/HDAC4/H3F3A/GNB2/MAPK3/CREB5/HIST2H2AC/H3F3B/CREB3/PDYN/ADORA2A/HIST2H2AA4/SOS2/GNG10/GNG5/FOSB/CAMKK1/MAOA/HIST1H2AC/HIST1H2BD/RAF1/HIST2H2AA3/GNAI3/HDAC1/HIST2H3D/HIST1H4A
map05214	Glioma	14/972	75/7908	0.0708434	0.262806	14	GADD45A/GADD45B/MAPK3/E2F3/IGF1R/MDM2/SOS2/CAMK1G/CAMK2G/RAF1/GADD45G/TGFA/CAMK1D/CAMK2B
map04510	Focal adhesion	32/972	201/7908	0.0732068	0.268685	32	JUN/COL4A1/COL9A2/ITGA7/VASP/CCND3/VEGFA/MAPK3/ACTN1/IGF1R/PAK1/LAMB3/THBS3/SOS2/GSK3B/PXN/RAP1A/ITGA5/TNC/CRK/ITGB4/RAF1/ZYX/MYLPF/PPP1R12B/VEGFB/ERBB2/FLT1/ROCK1/PPP1R12A/THBS1/LAMC2
map05230	Central carbon metabolism in cancer	13/972	70/7908	0.0823782	0.299163	13	HK3/SLC16A3/G6PD/HK2/MAPK3/SIRT3/HIF1A/FLT3/RAF1/FGFR1/ERBB2/RET/PGAM2
map03320	PPAR signaling pathway	14/972	77/7908	0.084536	0.303801	14	ACSL1/FABP6/PLIN5/RXRA/GK/FABP5/APOA2/ACOX1/UBC/PPARG/ACSL4/PLIN4/HMGCS1/CYP27A1
map05165	Human papillomavirus infection	49/972	330/7908	0.089322	0.312005	49	COL4A1/MAML3/COL9A2/TCIRG1/ATP6V0C/CSNK1A1L/ITGA7/TNFRSF1A/ATP6V0D1/CCND3/NOTCH1/VEGFA/ATP6V0B/MAPK3/CREB5/RBPJ/PSEN1/IKBKG/IFNAR1/CREB3/FADD/RHEB/LAMB3/MDM2/THBS3/SOS2/GSK3B/PXN/ITGA5/TNC/ITGB4/UBR4/RAF1/FAS/PPP2CA/CREBBP/ATP6AP1/CDK2/ISG15/ATP6V1B2/ATP6V0E1/HLA-A/IKBKB/HDAC1/PRKCZ/THBS1/OASL/LAMC2/HES4
map00532	Glycosaminoglycan biosynthesis - chondroitin sulfate / dermatan sulfate	5/972	20/7908	0.0895048	0.312005	5	CHST15/CHSY1/CSGALNACT2/CHPF2/CHST11
map04215	Apoptosis - multiple species	7/972	32/7908	0.089532	0.312005	7	BBC3/TNFRSF1A/FADD/APAF1/BID/CASP9/PMAIP1
map04361	Axon regeneration	16/972	92/7908	0.094294	0.324942	16	FOXO3/MAPK14/MAPKAPK2/PRKCD/NOTCH1/PSEN1/PSD/AGO3/HIF1A/AGO4/GNAQ/SDC2/KIF24/MAPK13/DGKE/MAP2K4
map04152	AMPK signaling pathway	20/972	120/7908	0.0951279	0.324942	20	IRS2/FOXO3/PFKFB3/PFKFB4/CAMKK2/ADIPOR1/ULK1/CREB5/RAB2A/PFKFB2/TBC1D1/IGF1R/CREB3/RHEB/CAB39/PPARG/GYS1/PPP2CA/CRTC2/SREBF1
map04912	GnRH signaling pathway	16/972	93/7908	0.101576	0.343567	16	JUN/GNRH1/MAPK14/PRKCD/MAP2K3/MAPK3/EGR1/HBEGF/SOS2/GNAQ/PLD1/CAMK2G/MAPK13/RAF1/MAP2K4/CAMK2B
map04966	Collecting duct acid secretion	6/972	27/7908	0.105245	0.352521	6	TCIRG1/ATP6V0C/ATP6V0D1/ATP6V1B2/ATP6V0E1/SLC4A1
map01524	Platinum drug resistance	13/972	73/7908	0.106761	0.354158	13	BBC3/MGST2/GSTO2/MAPK3/FADD/APAF1/MDM2/BID/ATP7B/FAS/CASP9/PMAIP1/ERBB2
map04013	MAPK signaling pathway - fly	14/972	80/7908	0.108029	0.354954	14	JUN/UBE2D1/MAPK14/MAP2K3/MAPK3/UBE2D3/SOD2/SOS2/TBL1X/YWHAZ/MAPK13/MAP2K4/PPP2CA/ETV7
map04932	Non-alcoholic fatty liver disease	23/972	145/7908	0.118236	0.384824	23	IRS2/JUN/SOCS3/CEBPA/MAP3K11/TNFRSF1A/ADIPOR1/RXRA/IL1B/DDIT3/NDUFS2/IL6R/NDUFS8/NDUFB3/MLX/BID/GSK3B/CXCL8/FAS/IKBKB/IL1A/SREBF1/ERN1
map00561	Glycerolipid metabolism	11/972	61/7908	0.122367	0.39286	11	PNPLA2/DGAT2/GK/LIPC/AGPAT2/MBOAT2/LIPF/ALDH2/DGKE/GPAT3/MBOAT1
map05166	Human T-cell leukemia virus 1 infection	33/972	219/7908	0.123444	0.39286	33	IL1R2/ETS2/NFKBIA/JUN/SPI1/TNFRSF1A/FOS/LTBR/ICAM1/CCND3/NFKB2/MAPK3/CREB5/E2F3/TSPO/IKBKG/CREB3/EGR1/ZFP36/IL1R1/FOSL1/JAK3/RELB/STAT5B/MAP2K4/CREBBP/CDK2/CDC20/HLA-A/IKBKB/CRTC2/CANX/CDC26
map04664	Fc epsilon RI signaling pathway	12/972	68/7908	0.124121	0.39286	12	ALOX5AP/MAPK14/GAB2/LYN/MAP2K3/FCER1G/MAPK3/SOS2/ALOX5/MAPK13/RAF1/MAP2K4
map05170	Human immunodeficiency virus 1 infection	32/972	212/7908	0.125616	0.393977	32	NFKBIA/JUN/CDC25C/TLR2/TNFRSF1A/FOS/MAPK14/MYD88/TLR4/GNB2/MAP2K3/MAPK3/APOBEC3A/IKBKG/PAK1/FADD/BID/GNG10/GNG5/PXN/GNAQ/APOBEC3B/CXCR4/CRK/MAPK13/RAF1/FAS/GNAI3/CASP9/HLA-A/IKBKB/ELOC
map00520	Amino sugar and nucleotide sugar metabolism	9/972	48/7908	0.127847	0.397363	9	HK3/HK2/NPL/NAGK/AMDHD2/PGM1/CYB5R4/PGM2/RENBP
map04630	JAK-STAT signaling pathway	25/972	162/7908	0.134682	0.41487	25	IFNGR1/SOCS3/CSF3R/IL13RA1/CCND3/MCL1/CSF2RB/OSM/EPOR/IFNGR2/IL6R/IL4R/IFNAR1/IL10RB/STAT3/JAK3/SOS2/SOCS1/STAT5B/STAT6/RAF1/IL10/CREBBP/IFNK/IFNL1
map00950	Isoquinoline alkaloid biosynthesis	3/972	11/7908	0.144069	0.436014	3	MAOA/AOC2/AOC3
map04212	Longevity regulating pathway - worm	15/972	91/7908	0.144074	0.436014	15	RNASEK/FOXO3/MGST2/GSTO2/MAPK14/GABARAPL1/SOD2/GABARAP/TIMM23/HIF1A/PARP2/YWHAZ/MAPK13/NFE2L2/GABARAPL2
map05222	Small cell lung cancer	15/972	92/7908	0.153772	0.460976	15	NFKBIA/COL4A1/GADD45A/GADD45B/RXRA/E2F3/IKBKG/APAF1/LAMB3/GADD45G/CDK2/CASP9/CKS2/IKBKB/LAMC2
map04610	Complement and coagulation cascades	14/972	85/7908	0.154995	0.460976	14	VSIG4/ITGAM/SERPINA1/CR1/F5/THBD/C5AR1/ITGAX/PLAUR/CD55/C1R/CD59/SERPING1/C3AR1
map04520	Adherens junction	12/972	71/7908	0.156423	0.461249	12	BAIAP2/NECTIN2/MAPK3/ACTN1/IGF1R/NECTIN4/WAS/SNAI1/IQGAP1/CREBBP/FGFR1/ERBB2
map05216	Thyroid cancer	7/972	37/7908	0.161741	0.472887	7	GADD45A/GADD45B/RXRA/MAPK3/PPARG/GADD45G/RET
map05213	Endometrial cancer	10/972	58/7908	0.168715	0.489133	10	FOXO3/GADD45A/GADD45B/MAPK3/SOS2/GSK3B/RAF1/GADD45G/CASP9/ERBB2
map00061	Fatty acid biosynthesis	4/972	18/7908	0.172019	0.490535	4	ACSL1/OLAH/ACSL4/OXSM
map00052	Galactose metabolism	6/972	31/7908	0.173465	0.490535	6	HK3/MGAM/GAA/HK2/PGM1/PGM2
map00410	beta-Alanine metabolism	6/972	31/7908	0.173465	0.490535	6	ALDH3B1/ACOX1/UPB1/ALDH2/AOC2/AOC3
map05150	Staphylococcus aureus infection	15/972	95/7908	0.18487	0.518538	15	ITGAM/FCGR1A/FPR1/FPR2/C5AR1/FCGR2A/PTAFR/ICAM1/KRT13/FCGR3B/SELPLG/C1R/IL10/FCGR3A/C3AR1
map05020	Prion diseases	7/972	39/7908	0.196258	0.542341	7	HSPA6/NOTCH1/IL1B/MAPK3/EGR1/HSPA5/IL1A
map04330	Notch signaling pathway	9/972	53/7908	0.197378	0.542341	9	MAML3/NOTCH1/NUMB/RBPJ/PSEN1/PSENEN/CREBBP/HDAC1/CIR1
map00531	Glycosaminoglycan degradation	4/972	19/7908	0.198073	0.542341	4	GNS/HYAL1/HYAL2/IDS
map04660	T cell receptor signaling pathway	16/972	104/7908	0.203336	0.552368	16	NFKBIA/JUN/FOS/MAPK14/MAPK3/IKBKG/BCL10/PAK1/SOS2/GSK3B/NFKBIE/MAPK13/RAF1/IL10/IKBKB/PRKCQ
map04139	Mitophagy - yeast	5/972	26/7908	0.208372	0.561627	5	MAPK14/GABARAPL1/GABARAP/MAPK13/GABARAPL2
map00260	Glycine, serine and threonine metabolism	7/972	40/7908	0.214521	0.573718	7	CBS/CBSL/MAOA/AOC2/AOC3/CHDH/PGAM2
map05322	Systemic lupus erythematosus	20/972	135/7908	0.217113	0.576152	20	FCGR1A/HIST2H2AB/H2AFY/HIST2H2BF/FCGR2A/HIST2H2BE/H3F3A/ACTN1/HIST2H2AC/H3F3B/HIST2H2AA4/FCGR3B/C1R/HIST1H2AC/HIST1H2BD/HIST2H2AA3/IL10/FCGR3A/HIST2H3D/HIST1H4A
map05231	Choline metabolism in cancer	15/972	98/7908	0.218771	0.576152	15	JUN/SLC22A4/FOS/CHKA/GPCPD1/MAPK3/WAS/RHEB/SLC22A1/SOS2/HIF1A/PLD1/SLC44A2/RAF1/DGKE
map04391	Hippo signaling pathway - fly	11/972	70/7908	0.236672	0.618574	11	RASSF2/TSHZ3/LATS2/ZDHHC18/ZDHHC9/LPP/YWHAZ/PPP2CA/RERE/STK3/LOC400927-CSNK1E
map04810	Regulation of actin cytoskeleton	30/972	214/7908	0.24561	0.637109	30	ITGAM/BAIAP2/ITGAX/ITGA7/SSH2/MAPK3/ACTN1/GSN/MYH10/SSH3/PAK1/SLC9A1/LPAR2/SOS2/PXN/ITGA5/CXCR4/CRK/FGD3/ITGB4/ARPC5L/IQGAP1/RAF1/ARPC5/MYLPF/FGFR1/PPP1R12B/ROCK1/PPP1R12A/MYH11
map05030	Cocaine addiction	8/972	49/7908	0.249315	0.641894	8	JUN/CREB5/CREB3/PDYN/FOSB/MAOA/GNAI3/CDK5R1
map00760	Nicotinate and nicotinamide metabolism	6/972	35/7908	0.255219	0.645339	6	BST1/NAMPT/NADK/SIRT3/NMNAT1/NT5C2
map04011	MAPK signaling pathway - yeast	5/972	28/7908	0.255947	0.645339	5	MAPK14/MAPK3/PRMT5/PAK1/MAPK13
map04120	Ubiquitin mediated proteolysis	20/972	139/7908	0.258342	0.645339	20	SOCS3/UBE2D1/COP1/MGRN1/UBE2D3/UBE2R2/UBE2S/UBC/MDM2/UBE2H/RCHY1/WWP2/SOCS1/UBE4B/FBXW7/CDC20/UBR5/UBE2B/CDC26/ELOC
map01521	EGFR tyrosine kinase inhibitor resistance	12/972	79/7908	0.260216	0.645339	12	FOXO3/VEGFA/MAPK3/IL6R/IGF1R/STAT3/SOS2/GSK3B/RAF1/ERBB2/TGFA/GAB1
map00240	Pyrimidine metabolism	9/972	57/7908	0.262172	0.645339	9	TK2/TYMP/CDA/CANT1/UCKL1/UPP1/UPB1/NT5C2/UPP2
map04024	cAMP signaling pathway	30/972	216/7908	0.262617	0.645339	30	NFKBIA/JUN/FOS/HCAR2/CNGB1/MAPK3/CREB5/GLI1/ARAP3/CREB3/ADCY10/PAK1/SLC9A1/ACOX1/ADORA2A/EDN1/RAP1A/RAPGEF3/PLD1/SUCNR1/CAMK2G/RAF1/FFAR2/TSHB/CREBBP/GNAI3/HCAR3/ROCK1/PPP1R12A/CAMK2B
map04340	Hedgehog signaling pathway	8/972	50/7908	0.267488	0.645339	8	CSNK1D/CSNK1A1L/MGRN1/ARRB2/GLI1/GSK3B/SPOPL/LOC400927-CSNK1E
map04979	Cholesterol metabolism	8/972	50/7908	0.267488	0.645339	8	ABCA1/SORT1/LIPC/TSPO/APOA2/MYLIP/VAPA/CYP27A1
map05110	Vibrio cholerae infection	8/972	50/7908	0.267488	0.645339	8	TCIRG1/ATP6V0C/ATP6V0D1/ATP6V0B/ATP6AP1/ATP6V1B2/ATP6V0E1/SEC61A2
map00350	Tyrosine metabolism	6/972	36/7908	0.277143	0.660882	6	HPD/ALDH3B1/MAOA/AOC2/GSTZ1/AOC3
map00604	Glycosphingolipid biosynthesis - ganglio series	3/972	15/7908	0.277762	0.660882	3	ST3GAL2/ST6GALNAC3/SLC33A1
map04392	Hippo signaling pathway - multiple species	5/972	29/7908	0.280653	0.663186	5	RASSF2/LATS2/PAK1/STK3/LOC400927-CSNK1E
map04360	Axon guidance	25/972	181/7908	0.296018	0.694736	25	FES/SEMA4A/SEMA6B/PLXNC1/NTNG2/UNC5A/SSH2/MAPK3/SSH3/PAK1/PLXNA2/SEMA4B/GSK3B/CXCR4/SRGAP2/EPHB4/CAMK2G/RGMA/RAF1/GNAI3/ROCK1/SEMA3B/PRKCZ/EFNA1/CAMK2B
map00340	Histidine metabolism	4/972	23/7908	0.311021	0.720149	4	HAL/ALDH3B1/MAOA/ALDH2
map04614	Renin-angiotensin system	4/972	23/7908	0.311021	0.720149	4	ANPEP/ACE2/MME/PRCP
map04730	Long-term depression	9/972	60/7908	0.314536	0.720884	9	GNAZ/LYN/CACNA1A/MAPK3/IGF1R/GNAQ/RAF1/PPP2CA/GNAI3
map01522	Endocrine resistance	14/972	98/7908	0.315517	0.720884	14	JUN/MMP9/FOS/MAPK14/NOTCH1/MAPK3/E2F3/IGF1R/HBEGF/MDM2/SOS2/MAPK13/RAF1/ERBB2
map04530	Tight junction	22/972	161/7908	0.330359	0.741692	22	JUN/VASP/TUBA4A/ACTN1/MYH10/WAS/RAP2C/TUBA1A/RAPGEF2/HCLS1/RAP1A/ACTR3/CLDN9/CLDN6/PPP2CA/F11R/ERBB2/ROCK1/PRKCZ/YBX3/MYH11/CD1B
map00230	Purine metabolism	18/972	130/7908	0.331146	0.741692	18	GUCY2C/NUDT16/IMPDH1/GUCY2D/HDDC3/CANT1/ADCY10/AMPD2/NT5C2/PGM1/PFAS/PRPS1/PGM2/AMPD3/PDE6H/LOC390877/NUDT5/GMPR
map01523	Antifolate resistance	5/972	31/7908	0.331241	0.741692	5	FOLR3/SLC19A1/IL1B/IKBKG/IKBKB
map04915	Estrogen signaling pathway	19/972	138/7908	0.334098	0.741692	19	FKBP5/JUN/HSPA6/MMP9/RARA/FOS/PRKCD/KRT13/MAPK3/CREB5/CTSD/CREB3/HBEGF/SOS2/GNAQ/NCOA2/RAF1/GNAI3/TGFA
map05031	Amphetamine addiction	10/972	69/7908	0.339417	0.741692	10	JUN/FOS/CREB5/CREB3/PDYN/FOSB/MAOA/CAMK2G/HDAC1/CAMK2B
map00534	Glycosaminoglycan biosynthesis - heparan sulfate / heparin	4/972	24/7908	0.340401	0.741692	4	NDST1/EXT1/EXTL3/NDST2
map04750	Inflammatory mediator regulation of TRP channels	14/972	100/7908	0.343617	0.741692	14	MAPK14/IL1RAP/PRKCD/MAP2K3/IL1B/F2RL1/IL1R1/GNAQ/P2RY2/CAMK2G/MAPK13/PRKCQ/TRPV4/CAMK2B
map00910	Nitrogen metabolism	3/972	17/7908	0.348799	0.741692	3	GLUL/CA4/CA12
map04150	mTOR signaling pathway	21/972	155/7908	0.350611	0.741692	21	GRB10/TBC1D7-LOC100130357/TNFRSF1A/RRAGD/ULK1/MAPK3/IGF1R/RHEB/LAMTOR5/CAB39/FNIP1/SOS2/GSK3B/SGK1/LAMTOR4/TBC1D7/RAF1/FLCN/DDIT4/ATP6V1B2/IKBKB
map00072	Synthesis and degradation of ketone bodies	2/972	10/7908	0.353053	0.741692	2	HMGCS1/HMGCL
map04711	Circadian rhythm - fly	2/972	10/7908	0.353053	0.741692	2	GSK3B/LOC400927-CSNK1E
map00600	Sphingolipid metabolism	7/972	47/7908	0.355085	0.741692	7	GALC/ASAH1/GBA2/SGMS2/SMPD2/SPTLC2/CERS1
map04728	Dopaminergic synapse	18/972	132/7908	0.355894	0.741692	18	FOS/MAPK14/GNB2/CACNA1A/ARRB2/CREB5/DRD3/CREB3/GNG10/GNG5/GSK3B/GNAQ/MAOA/CAMK2G/MAPK13/PPP2CA/GNAI3/CAMK2B
map00512	Mucin type O-glycan biosynthesis	5/972	32/7908	0.356872	0.741692	5	GALNT7/B4GALT5/ST3GAL2/ST6GALNAC1/GALNT14
map04136	Autophagy - other	5/972	32/7908	0.356872	0.741692	5	GABARAPL1/ATG2A/GABARAP/PPP2CA/GABARAPL2
map04218	Cellular senescence	21/972	156/7908	0.362104	0.74806	21	FOXO3/MAPK14/GADD45A/MAPKAPK2/GADD45B/CCND3/MAP2K3/MAPK3/E2F3/RHEB/MDM2/CXCL8/HIPK3/MAPK13/RAF1/GADD45G/CDK2/HLA-A/IL1A/TRPV4/ZFP36L1
map01110	Biosynthesis of secondary metabolites	58/972	450/7908	0.367581	0.754853	58	PGD/HK3/TKT/PYGL/TALDO1/IMPA2/IDI1/PLB1/IMPDH1/BCKDHA/MGAM/GBE1/GAA/G6PD/CDS1/HK2/ALDH3B1/ADPGK/AGPAT2/MBOAT2/CBS/COQ5/BCAT1/COQ2/ACOX1/CBSL/AMPD2/GYS1/COQ7/NT5C2/PGM1/PFAS/PLD1/MVD/MAOA/PRPS1/TM7SF2/ALDH2/GYG1/LBR/DGKE/AOC2/NAGS/PGM2/AMPD3/CYP1A2/LOC390877/HMGCS1/ACO1/HMGCL/PYGM/AOC3/GPAT3/NQO1/DHTKD1/PGAM2/MBOAT1/ELOVL5
map00480	Glutathione metabolism	8/972	56/7908	0.38235	0.770543	8	PGD/MGST2/GSTO2/ANPEP/G6PD/OPLAH/GGT1/GPX4
map00051	Fructose and mannose metabolism	5/972	33/7908	0.382568	0.770543	5	HK3/PFKFB3/PFKFB4/HK2/PFKFB2
map04974	Protein digestion and absorption	13/972	95/7908	0.384132	0.770543	13	COL4A1/SLC36A4/COL9A2/COL18A1/COL27A1/ACE2/SLC8A1/SLC36A1/XPNPEP2/KCNE3/MME/SLC36A3/PRCP
map01210	2-Oxocarboxylic acid metabolism	3/972	18/7908	0.384155	0.770543	3	BCAT1/NAGS/ACO1
map04114	Oocyte meiosis	17/972	128/7908	0.405284	0.808225	17	CDC25C/MAPK14/CPEB4/MAPK3/IGF1R/CPEB2/CPEB3/CAMK2G/YWHAZ/MAPK13/SGO1/PPP2CA/CDK2/CDC20/STAG3/CDC26/CAMK2B
map01230	Biosynthesis of amino acids	10/972	74/7908	0.425833	0.844324	10	TKT/TALDO1/GLUL/CBS/BCAT1/CBSL/PRPS1/NAGS/ACO1/PGAM2
map04370	VEGF signaling pathway	8/972	59/7908	0.441166	0.869727	8	MAPK14/MAPKAPK2/VEGFA/MAPK3/PXN/MAPK13/RAF1/CASP9
map04110	Cell cycle	16/972	124/7908	0.458238	0.891519	16	CDC25C/GADD45A/GADD45B/CCND3/E2F3/CDKN2D/MDM2/GSK3B/ORC3/YWHAZ/GADD45G/CREBBP/CDK2/CDC20/HDAC1/CDC26
map04611	Platelet activation	16/972	124/7908	0.458238	0.891519	16	P2RX1/FCGR2A/VASP/MAPK14/LYN/TBXAS1/FCER1G/MAPK3/APBB1IP/RAP1A/GNAQ/MAPK13/GNAI3/ROCK1/PRKCZ/PPP1R12A
map04962	Vasopressin-regulated water reabsorption	6/972	44/7908	0.459972	0.891519	6	STX4/CREB5/DCTN2/CREB3/RAB5B/DYNC1LI1
map00310	Lysine degradation	8/972	61/7908	0.479993	0.925126	8	PLOD1/TMLHE/KMT5A/KMT2D/ALDH2/KMT2E/NSD1/DHTKD1
map04650	Natural killer cell mediated cytotoxicity	16/972	126/7908	0.485207	0.92998	16	IFNGR1/HCST/ICAM1/FCER1G/MAPK3/TYROBP/IFNGR2/IFNAR1/PAK1/SOS2/FCGR3B/BID/RAF1/FAS/FCGR3A/TNFSF10
map04350	TGF-beta signaling pathway	12/972	94/7908	0.491133	0.936138	12	MAPK3/INHBE/INHBB/ACVR1B/ID1/RGMA/HJV/ZFYVE16/PPP2CA/CREBBP/ROCK1/THBS1
map00983	Drug metabolism - other enzymes	10/972	79/7908	0.51172	0.966683	10	MGST2/IMPDH1/GSTO2/TK2/TYMP/CDA/UCKL1/UPP1/UPB1/UPP2
map04745	Phototransduction - fly	4/972	30/7908	0.512899	0.966683	4	DAGLB/GNAQ/CAMK2G/CAMK2B
map00900	Terpenoid backbone biosynthesis	3/972	22/7908	0.518907	0.966683	3	IDI1/MVD/HMGCS1
map04512	ECM-receptor interaction	11/972	88/7908	0.525049	0.966683	11	COL4A1/COL9A2/ITGA7/LAMB3/THBS3/ITGA5/TNC/ITGB4/SV2C/THBS1/LAMC2
map04919	Thyroid hormone signaling pathway	15/972	121/7908	0.527827	0.966683	15	RCAN1/RXRA/NOTCH1/MAPK3/PFKFB2/SLC9A1/RHEB/MDM2/GSK3B/HIF1A/NCOA2/RAF1/CREBBP/CASP9/HDAC1
map00533	Glycosaminoglycan biosynthesis - keratan sulfate	2/972	14/7908	0.527928	0.966683	2	ST3GAL2/B3GNT2
map02020	Two-component system	2/972	14/7908	0.527928	0.966683	2	GLUL/ALPL
map04725	Cholinergic synapse	14/972	113/7908	0.530672	0.966683	14	FOS/GNB2/CACNA1A/MAPK3/CREB5/KCNJ2/CREB3/GNG10/GNG5/GNAQ/CHRNB2/CAMK2G/GNAI3/CAMK2B
map05218	Melanoma	9/972	72/7908	0.532376	0.966683	9	GADD45A/GADD45B/MAPK3/E2F3/IGF1R/MDM2/RAF1/GADD45G/FGFR1
map04341	Hedgehog signaling pathway - fly	4/972	31/7908	0.539811	0.971919	4	CSNK1A1L/GSK3B/SPOPL/LOC400927-CSNK1E
map04211	Longevity regulating pathway	11/972	89/7908	0.540894	0.971919	11	IRS2/FOXO3/CAMKK2/ADIPOR1/ULK1/CREB5/IGF1R/CREB3/RHEB/SOD2/PPARG
map05224	Breast cancer	18/972	147/7908	0.545221	0.971969	18	JUN/FRAT1/FRAT2/CSNK1A1L/FOS/GADD45A/GADD45B/NOTCH1/NFKB2/MAPK3/E2F3/IGF1R/SOS2/GSK3B/RAF1/GADD45G/FGFR1/ERBB2
map04922	Glucagon signaling pathway	13/972	106/7908	0.548255	0.971969	13	PYGL/CREB5/PHKG2/CREB3/GYS1/GNAQ/PPP4C/CAMK2G/CREBBP/PYGM/CRTC2/PGAM2/CAMK2B
map05100	Bacterial invasion of epithelial cells	9/972	73/7908	0.549802	0.971969	9	RHOG/HCLS1/PXN/ITGA5/CRK/ARPC5L/ARPC5/CLTCL1/GAB1
map00564	Glycerophospholipid metabolism	12/972	98/7908	0.552191	0.971969	12	PLB1/CHKA/PGS1/CDS1/GPCPD1/LPCAT2/AGPAT2/MBOAT2/PLD1/DGKE/GPAT3/MBOAT1
map04514	Cell adhesion molecules	18/972	148/7908	0.557466	0.976274	18	ITGAM/ALCAM/MPZ/NECTIN2/MPZL1/VSIR/ICAM1/NTNG2/ICAM3/SELL/SDC2/SELPLG/CLDN9/CLDN6/NFASC/CD58/F11R/HLA-A
map00603	Glycosphingolipid biosynthesis - globo and isoglobo series	2/972	15/7908	0.566415	0.983076	2	ST3GAL2/A3GALT2
map04914	Progesterone-mediated oocyte maturation	12/972	99/7908	0.567049	0.983076	12	CDC25C/MAPK14/CPEB4/MAPK3/IGF1R/CPEB2/CPEB3/MAPK13/RAF1/CDK2/GNAI3/CDC26
map04014	Ras signaling pathway	28/972	232/7908	0.572558	0.986179	28	ETS2/RASGRP4/GAB2/GNB2/VEGFA/MAPK3/IKBKG/RALB/IGF1R/PAK1/RALBP1/RAB5B/SOS2/GNG10/GNG5/RAP1A/FLT3/PLD1/REL/RAF1/FGFR1/VEGFB/RGL1/FLT1/IKBKB/TGFA/EFNA1/GAB1
map04141	Protein processing in endoplasmic reticulum	20/972	166/7908	0.574557	0.986179	20	CKAP4/HSPA6/PPP1R15A/UBE2D1/SEC24A/DDIT3/UBE2D3/DDOST/DNAJB12/NSFL1C/MAN1A1/UBE4B/HERPUD1/HSPA5/DNAJA1/VCP/NFE2L2/CANX/ERN1/SEC61A2
map00330	Arginine and proline metabolism	6/972	50/7908	0.589829	0.994695	6	CKB/SAT1/ALDH4A1/MAOA/ALDH2/AMD1
map04720	Long-term potentiation	8/972	67/7908	0.591102	0.994695	8	MAPK3/RAP1A/RAPGEF3/GNAQ/CAMK2G/RAF1/CREBBP/CAMK2B
map04130	SNARE interactions in vesicular transport	4/972	33/7908	0.591239	0.994695	4	STX11/STX3/STX4/STX5
map04020	Calcium signaling pathway	24/972	201/7908	0.593968	0.994695	24	ASPH/HRH2/P2RX1/PTAFR/P2RX4/SLC8A1/CACNA1A/GNA15/NTSR1/ORAI2/PHKG2/TPCN2/ADORA2A/PPIF/MCOLN1/ITPKC/CAMK1G/GNAQ/CXCR4/CACNA1E/CAMK2G/ERBB2/CAMK1D/CAMK2B
map04971	Gastric acid secretion	9/972	76/7908	0.600419	0.994695	9	HRH2/KCNJ15/KCNJ2/SLC9A1/GNAQ/CAMK2G/SLC9A4/GNAI3/CAMK2B
map00380	Tryptophan metabolism	5/972	42/7908	0.601036	0.994695	5	MAOA/ALDH2/CYP1B1/CYP1A2/DHTKD1
map04270	Vascular smooth muscle contraction	16/972	135/7908	0.602164	0.994695	16	ADM/MRVI1/RAMP3/PRKCD/MAPK3/MYH10/ADORA2A/ARHGEF11/EDN1/GNAQ/RAF1/PPP1R12B/ROCK1/PPP1R12A/PRKCQ/MYH11
map00730	Thiamine metabolism	2/972	16/7908	0.602583	0.994695	2	ALPL/LOC390877
map00010	Glycolysis / Gluconeogenesis	8/972	68/7908	0.608499	0.999677	8	HK3/HK2/ALDH3B1/ADPGK/PGM1/ALDH2/PGM2/PGAM2
map04940	Type I diabetes mellitus	5/972	43/7908	0.622597	1	5	IL1B/FAS/HLA-A/IL1A/PTPRN2
map04921	Oxytocin signaling pathway	18/972	154/7908	0.628269	1	18	JUN/RCAN1/CAMKK2/FOS/RGS2/MAPK3/TRPM2/KCNJ2/CAMK1G/GNAQ/CAMK2G/RAF1/PPP1R12B/GNAI3/ROCK1/PPP1R12A/CAMK1D/CAMK2B
map04721	Synaptic vesicle cycle	9/972	78/7908	0.632562	1	9	TCIRG1/ATP6V0C/STX3/ATP6V0D1/CACNA1A/ATP6V0B/CLTCL1/ATP6V1B2/ATP6V0E1
map04072	Phospholipase D signaling pathway	17/972	148/7908	0.656057	1	17	GAB2/FCER1G/MAPK3/AGPAT2/RALB/RHEB/LPAR2/CXCR1/CXCR2/SOS2/CXCL8/RAPGEF3/CYTH4/PLD1/RAF1/DGKE/GAB1
map04070	Phosphatidylinositol signaling system	11/972	97/7908	0.659391	1	11	IMPA2/IPMK/CDS1/MTMR3/ITPKC/PIP4P2/INPP1/IP6K1/DGKE/SYNJ1/INPP5A
map04713	Circadian entrainment	11/972	97/7908	0.659391	1	11	PER1/FOS/GNB2/MAPK3/ADCY10/GNG10/GNG5/GNAQ/CAMK2G/GNAI3/CAMK2B
map00601	Glycosphingolipid biosynthesis - lacto and neolacto series	3/972	27/7908	0.661997	1	3	FUT7/ST3GAL4/B3GNT2
map00511	Other glycan degradation	2/972	18/7908	0.667954	1	2	GBA2/HEXDC
map04726	Serotonergic synapse	13/972	115/7908	0.669874	1	13	DUSP1/ALOX15B/GNB2/CACNA1A/MAPK3/GNG10/ALOX5/GNG5/RAPGEF3/GNAQ/MAOA/RAF1/GNAI3
map00590	Arachidonic acid metabolism	7/972	63/7908	0.670156	1	7	LTA4H/PLB1/ALOX15B/CYP4F3/TBXAS1/ALOX5/GGT1
map05225	Hepatocellular carcinoma	19/972	167/7908	0.677299	1	19	FRAT1/FRAT2/CSNK1A1L/MGST2/GSTO2/GADD45A/GADD45B/MAPK3/E2F3/IGF1R/SOS2/GSK3B/SMARCC2/RAF1/GADD45G/NFE2L2/TGFA/NQO1/GAB1
map00650	Butanoate metabolism	3/972	28/7908	0.686589	1	3	HMGCS1/ACSM4/HMGCL
map04744	Phototransduction	3/972	28/7908	0.686589	1	3	GUCY2D/CNGB1/GNAT2
map00562	Inositol phosphate metabolism	8/972	73/7908	0.689312	1	8	IMPA2/IPMK/MTMR3/ITPKC/INPP1/SYNJ1/INPP5K/INPP5A
map04550	Signaling pathways regulating pluripotency of stem cells	16/972	143/7908	0.695255	1	16	OTX1/MAPK14/MAPK3/KLF4/IGF1R/STAT3/INHBE/JAK3/INHBB/GSK3B/ACVR1B/ID1/MAPK13/RAF1/FGFR1/SKIL
map05014	Amyotrophic lateral sclerosis	40/972	350/7908	0.716809	1	40	TNFRSF1A/C9orf72/MAPK14/ULK1/TUBA4A/GABARAPL1/DNAH17/NRBF2/MAP2K3/ATG2A/DDIT3/NDUFS2/DCTN2/TUBB4B/TUBA1A/DNAH2/APAF1/NDUFS8/NDUFB3/NUP210L/NUP85/ADRM1/GABARAP/BID/PSMB7/TANK/ANXA11/DNAH14/ACTR1A/NUP50/MAPK13/HSPA5/RAB1A/VCP/CASP9/NEFH/CHMP2B/GABARAPL2/ERN1/HNRNPA3
map00280	Valine, leucine and isoleucine degradation	5/972	48/7908	0.719346	1	5	BCKDHA/BCAT1/ALDH2/HMGCS1/HMGCL
map00513	Various types of N-glycan biosynthesis	4/972	39/7908	0.723318	1	4	DDOST/MAN2A2/MAN1A1/HEXDC
map04371	Apelin signaling pathway	15/972	137/7908	0.723601	1	15	HDAC4/GABARAPL1/SLC8A1/GNB2/MAPK3/ADCY10/EGR1/SLC9A1/GABARAP/GNG10/GNG5/GNAQ/RAF1/GNAI3/GABARAPL2
map00100	Steroid biosynthesis	2/972	20/7908	0.724348	1	2	TM7SF2/LBR
map00670	One carbon pool by folate	2/972	20/7908	0.724348	1	2	MTHFS/ST20-MTHFS
map00920	Sulfur metabolism	1/972	10/7908	0.730798	1	1	SQOR
map04672	Intestinal immune network for IgA production	5/972	49/7908	0.736401	1	5	LTBR/TNFSF13/TNFSF13B/CXCR4/IL10
map04978	Mineral absorption	6/972	59/7908	0.748762	1	6	SLC8A1/FTH1/FTL/TRPM6/CLCN2/ATP7B
map00220	Arginine biosynthesis	2/972	21/7908	0.749375	1	2	GLUL/NAGS
map04710	Circadian rhythm	3/972	31/7908	0.752255	1	3	CSNK1D/PER1/LOC400927-CSNK1E
map04261	Adrenergic signaling in cardiomyocytes	16/972	149/7908	0.755972	1	16	KCNE1/MAPK14/SLC8A1/MAPK3/CREB5/CREB3/SLC9A1/RAPGEF3/GNAQ/CAMK2G/MAPK13/PPP2CA/SCN1B/GNAI3/CREM/CAMK2B
map01120	Microbial metabolism in diverse environments	18/972	167/7908	0.760205	1	18	PGD/HK3/TKT/TALDO1/GLUL/G6PD/HK2/ALDH3B1/ADPGK/SQOR/PGM1/PRPS1/ALDH2/ACYP2/PGM2/GSTZ1/ACO1/PGAM2
map05416	Viral myocarditis	6/972	60/7908	0.763294	1	6	ICAM1/CD55/EIF4G3/BID/CASP9/HLA-A
map00430	Taurine and hypotaurine metabolism	1/972	11/7908	0.763929	1	1	GGT1
map04540	Gap junction	9/972	88/7908	0.769966	1	9	CSNK1D/TUBA4A/MAPK3/TUBB4B/TUBA1A/SOS2/GNAQ/RAF1/GNAI3
map04310	Wnt signaling pathway	17/972	160/7908	0.775828	1	17	JUN/FRAT1/FRAT2/CSNK1A1L/CCND3/DAAM2/PRICKLE4/PSEN1/FOSL1/GSK3B/TBL1X/CAMK2G/PRICKLE3/CREBBP/NKD1/CAMK2B/LOC400927-CSNK1E
map05332	Graft-versus-host disease	4/972	42/7908	0.77624	1	4	IL1B/FAS/HLA-A/IL1A
map04925	Aldosterone synthesis and secretion	10/972	98/7908	0.780409	1	10	CREB5/NR4A2/CREB3/DAGLB/CAMK1G/GNAQ/CAMK2G/CAMK1D/PRKD2/CAMK2B
map04727	GABAergic synapse	9/972	89/7908	0.781421	1	9	GLUL/GABARAPL1/GNB2/CACNA1A/GABARAP/GNG10/GNG5/GNAI3/GABARAPL2
map04213	Longevity regulating pathway - multiple species	6/972	62/7908	0.790474	1	6	IRS2/FOXO3/HSPA6/IGF1R/SOD2/HDAC1
map05016	Huntington disease	32/972	293/7908	0.79147	1	32	BBC3/ULK1/POLR2J/TUBA4A/DNAH17/NRBF2/HIP1/CREB5/ATG2A/NDUFS2/RCOR1/DCTN2/CREB3/TUBB4B/TUBA1A/DNAH2/APAF1/NDUFS8/NDUFB3/SOD2/PPARG/PPIF/ADRM1/PSMB7/GNAQ/DNAH14/ACTR1A/CLTCL1/CREBBP/CASP9/HDAC1/ERN1
map04975	Fat digestion and absorption	4/972	43/7908	0.791998	1	4	ABCA1/DGAT2/AGPAT2/LIPF
map03060	Protein export	2/972	23/7908	0.793596	1	2	HSPA5/SEC61A2
map03430	Mismatch repair	2/972	23/7908	0.793596	1	2	RPA2/RFC2
map05320	Autoimmune thyroid disease	5/972	53/7908	0.797015	1	5	TG/FAS/TSHB/IL10/HLA-A
map05010	Alzheimer disease	39/972	355/7908	0.800686	1	39	IRS2/FRAT1/FRAT2/RTN4/CSNK1A1L/TNFRSF1A/ULK1/TUBA4A/NRBF2/IL1B/MAPK3/RTN3/ATG2A/DDIT3/NDUFS2/PSEN1/TUBB4B/FADD/TUBA1A/APAF1/NDUFS8/NDUFB3/PPIF/ADRM1/BID/GSK3B/PSMB7/GNAQ/MME/PSENEN/RAF1/FAS/SNCA/CDK5R1/CASP9/IKBKB/IL1A/ERN1/LOC400927-CSNK1E
map04623	Cytosolic DNA-sensing pathway	6/972	63/7908	0.803139	1	6	NFKBIA/IL1B/IKBKG/PYCARD/IKBKB/ADAR
map04742	Taste transduction	8/972	82/7908	0.805816	1	8	TAS2R40/TAS1R1/CACNA1A/PKD2L1/TRPM5/TAS2R39/SCNN1A/SCN9A
map00071	Fatty acid degradation	4/972	44/7908	0.806853	1	4	ACSL1/ACOX1/ACSL4/ALDH2
map04111	Cell cycle - yeast	7/972	73/7908	0.809716	1	7	MAPK3/PRMT5/ORC3/PPP2CA/CDC20/CKS2/CDC26
map04916	Melanogenesis	10/972	101/7908	0.811046	1	10	MAPK3/CREB3/GSK3B/EDN1/GNAQ/CAMK2G/RAF1/CREBBP/GNAI3/CAMK2B
map05012	Parkinson disease	25/972	236/7908	0.816868	1	25	DUSP1/TUBA4A/DDIT3/NDUFS2/LRRK2/TUBB4B/TUBA1A/APAF1/NDUFS8/ADORA2A/NDUFB3/UBC/PPIF/ADRM1/PSMB7/MAOA/CAMK2G/MFN2/SNCA/HSPA5/GNAI3/CASP9/NFE2L2/ERN1/CAMK2B
map03450	Non-homologous end-joining	1/972	13/7908	0.818469	1	1	POLM
map05226	Gastric cancer	15/972	148/7908	0.823742	1	15	FRAT1/FRAT2/CSNK1A1L/GADD45A/GADD45B/RXRA/MAPK3/E2F3/SOS2/GSK3B/RAF1/GADD45G/CDK2/ERBB2/GAB1
map00563	Glycosylphosphatidylinositol (GPI)-anchor biosynthesis	2/972	25/7908	0.830775	1	2	PIGU/PIGB
map00592	alpha-Linolenic acid metabolism	2/972	25/7908	0.830775	1	2	PLB1/ACOX1
map04918	Thyroid hormone synthesis	7/972	75/7908	0.831271	1	7	TG/CREB5/CREB3/GNAQ/TSHB/HSPA5/CANX
map04923	Regulation of lipolysis in adipocytes	5/972	56/7908	0.834848	1	5	IRS2/PNPLA2/ABHD5/TSHB/GNAI3
map03030	DNA replication	3/972	36/7908	0.836656	1	3	RPA2/POLA2/RFC2
map00720	Carbon fixation pathways in prokaryotes	1/972	14/7908	0.840818	1	1	ACO1
map01212	Fatty acid metabolism	5/972	57/7908	0.846104	1	5	ACSL1/ACOX1/ACSL4/OXSM/ELOVL5
map03420	Nucleotide excision repair	4/972	47/7908	0.846288	1	4	RPA2/XPC/RFC2/ERCC5
map00790	Folate biosynthesis	2/972	26/7908	0.847003	1	2	MOCS1/ALPL
map04960	Aldosterone-regulated sodium reabsorption	3/972	37/7908	0.850198	1	3	MAPK3/SGK1/SCNN1A
map01040	Biosynthesis of unsaturated fatty acids	2/972	27/7908	0.861804	1	2	ACOX1/ELOVL5
map05330	Allograft rejection	3/972	38/7908	0.862751	1	3	FAS/IL10/HLA-A
map01200	Carbon metabolism	11/972	117/7908	0.866768	1	11	PGD/HK3/TKT/TALDO1/G6PD/HK2/ADPGK/ACOX1/PRPS1/ACO1/PGAM2
map03018	RNA degradation	7/972	79/7908	0.868554	1	7	NUDT16/EXOSC4/EXOSC5/DCPS/TOB1/EXOSC7/BTG2
map00270	Cysteine and methionine metabolism	4/972	49/7908	0.868622	1	4	CBS/BCAT1/CBSL/AMD1
map00565	Ether lipid metabolism	4/972	49/7908	0.868622	1	4	PLB1/LPCAT2/GDPD3/PLD1
map04626	Plant-pathogen interaction	1/972	16/7908	0.877608	1	1	GK
map00510	N-Glycan biosynthesis	4/972	50/7908	0.878703	1	4	DDOST/MAN2A2/MAN1A1/DPM3
map00591	Linoleic acid metabolism	2/972	29/7908	0.887539	1	2	PLB1/CYP1A2
map04913	Ovarian steroidogenesis	4/972	51/7908	0.888107	1	4	CYP17A1/IGF1R/ALOX5/CYP1B1
map00120	Primary bile acid biosynthesis	1/972	17/7908	0.892682	1	1	CYP27A1
map00450	Selenocompound metabolism	1/972	17/7908	0.892682	1	1	MARS
map03440	Homologous recombination	3/972	41/7908	0.895023	1	3	RPA2/BABAM2/UIMC1
map04723	Retrograde endocannabinoid signaling	13/972	141/7908	0.898388	1	13	MAPK14/GNB2/CACNA1A/MAPK3/NDUFS2/NDUFS8/NDUFB3/DAGLB/GNG10/GNG5/GNAQ/MAPK13/GNAI3
map00630	Glyoxylate and dicarboxylate metabolism	2/972	30/7908	0.89867	1	2	GLUL/ACO1
map04113	Meiosis - yeast	5/972	63/7908	0.901002	1	5	ORC3/PPP2CA/GNAI3/CDC20/CDC26
map05217	Basal cell carcinoma	5/972	63/7908	0.901002	1	5	GADD45A/GADD45B/GLI1/GSK3B/GADD45G
map04016	MAPK signaling pathway - plant	1/972	18/7908	0.905901	1	1	ATP7B
map04724	Glutamatergic synapse	10/972	114/7908	0.907754	1	10	GLUL/GNB2/CACNA1A/MAPK3/GNG10/GNG5/HOMER3/GNAQ/PLD1/GNAI3
map04929	GnRH secretion	5/972	64/7908	0.908273	1	5	GNRH1/ARRB2/MAPK3/GNAQ/RAF1
map05310	Asthma	2/972	31/7908	0.908768	1	2	FCER1G/IL10
map03460	Fanconi anemia pathway	4/972	54/7908	0.912594	1	4	RPA2/FAN1/RMI2/FANCG
map03015	mRNA surveillance pathway	8/972	96/7908	0.917011	1	8	SMG7/ETF1/PABPN1/UPF1/CASC3/DDX19A/PPP2CA/EIF4A3
map03013	RNA transport	15/972	165/7908	0.921835	1	15	PRMT5/EIF4G3/NUP210L/NUP85/POP5/TACC3/EIF1/EIF4EBP3/THOC5/NUP50/UPF1/CASC3/EIF5/DDX19A/EIF4A3
map02010	ABC transporters	3/972	45/7908	0.927413	1	3	ABCA1/ABCG1/ABCA7
map04022	cGMP-PKG signaling pathway	15/972	167/7908	0.92958	1	15	IRS2/MRVI1/VASP/RGS2/SLC8A1/CNGB1/MAPK3/CREB5/CREB3/PPIF/GNAQ/RAF1/GNAI3/ROCK1/PPP1R12A
map00640	Propanoate metabolism	2/972	34/7908	0.933687	1	2	BCKDHA/ACOX1
map00190	Oxidative phosphorylation	10/972	120/7908	0.935893	1	10	TCIRG1/ATP6V0C/ATP6V0D1/ATP6V0B/NDUFS2/NDUFS8/NDUFB3/ATP6AP1/ATP6V1B2/ATP6V0E1
map00514	Other types of O-glycan biosynthesis	3/972	47/7908	0.939908	1	3	GALNT7/GALNT14/GXYLT2
map04973	Carbohydrate digestion and absorption	3/972	47/7908	0.939908	1	3	HK3/MGAM/HK2
map04714	Thermogenesis	20/972	218/7908	0.94124	1	20	ACSL1/NDUFAF3/ZNF516/PNPLA2/MAPK14/MAP2K3/CREB5/NDUFS2/CREB3/ADCY10/RHEB/NDUFS8/NDUFAF6/NDUFB3/PPARG/SOS2/ACSL4/SMARCC2/MAPK13/FGFR1
map05017	Spinocerebellar ataxia	11/972	132/7908	0.94354	1	11	ULK1/NRBF2/CACNA1A/RBPJ/ATG2A/BEAN1/PDYN/ADRM1/PSMB7/GNAQ/ERN1
map00250	Alanine, aspartate and glutamate metabolism	2/972	36/7908	0.946557	1	2	GLUL/ALDH4A1
map00515	Mannose type O-glycan biosynthesis	1/972	23/7908	0.951244	1	1	LARGE2
map04964	Proximal tubule bicarbonate reclamation	1/972	23/7908	0.951244	1	1	CA4
map00982	Drug metabolism - cytochrome P450	5/972	72/7908	0.951412	1	5	MGST2/GSTO2/ALDH3B1/MAOA/CYP1A2
map04146	Peroxisome	6/972	83/7908	0.951949	1	6	ACSL1/PEX5/ACOX1/SOD2/ACSL4/HMGCL
map05204	Chemical carcinogenesis	6/972	83/7908	0.951949	1	6	MGST2/GSTO2/SULT1A1/ALDH3B1/CYP1B1/CYP1A2
map04934	Cushing syndrome	13/972	155/7908	0.953389	1	13	CYP17A1/MAPK3/CREB5/E2F3/CREB3/GSK3B/RAP1A/GNAQ/KMT2D/CAMK2G/CDK2/GNAI3/CAMK2B
map05340	Primary immunodeficiency	2/972	38/7908	0.957025	1	2	IKBKG/JAK3
map00710	Carbon fixation in photosynthetic organisms	1/972	24/7908	0.957255	1	1	TKT
map04390	Hippo signaling pathway	13/972	157/7908	0.9586	1	13	CSNK1D/BBC3/CCND3/LATS2/GSK3B/ID1/AREG/YWHAZ/PPP2CA/NKD1/PRKCZ/STK3/LOC400927-CSNK1E
map00620	Pyruvate metabolism	2/972	39/7908	0.961493	1	2	ALDH2/ACYP2
map04911	Insulin secretion	6/972	86/7908	0.961987	1	6	CREB5/CREB3/GNAQ/CAMK2G/TRPM4/CAMK2B
map05033	Nicotine addiction	2/972	40/7908	0.965513	1	2	CACNA1A/CHRNB2
map04961	Endocrine and other factor-regulated calcium reabsorption	3/972	53/7908	0.966428	1	3	SLC8A1/GNAQ/CLTCL1
map04927	Cortisol synthesis and secretion	4/972	65/7908	0.966541	1	4	CYP17A1/CREB5/CREB3/GNAQ
map00980	Metabolism of xenobiotics by cytochrome P450	5/972	77/7908	0.967999	1	5	MGST2/GSTO2/ALDH3B1/CYP1B1/CYP1A2
map05412	Arrhythmogenic right ventricular cardiomyopathy	5/972	77/7908	0.967999	1	5	ITGA7/SLC8A1/DSC2/ITGA5/ITGB4
map04612	Antigen processing and presentation	5/972	78/7908	0.970613	1	5	HSPA6/LGMN/HSPA5/HLA-A/CANX
map00053	Ascorbate and aldarate metabolism	1/972	27/7908	0.971197	1	1	ALDH2
map00062	Fatty acid elongation	1/972	27/7908	0.971197	1	1	ELOVL5
map00680	Methane metabolism	1/972	27/7908	0.971197	1	1	PGAM2
map04976	Bile secretion	6/972	90/7908	0.972402	1	6	AQP9/RXRA/SLC9A1/SLC22A1/SLC51A/SLC10A1
map05410	Hypertrophic cardiomyopathy	6/972	90/7908	0.972402	1	6	ITGA7/SLC8A1/EDN1/ITGA5/ITGB4/MYBPC3
map05032	Morphine addiction	6/972	91/7908	0.974559	1	6	GNB2/CACNA1A/ARRB2/GNG10/GNG5/GNAI3
map04924	Renin secretion	4/972	69/7908	0.976827	1	4	KCNJ2/EDN1/GNAQ/GNAI3
map03008	Ribosome biogenesis in eukaryotes	5/972	82/7908	0.979212	1	5	DKC1/NOP10/LOC643802/POP5/EIF6
map00020	Citrate cycle (TCA cycle)	1/972	30/7908	0.980595	1	1	ACO1
map03050	Proteasome	2/972	46/7908	0.982366	1	2	ADRM1/PSMB7
map03020	RNA polymerase	1/972	31/7908	0.982989	1	1	POLR2J
map00140	Steroid hormone biosynthesis	3/972	61/7908	0.985017	1	3	CYP17A1/CYP1B1/CYP1A2
map03410	Base excision repair	1/972	33/7908	0.986929	1	1	PARP2
map04972	Pancreatic secretion	6/972	102/7908	0.989928	1	6	BST1/RAB3D/TPCN2/SLC9A1/RAP1A/GNAQ
map00830	Retinol metabolism	3/972	67/7908	0.991972	1	3	DHRS9/CYP1A2/RDH5
map05414	Dilated cardiomyopathy	5/972	96/7908	0.994165	1	5	ITGA7/SLC8A1/ITGA5/ITGB4/MYBPC3
map04080	Neuroactive ligand-receptor interaction	27/972	340/7908	0.996697	1	27	FPR1/FPR2/HRH2/ADM/P2RX1/C5AR1/GNRH1/CHRNE/PTAFR/P2RX4/GLP2R/NTSR1/TSPO/DRD3/HRH3/PDYN/LPAR2/F2RL1/ADORA2A/S1PR4/EDN1/CHRNB2/P2RY2/P2RY13/TSHB/C3AR1/MLNR
map00970	Aminoacyl-tRNA biosynthesis	1/972	44/7908	0.996934	1	1	MARS
map03022	Basal transcription factors	1/972	45/7908	0.997313	1	1	TAF6L
map04260	Cardiac muscle contraction	3/972	83/7908	0.99857	1	3	ASPH/SLC8A1/SLC9A1
map04970	Salivary secretion	3/972	93/7908	0.999531	1	3	BST1/SLC9A1/GNAQ
map05168	Herpes simplex virus 1 infection	34/972	491/7908	0.999978	1	34	NFKBIA/IFNGR1/SOCS3/ZNF250/TLR2/TNFRSF1A/ZNF333/MYD88/PILRA/ZNF429/IL1B/SRPK1/ZNF746/IFNGR2/IKBKG/IFNAR1/FADD/RHEB/APAF1/CFP/ZNF552/ZNF768/BID/TNFSF14/ITGA5/ZNF763/FAS/RNASEL/ZNF230/CASP9/HLA-A/IKBKB/ZNF200/IFIH1
map03040	Spliceosome	3/972	135/7908	0.999996	1	3	HSPA6/EIF4A3/HNRNPA3
map03010	Ribosome	2/972	134/7908	1	1	2	MRPL16/MRPL14
map04740	Olfactory transduction	15/972	448/7908	1	1	15	OR52W1/OR6N1/GUCY2D/RGS2/SLC8A1/CNGB1/ARRB2/OR52N2/OR2B2/CAMK2G/OR2B11/OR56B4/OR10P1/OR7C1/CAMK2B
